# Supplementary material for: Evolution of ColE1-like plasmids across γ-Proteobacteria: From bacteriocin production to antimicrobial resistance
Source: PLoS Genet. 2021 Nov 30;17(11):e1009919. doi: 10.1371/journal.pgen.1009919 (PMC8683028; doi:10.1371/journal.pgen.1009919)
Supplement: S4 Text — (TXT) [file pgen.1009919.s004.txt]

#### SUPPLEMENTARY MATERIAL ####

#### S4 TEXT: PHYLOGENETIC TREES (Newick format) ####

# 1. Phylogenetic tree of the 1,035 ColE1 origins of replication (Fig 2)

(((((((AY423429:0.0286769981,NZ_CP009263:0.0577931024):0.0174748671[99],(((EU156059:0.0415955507,NC_010734:0.0311736722):0.2794688175[100],(NC_013775:0.4035633077,NZ_CP035463:1.1433574627):0.1375208716[97]):0.0847860775[97],NZ_AP018683:0.3292185519):0.0539193363[97]):0.0412929326[96],NC_006860:0.0777997303):0.0420111425[95],(((GU272159:0.036811373,(GU272160:0.0590157342,(GU272161:0.0134743066,(NC_010897:0.0526858379,NZ_KY486774:0.0104613262):0.0080413178[79]):0.0025209045[79]):0.0273281787[98]):0.0607786365[100],NZ_CP028135:0.1692296179):0.0220982304[86],(GU272162:0.0844323747,NZ_CP045353:0.1238800925):0.0381962613[78]):0.015170461[69]):0.1640082998[78],(((GU272164:2.3772E-6,GU272165:2.3772E-6):0.3678878994[100],NC_011403:0.3866972336):0.9661715335[100],NZ_CP026317:0.6634176113):0.1168220976[89]):0.8233945211[95],((((((((((((((LS8DISY:0.0037579528,NC_002637:0.0018746803):2.3771E-6[55],(((((NC_007098:0.0,NC_010912:0.0):0.0,NC_019979:0.0):0.0,NC_019214:0.0):0.0,NC_017035:0.0):0.0,NC_012215:0.0):2.3772E-6):2.3771E-6[21],NC_009625:2.3772E-6):2.4898E-6[23],NC_003125:0.0018812779):2.432E-6[18],NC_001774:0.0018774974):8.861602E-4[70],NC_009624:2.3772E-6):1.8403E-6[65],NC_007096:2.3772E-6):9.880589E-4[77],(NC_007099:2.827E-6,(NC_012216:0.0134787574,NC_019980:0.2448756973):0.0235011813[53]):0.0019390791[52]):2.8128E-6[32],NC_010941:2.5326E-6):2.0252E-6[20],NC_010069:2.3772E-6):2.0252E-6[24],NC_007097:0.003749606):2.0252E-6[22],NC_006976:0.0018777487):0.0323353526[80],NC_019381:0.0483216337):0.025692263[80],((((((((((NC_006868:0.0018208006,(NC_010042:2.3772E-6,NC_019981:0.0017805671):0.0072016974[100]):0.0321700117[100],NC_019992:0.25537584):0.0410648007[99],NC_019255:2.3238E-6):0.001919465[98],Z21724:2.3772E-6):2.3771E-6[88],(((NC_019176:0.0,NC_020886:0.0):0.0,NZ_CP023045:0.0):0.0,NC_020885:0.0):2.3772E-6):2.3771E-6[50],NC_019177:2.3772E-6):2.6283E-6[72],NC_019174:0.0019041849):0.0019422017[98],NC_019175:2.3772E-6):2.0469E-6[43],((NC_014813:0.0,NC_019205:0.0):0.0,NC_019209:0.0):2.3772E-6):0.001941238[90],NC_019178:2.2442E-6):0.0121813768[97]):1.396203221[100]):0.48644022325[97],(NZ_CP010227:2.029E-6,(((((((((((((((((((((NZ_CP028615:0.0,NZ_CP028621:0.0):0.0,NZ_CP028672:0.0):0.0,NZ_CP028660:0.0):0.0,NZ_CP028624:0.0):0.0,NZ_CP028657:0.0):0.0,NZ_CP028645:0.0):0.0,NZ_CP028636:0.0):0.0,NZ_CP028642:0.0):0.0,NZ_CP028675:0.0):0.0,NZ_CP028639:0.0):0.0,NZ_CP028681:0.0):0.0,NZ_CP028666:0.0):0.0,NZ_CP028648:0.0):0.0,NZ_CP028633:0.0):0.0,NZ_CP028630:0.0):0.0,NZ_CP028678:0.0):0.0,NZ_CP028663:0.0):0.0,NZ_CP028669:0.0):0.0,NZ_CP028627:0.0):2.3772E-6,NZ_CP028618:2.3772E-6):0.0396098775[100],(((((((((NC_009653:2.5454E-6,NZ_CP015397:2.5232E-6):0.3083024003[100],((NC_016847:0.0,NZ_CP031812:0.0):2.7361E-6,NZ_CP025469:2.3772E-6):0.122307758[100]):0.0505532756[98],(((NZ_CP016527:0.0048694099,NZ_CP031813:0.0334609557):0.2936790336[100],NZ_CP037447:0.0058114387):0.0057096413[98],NZ_CP039275:0.0132771688):0.0445618849[100]):0.0557672132[42],(((NZ_CP006924:2.3772E-6,NZ_CP011643:2.3772E-6):2.0746E-6[70],NZ_CP024506:0.0020550906):2.8292E-6[78],NZ_CP034765:0.0020669794):0.0398251459[100]):0.010271941[41],(NZ_CP041096:0.0755325667,NZ_CP044216:0.0581171643):0.0156784759[56]):0.0198056895[42],((NZ_AP014955:0.0,NZ_CP034680:0.0):1.9517E-6,NZ_CP033825:2.5404E-6):0.043044835[100]):0.0123897982[38],(NZ_CP042604:0.0670610843,NZ_CP042611:0.0025603637):0.1092400175[100]):0.0378581568[42],NZ_CP042612:0.1727319025):0.0162850655[94],(((((((((((((((((((AF158026:2.3772E-6,NC_019079:2.3772E-6):0.0869909736[100],((J01784:2.3772E-6,(((((NC_002090:0.0,NZ_CP012933:0.0):0.0,NZ_CP014109:0.0):2.3772E-6,NC_022376:2.3772E-6):2.6384E-6[65],NC_010896:0.004071173):2.639E-6[90],NZ_CP006633:2.3772E-6):2.3771E-6[46]):2.0539E-6[57],((((NC_002127:0.0,NZ_CP032800:0.0):0.0,NZ_CP028613:0.0):0.0,NZ_CP032807:0.0):2.3772E-6,NZ_CP012804:2.3772E-6):0.0041990871[100]):0.0905314174[100]):0.0220525283[98],(((((((NC_006815:0.0,NZ_CP039597:0.0):0.0,NZ_CP040670:0.0):0.0,NZ_CP039584:0.0):0.0,NZ_CP039581:0.0):2.3772E-6,NZ_CP039578:2.3772E-6):2.6635E-6[56],NZ_CP007488:0.0020460402):0.0574482797[100],(NC_011215:0.0614542385,(NC_011227:0.0022832113,NC_014543:0.0039471399):0.0559886427[100]):0.0058388084[89]):0.0198403326[86]):0.0179873254[49],(NC_010904:2.2004E-6,(((NZ_CP022454_:0.0,NZ_LN824137:0.0):0.0,NZ_CP038794:0.0):1.9584E-6,NZ_CP024434:2.3772E-6):2.5352E-6[53]):0.0684709334[99]):0.0308867693[99],(((NZ_AP019681:0.1616258059,(NZ_CP010205:0.0018522274,((NZ_CP019023:0.0,NZ_CP033853:0.0):2.2014E-6,NZ_CP022068:2.3772E-6):0.0085456118[100]):0.039227986[100]):0.0245602136[100],(NZ_CP023904:0.0643880208,NZ_CP042624:0.0481439207):0.0211605255[100]):0.0341685929[100],(NZ_CP021910:0.0196952055,(((NZ_CP025235:0.0,NZ_CP039594:0.0):2.3772E-6,NZ_CP033225:2.3772E-6):0.0064889145[100],NZ_CP025274:0.0079097268):0.0017124024[100]):0.0481340066[100]):0.020110363[94]):0.0020995645[75],(((((((((((NC_014003:0.0,NZ_CP029993:0.0):0.0,NZ_CP012684:0.0):0.0,NZ_CP039570:0.0):0.0,NZ_CP030332:0.0):0.0,NZ_CP011433:0.0):0.0,NZ_CP025244:0.0):0.0,NZ_CP042591:0.0):0.0,NZ_CP039573:0.0):0.0,NZ_CP030004:0.0):2.3772E-6,NZ_CP010318:2.3772E-6):0.0767824845[100],(((NZ_CP019695:0.0,NZ_CP038000:0.0):2.3772E-6,NZ_CP023653:2.3772E-6):0.0097767139[100],(NZ_CP031925:2.6445E-6,NZ_CP039563:0.0020236838):0.0488496094[100]):0.0122613204[100]):0.0159416201[99]):0.0228564477[86],((((NZ_CP010188:0.0,NZ_CP010216:0.0):0.0,NZ_CP010211:0.0):0.0,NZ_CP010224:0.0):2.3754E-6,NZ_CP010199:2.4748E-6):0.1010450419[100]):0.0251384889[98],((NZ_CP027329:2.3772E-6,NZ_CP027674:2.3772E-6):2.3771E-6[47],NZ_CP027641:2.3772E-6):0.2175299507[100]):0.0244929418[69],(((((((NC_001371:0.0017807441,(((((NC_025178:0.0,NZ_CP016519:0.0):0.0,NZ_CP019025:0.0):0.0,NZ_CP018949:0.0):0.0,NZ_CP035362:0.0):2.3772E-6,NZ_CP010175:2.3772E-6):2.3771E-6[70]):2.4292E-6[55],NZ_CP012628:0.0017805574):0.0017882236[99],NZ_CP015917:0.0145736532):2.3533E-6[95],((NZ_CP018943:0.0,NZ_CP041097:0.0):2.472E-6,NZ_CP032941:2.0657E-6):2.0659E-6[70]):0.0052850886[100],((NZ_CP010182:2.7353E-6,NZ_CP010185:2.7351E-6):0.0035847314[100],NZ_CP010195:2.8833E-6):0.0134388047[100]):0.009793493[77],(((((NC_001537:0.0038245636,NZ_CP032883:2.5146E-6):0.0019098776[96],NC_023324:2.7051E-6):2.2763E-6[68],NC_003457:0.0096569849):0.010593662[99],((((NC_011214:0.0097283145,((NC_015570:0.0,NZ_AP019767:0.0):2.3772E-6,NC_015575:2.3772E-6):2.2165E-6[73]):0.005781357[99],NC_019078:0.0057877988):0.0057795029[87],NZ_CP031924:2.344E-6):0.0073998404[100],((NC_017321:0.0058013121,NC_019250:2.3772E-6):2.4694E-6[99],((NZ_CP042979:0.0,NZ_CP027176:0.0):2.3772E-6,NZ_CP044159:2.3772E-6):2.3644E-6[66]):0.0122679041[100]):0.0020436333[93]):0.027040549[93],((NC_009791:0.0944165645,NZ_CP019956:2.6849E-6):0.0072600937[78],NC_010672:0.0092416131):0.0457850786[94]):0.0183730954[69]):0.0043182163[21],((((((((NC_004446:0.0,NC_019058:0.0):0.0,NC_019052:0.0):0.0,NC_019053:0.0):0.0,NC_019051:0.0):2.3772E-6,NC_019050:2.3772E-6):2.6716E-6[66],NZ_CP022428:0.0036208047):0.0017976629[100],((NC_025010:2.3772E-6,NC_009716:2.3772E-6):2.4279E-6[61],V00083:0.0036117615):2.4739E-6[56]):0.0089307993[95],NC_011407:0.0734513689):0.0067747563[25]):0.0540653841[80]):0.0054571661[90],NZ_CP032942:0.0624657907):0.0151126148[80],((((((((KF745070:0.0038259656,NZ_CP024485:0.0040880403):0.0440521163[100],(NZ_CP023958:0.0036181652,NZ_CP034851:0.0023284601):0.0223166895[100]):0.0193781949[100],(((((((NC_003114:2.2991E-6,NZ_CP023374:2.9007E-6):2.5672E-6[79],NC_008444:0.0019231062):0.0077460914[100],NZ_CP022687:2.3772E-6):2.779E-6[42],NZ_CP035488:2.379E-6):2.1525E-6[61],((NC_019987:0.0,NZ_CP031658:0.0):2.3772E-6,NZ_CP029121:2.3772E-6):0.0019240266[100]):0.0393368817[100],NZ_CP025843:0.0426448813):0.0047053038[98],(NC_014235:2.3772E-6,NZ_CP017845:2.3772E-6):0.0232094128[100]):0.0364527096[99]):0.045659384[100],(((NC_009794:2.8993E-6,((((((((((((((((((NZ_CP023936:0.0,NZ_CP029380:0.0):0.0,NZ_CP031719:0.0):0.0,NZ_CP040550:0.0):0.0,NZ_CP034127:0.0):0.0,NZ_CP040544:0.0):0.0,NZ_CP028795:0.0):0.0,NZ_CP033393:0.0):0.0,NZ_CP030131:0.0):0.0,NZ_CP036364:0.0):0.0,NZ_CP036304:0.0):0.0,NZ_CP041378:0.0):0.0,NZ_CP036309:0.0):0.0,NZ_CP033959:0.0):0.0,NZ_CP036375:0.0):0.0,NZ_CP040538:0.0):0.0,NZ_CP033965:0.0):2.3772E-6,NZ_CP028789:2.3772E-6):2.1132E-6[91],(((((((NZ_CP025460:0.0,NZ_CP026583:0.0):0.0,NZ_CP028546:0.0):0.0,NZ_CP027066:0.0):0.0,NZ_CP036370:0.0):0.0,NZ_CP028581:0.0):0.0,NZ_CP028540:0.0):2.4518E-6,NZ_CP025465:2.3772E-6):2.8372E-6[65]):0.0019226301[98]):0.0662250193[100],(NC_019092:0.0515537512,NZ_CP037862:0.0084982398):0.0287712538[100]):0.0848929614[100],((NC_017655:0.0429330585,NZ_CP028175:0.0393899485):0.026838555[88],NC_019077:0.052539031):0.0025491914[35]):0.0110806642[42]):0.042197169[83],(((((((NC_002119:0.0034105405,((NZ_CP035911:2.3772E-6,NZ_CP036196:2.3772E-6):0.0016415976[100],NZ_CP040596_:0.0017668302):0.0237485308[100]):0.0034570524[99],(NZ_CP023954:0.1370130782,(NZ_CP032837:0.6579761389,NZ_CP040992:2.6421E-6):0.0655442179[100]):0.1282738983[100]):2.1014E-6[18],NZ_CP023852_:0.0016997238):2.6763E-6[17],((NC_022083:0.0016991789,((((((((((((((((((((((((((((((NZ_AP018675:0.0,NZ_CP028580:0.0):0.0,NZ_CP036308:0.0):0.0,NZ_CP040543:0.0):0.0,NZ_CP026582:0.0):0.0,NZ_CP033403:0.0):0.0,NZ_CP029229:0.0):0.0,NZ_CP036369:0.0):0.0,NZ_CP028545:0.0):0.0,NZ_CP028539:0.0):0.0,NZ_CP029379:0.0):0.0,NZ_CP030130:0.0):0.0,NZ_CP025464:0.0):0.0,NZ_CP028801:0.0):0.0,NZ_CP040549:0.0):0.0,NZ_CP044260:0.0):0.0,NZ_CP033392:0.0):0.0,NZ_CP029224:0.0):0.0,NZ_CP040537:0.0):0.0,NZ_CP033958:0.0):0.0,NZ_CP033964:0.0):0.0,NZ_CP028788:0.0):0.0,NZ_CP031718:0.0):0.0,NZ_CP036374:0.0):0.0,NZ_CP036303:0.0):0.0,NZ_CP041377:0.0):0.0,NZ_CP027065:0.0):2.1183E-6,NZ_CP025459:2.3772E-6):2.3737E-6[87],NZ_CP023944:2.3772E-6):2.2263E-6[61],NZ_CP023932:2.3772E-6):2.5312E-6[64],(NZ_CP017388:2.5618E-6,NZ_CP028998:2.22E-6):0.0034162595[99]):0.003400739[100]):2.6848E-6[60],NZ_CP024463:2.7175E-6):0.0016964416[99]):0.0239319329[99],(((((((((((((((((((((((((((((((((((((((((((((((((((((((((((((((((((((((((((((NC_009793:0.0,NC_019156:0.0):0.0,NZ_CP011979:0.0):0.0,NZ_CP024884:0.0):0.0,NZ_CP009772:0.0):0.0,NZ_CP015391:0.0):0.0,NZ_CP018353:0.0):0.0,NZ_CP008832:0.0):0.0,NC_020182:0.0):0.0,NZ_CP011988:0.0):0.0,NZ_CP008828:0.0):0.0,NZ_CP036436:0.0):0.0,NZ_CP022576:0.0):0.0,NZ_CP039979:0.0):0.0,NZ_CP021543:0.0):0.0,NZ_CP031807:0.0):0.0,NZ_CP009873:0.0):0.0,NZ_CP027058:0.0):0.0,NZ_CP011982:0.0):0.0,NZ_LT216440:0.0):0.0,NZ_CP018672:0.0):0.0,NZ_CP015384:0.0):0.0,NZ_CP036441:0.0):0.0,NZ_CP021837:0.0):0.0,NZ_CP014122:0.0):0.0,NZ_CP020840:0.0):0.0,NZ_CP026710:0.0):0.0,NZ_CP007728:0.0):0.0,NZ_CP027052:0.0):0.0,NZ_CP025009:0.0):0.0,NZ_CP020112:0.0):0.0,NZ_CP009778:0.0):0.0,NZ_CP032177:0.0):0.0,NZ_CP025252:0.0):0.0,NZ_CP020075:0.0):0.0,NZ_CP018433:0.0):0.0,NZ_CP021860:0.0):0.0,NZ_CP018445:0.0):0.0,NZ_CP027698:0.0):0.0,NZ_CP033818:0.0):0.0,NZ_CP015396:0.0):0.0,NZ_LS992179:0.0):0.0,NZ_CP032199:0.0):0.0,NZ_CP033630:0.0):0.0,NZ_CP021548:0.0):0.0,NZ_CP009877:0.0):0.0,NZ_CP021717:0.0):0.0,NZ_CP039973:0.0):0.0,NZ_CP014648:0.0):0.0,NC_021666:0.0):0.0,NC_021656:0.0):0.0,NZ_CP032930:0.0):0.0,NZ_CP006928:0.0):0.0,NZ_CP019776:0.0):0.0,NZ_CP036445:0.0):0.0,NZ_CP018348:0.0):0.0,NC_018953:0.0):0.0,NZ_LR130551:0.0):0.0,NC_019159:0.0):0.0,NZ_CP011993:0.0):0.0,NZ_CP006919:0.0):0.0,NZ_CP020066:0.0):0.0,NZ_CP010362:0.0):0.0,NZ_CP010394:0.0):0.0,NZ_CP008799:0.0):0.0,NZ_CP022921:0.0):0.0,NZ_CP018431:0.0):0.0,NZ_CP021779:0.0):0.0,NZ_CP036449:0.0):0.0,NZ_CP023557:0.0):0.0,NZ_CP021756:0.0):0.0,NZ_CP019010:0.0):0.0,NZ_CP018425:0.0):2.3772E-6,(NZ_CP011984:0.0090081102,NZ_CP024651:2.3772E-6):2.3771E-6[34]):2.3771E-6[34],NC_011382:2.3772E-6):1.9627E-6[32],NZ_CP031757:0.0017018086):2.3787E-6[95],NZ_CP023528:2.3772E-6):2.3771E-6[52],NZ_CP022918:2.3772E-6):0.0083223161[99]):0.0557506563[100],NZ_CP019278:0.0978558571):0.0901214057[100],((((NC_013368:0.0076706037,((NZ_AP019766:0.0,NZ_CP031915:0.0):2.3772E-6,NZ_CP024053:2.3772E-6):2.3612E-6[87]):0.107680087[100],(NZ_CP021102:0.0040032029,NZ_CP027324:0.1010617169):0.0833725936[100]):0.0557168801[100],((((((((((((((NC_022662:0.0,NZ_CP035482:0.0):0.0,NZ_CP018120:0.0):0.0,NZ_CP018114:0.0):0.0,NZ_CP035521:0.0):0.0,NZ_CP035725:0.0):0.0,NZ_CP039864:0.0):0.0,NZ_CP018108:0.0):0.0,NZ_CP018126:0.0):0.0,NZ_CP035378:0.0):0.0,NZ_CP035474:0.0):0.0,NZ_CP014319:0.0):0.0,NZ_CP018985:0.0):2.3772E-6,NZ_CP011138:2.3772E-6):2.3921E-6[69],NC_025013:0.001880798):0.0746796603[93]):0.0131059465[90],NZ_CP017722:0.0541216358):0.1697698323[100]):0.088098807[86]):0.0177517703[58],((NC_002487:2.7277E-6,NZ_CP016009:0.0018009195):0.0128393532[100],((((((NC_009346:0.0,NZ_CP041555:0.0):0.0,NC_018996:0.0):0.0,NZ_CP023650:0.0):2.3772E-6,NC_016823:2.3772E-6):2.6588E-6[74],(NC_013589:0.001796975,NZ_CP032525:0.0017969749):2.7128E-6[63]):0.0018264729[99],(((NC_010485:2.3772E-6,NZ_CP032881:2.3772E-6):0.0073168151[100],NZ_CP010128:0.0017701629):0.0072957511[98],(NZ_CP014198:2.4061E-6,NZ_CP021101:1.9966E-6):2.4153E-6[97]):0.0017777846[94]):0.0133152481[96]):0.0144968597[84]):0.011408163[36],(((((((((((((NC_002809:0.0,NZ_CP035472:0.0):0.0,NZ_CP035480:0.0):0.0,NZ_CP035519:0.0):0.0,NZ_CP035723:0.0):2.3772E-6,NC_008488:2.1844E-6):2.5843E-6[65],(NC_020251:2.3786E-6,NC_020413:2.3757E-6):0.0058336081[100]):0.0019303071[99],(NZ_CP040072:2.3772E-6,NZ_CP040386:2.3772E-6):2.2886E-6[62]):0.0315444869[99],((((((((((((((((((((((((((((((((((NC_003132:0.0,NZ_CP009988:0.0):0.0,NC_014027:0.0):0.0,NC_017156:0.0):0.0,NZ_CP045262:0.0):0.0,NC_019235:0.0):0.0,NZ_CP009936:0.0):0.0,NZ_CP045161:0.0):0.0,NZ_CP045153:0.0):0.0,NZ_CP006793:0.0):0.0,NZ_CP009489:0.0):0.0,NC_015055:0.0):0.0,NZ_CP009903:0.0):0.0,NC_017159:0.0):0.0,NC_008121:0.0):0.0,NZ_CP045148:0.0):0.0,NZ_CP006808:0.0):0.0,NZ_CP009701:0.0):0.0,NC_008119:0.0):0.0,NZ_CP010294:0.0):0.0,NZ_CP009839:0.0):0.0,NC_010158:0.0):0.0,NZ_CP009992:0.0):0.0,NZ_CP009833:0.0):0.0,NC_005816:0.0):0.0,NZ_CP019711:0.0):0.0,NZ_CP016276:0.0):0.0,NZ_CP006797:0.0):0.0,NZ_CP045165:0.0):0.0,NZ_CP033691:0.0):0.0,NC_017264:0.0):0.0,NZ_CP010020:0.0):0.0,NZ_CP045157:0.0):2.3772E-6,(NC_004837:2.3772E-6,NZ_CP009782:2.3772E-6):2.3771E-6[41]):2.2044E-6[39],NZ_CP033698:2.4006E-6):0.0536375522[100]):0.0300784631[100],NC_023328:2.0488E-6):2.5531E-6[50],NZ_CP010159:2.3772E-6):0.0015251363[98],NZ_CP031900:0.0024500014):0.0041252318[88],(NC_006881:0.001961748,(NZ_CP011137:2.3772E-6,NZ_CP018987:2.3772E-6):2.0609E-6[63]):0.0064066059[100]):0.0300211117[96],(((((NC_018997:0.0,NZ_CP023847:0.0):0.0,NZ_CP028323:0.0):2.3772E-6,NZ_CP023830:2.2099E-6):2.8859E-6[62],NZ_CP045283:2.3772E-6):0.0078780266[100],NZ_CP033763:2.8986E-6):0.019004121[98]):0.0375937872[95]):0.0103532997[78],NZ_CP027259:0.0169427169):0.0240292764[81]):0.0064449358[69],((((NC_005018:0.001962303,NZ_CP035351:2.8335E-6):0.0020091602[100],((((NC_013363:2.3772E-6,NC_019136:2.3772E-6):2.7291E-6[76],NC_019076:0.0018515596):0.1078247135[100],(NZ_CP039575:2.3772E-6,NZ_CP041118:2.2811E-6):0.0532120296[100]):0.0165790462[99],(((NC_021816:0.0,NZ_CP031758:0.0):0.0,NZ_CP040563:0.0):2.3665E-6,NZ_CP023261:2.2848E-6):0.1133764348[100]):0.0260087292[96]):0.0019080049[93],(NC_025004:0.0048643809,NC_025026:0.0035890375):2.7525E-6[74]):0.0019813228[68],(NC_017649:2.3772E-6,NZ_CP017223:2.3295E-6):0.007069064[100]):0.0221301948[97]):0.0479125055[95],((((NC_003079:0.0019598074,(NC_019102:2.3772E-6,NZ_CP030212:2.3772E-6):2.4539E-6[93]):0.0494396832[100],NC_025058:0.0159572652):0.0081540891[88],NZ_CP009169:0.0084799799):0.0536721522[100],(NC_005019:0.0159901585,NC_019982:2.3772E-6):0.0089317736[100]):0.019503403[100]):0.0889954937[97],(NC_011799:0.0019777451,NZ_CP042634:0.0039039618):0.0314977192[100]):0.1487384518[98],(((((((KM373703:0.0344049379,(((((((NC_005970:0.0,NC_016903:0.0):0.0,NC_017661:0.0):0.0,NC_017636:0.0):0.0,NC_017662:0.0):2.1225E-6,NC_011408:2.2173E-6):0.1329115108[100],(((((NZ_CP010367:0.0,NZ_CP017993:0.0):0.0,NZ_CP030226:0.0):0.0,NZ_CP017933:0.0):0.0,NZ_CP011613:0.0):2.3772E-6,NZ_CP011592:2.3772E-6):0.026048113[100]):0.0249348299[100],((((NZ_CP023869:0.0,NZ_CP036182:0.0):0.0,NZ_CP029114:0.0):2.8924E-6,NZ_CP026573:2.2196E-6):0.0020436016[100],NZ_CP034764:0.0119444124):0.0465305234[100]):0.0152598172[82]):0.0166973382[98],NZ_CP021895:0.0686555848):0.009421326[72],((NZ_CP023889:2.3772E-6,NZ_CP042623:0.0039115023):0.063758327[100],NZ_CP039606:0.0690144032):0.0183607544[95]):0.0424696807[100],(((NZ_CP033951:2.3772E-6,NZ_CP035127:2.3772E-6):1.9952E-6[52],NZ_CP036324:2.5211E-6):0.0267916862[99],(NZ_CP041060:0.0123654437,NZ_CP043517:2.3772E-6):0.0325351923[100]):0.0270887339[100]):0.0083381605[72],NC_005570:0.0191903445):0.0088362837[61],(((NC_010259:2.9283E-6,NC_010261:2.5929E-6):0.0017792107[100],Y17716:0.0057617254):0.1150959364[100],(NZ_CP010388:0.0973212669,((NZ_CP011619:2.3772E-6,NZ_CP013321:2.3772E-6):0.0340517818[100],NZ_CP019902:0.041812227):0.0134518381[100]):0.0020308343[98]):0.0180722687[95]):0.0045057293[59],NZ_CP042648:0.0503831377):0.0054143396[35]):2.0598E-6[53],((NC_001898:0.0501031232,(((NC_021843:2.2226E-6,NZ_CP016866:2.3772E-6):0.0117767067[100],NZ_CP010375:0.0110057797):0.0421144443[100],NZ_CP032484:0.0372369463):0.0121344226[97]):0.012315427[97],(NZ_CP030113:2.7242E-6,NZ_CP030330:2.2721E-6):0.0297911518[100]):0.011011199[89]):0.0289499397[93],(((NC_010898:0.0019674691,NC_011404:2.114E-6):0.0591717541[100],NZ_CP036184:0.0439877455):0.0255271493[99],(((NZ_CP006638:2.5097E-6,NZ_CM012185:2.5357841212):0.0164201436[84],(((NZ_CP039308:0.0,NZ_CP039324:0.0):2.3772E-6,NZ_CP039315:2.3772E-6):0.0105886026[100],NZ_CP040323:0.0485391159):0.0108003336[100]):0.0286575854[94],NZ_CP028466:0.0443323504):0.0404183645[96]):0.0280619051[95]):0.0060701025[92],((NZ_CP012166:2.0635E-6,NZ_CP042555:2.1048E-6):0.0755166239[100],(NZ_CP028552:0.0019812324,(NZ_CP031797:2.3772E-6,NZ_CP031853:2.3772E-6):2.376E-6[65]):0.1111720895[100]):0.0068606633[98]):0.0501106596[95],((NC_010487:8.899943E-4,((NC_010894:2.3772E-6,(((NC_011079:0.0,NZ_CP025238:0.0):0.0,NZ_CP041210:0.0):2.3772E-6,NZ_CP009568:2.3772E-6):1.9864E-6[100]):0.0026357165[100],NZ_CP031822:0.0200296025):0.0695206732[100]):0.0476618746[100],(((NC_002632:0.7770039648,NZ_CP034364:0.1299600613):0.0953069837[100],(((NC_008053:0.0951398574,((NC_019204:0.0928292998,NC_019221:0.1421658717):0.0428672026[91],((NC_019222:0.1642638687,NC_019297:0.1487511917):0.0270101007[87],NC_019296:0.1584094301):0.0363920181[99]):0.0324328736[91]):0.0311226999[91],NZ_CP032483:0.3296592431):0.0737501958[100],((NC_013509:0.5970598232,NC_019054:0.4843247902):0.0961331673[99],((((((NC_015872:0.0020034838,((NC_019163:0.0,NZ_CP034398:0.0):2.3772E-6,NC_024954:2.3772E-6):2.9092E-6[83]):0.0020219532[100],((NZ_CP010378:0.0,NZ_CP042548:0.0):2.3772E-6,NZ_CP027137:2.3772E-6):2.6155E-6[82]):0.0012365737[97],NZ_CP035471:0.0088809202):0.0298955018[98],(((((NZ_CP010382:0.0,NZ_CP029112:0.0):0.0,NZ_CP026279:0.0):0.0,NZ_CP026274:0.0):0.0,NZ_CP026232:0.0):2.3772E-6,NZ_CP026205:2.3772E-6):0.0830405031[100]):0.7085251222[100],NC_032098:0.3808739601):0.0688751228[97],NZ_CP033380:0.221467565):0.1980439153[100]):0.0521638519[96]):0.0863106374[97]):0.1233112109[97],((((((((((((((((NC_013780:0.0744959432,NZ_CP012558:0.0455613066):3.097734E-4[59],NC_015175:0.1864251731):0.0066243645[38],((NC_001848:2.7303E-6,NZ_CP032884:2.6884E-6):0.0346712787[100],NZ_CP040073:0.0470218593):2.0085E-6[14]):0.0140805371[97],((((((((((((((((((((AF014880:0.0,NZ_CP039514:0.0):0.0,NZ_CP035389:0.0):0.0,NZ_CP010389:0.0):0.0,NZ_CP042504:0.0):0.0,NZ_CP039507:0.0):0.0,NZ_CP042498:0.0):0.0,NZ_CP042492:0.0):0.0,NZ_CP042576:0.0):0.0,NC_015515:0.0):2.3772E-6,MG049738:2.3772E-6):0.001984521[100],NZ_CP032846:2.4596E-6):0.0080030032[100],(NZ_CP041736:2.3772E-6,NZ_CP043385:2.2602E-6):2.7463E-6[99]):0.0590555974[100],NZ_CP044052:0.0213259141):0.0168541981[100],(((NC_019203:0.1028188173,(NZ_CP019255:0.0019860207,NZ_CP033764:2.2651E-6):0.023408505[100]):0.0173268959[99],(NZ_CP023915:2.2325E-6,NZ_CP044042:2.2497E-6):0.0616271382[100]):0.0094150983[98],((NC_022197:0.0020120752,NZ_CP035912:0.0060805487):2.7838E-6[96],NZ_CP041680:0.0060667347):0.0271887293[100]):0.0061959175[68]):0.0067882667[99],((NC_019357:0.0429335943,NZ_CP024802:0.0577067209):0.0097346743[97],NZ_CP028803:0.0360913423):0.0095249034[85]):0.0051227937[85],(NZ_CP025336:2.3834E-6,NZ_CP035361:2.1795E-6):0.0425153534[100]):0.0029014904[76],((NZ_CP006637:2.3772E-6,NZ_CP006660:2.3772E-6):0.0105411727[100],NZ_CP039330:0.0289256271):0.0227761677[100]):0.002278193[46],(NZ_CP011067:0.0223644056,(NZ_CP026574:2.3772E-6,NZ_CP032420:2.3772E-6):0.0292632295[100]):0.027482199[100]):0.0024801003[47],((NZ_CP018453:0.0,NZ_CP041088:0.0):2.3966E-6,NZ_CP018740:2.8945E-6):0.0693989565[100]):0.0021596391[50],NZ_CP011586:0.0321292633):0.0255193425[100]):0.0189669224[96],((((((((NC_001373:2.3772E-6,NC_016151:0.0078917706):0.0687286792[100],(NZ_AP019636:0.0170202486,NZ_CP033802:0.007699464):0.0658041758[100]):0.0531651088[100],((NC_017654:0.0593369984,NZ_CP041528:0.0415178342):0.0461827496[100],NC_019989:0.0607305751):0.0458171023[100]):0.0408313027[100],((NC_005015:2.044E-6,((((NC_020086:0.0,NZ_CP040176:0.0):0.0,NZ_CP034326:0.0):0.0,NZ_CP023937:0.0):2.2953E-6,NZ_CP022443:2.3772E-6):0.0161961623[100]):2.8111E-6[94],(NZ_CP023982:2.3772E-6,(((((((NZ_CP024197:0.0,NZ_CP024534:0.0):0.0,NZ_CP024555:0.0):0.0,NZ_CP024569:0.0):0.0,NZ_CP024562:0.0):0.0,NZ_CP024541:0.0):0.0,NZ_CP024575:0.0):1.9376E-6,NZ_CP024527:1.9608E-6):2.2214E-6[62]):0.0082463493[100]):0.0590887173[100]):0.0263768546[97],NZ_CP010162:2.7479E-6):0.0884152571[100],((NC_017330:0.0059751107,NC_019249:2.3772E-6):2.6703E-6[91],NZ_CP042978:2.3772E-6):0.0163332636[100]):0.0401372863[98],NZ_CP036198:0.0369209875):0.0129480438[98],NZ_CP031315:0.0333766938):0.006872564[85]):0.0062698913[96],(NC_020262:0.0040872679,((NZ_CP032843:0.0,NZ_CP038603:0.0):2.4579E-6,NZ_CP035206:2.0975E-6):0.0102008838[100]):0.044416922[100]):0.0375906017[97],((NC_004936:0.0485510024,NC_014107:0.0905738861):0.0812339071[100],(((NC_005248:2.2026E-6,NC_024969:2.363E-6):0.0379152147[100],(NZ_CP018359:2.6599E-6,NZ_CP026215:2.5267E-6):0.0584642805[100]):0.0120706714[99],NZ_CP039323:0.029785372):0.0088684761[77]):0.007092147[74]):0.0259317372[98],(((((L37403:3.821607E-4,NZ_CP017582:0.0057038978):0.0181151834[68],L39794:0.1974965616):0.0630386625[96],(NZ_CP014300:2.3772E-6,NZ_CP018357:2.3772E-6):0.0444740526[100]):0.0465612584[96],NZ_CP024512:0.1006863529):0.0213073827[52],(((((((((((((((((((((((((((NC_005324:0.0,NZ_CP010832:0.0):0.0,NC_011602:0.0):0.0,NC_019060:0.0):0.0,NZ_CP023375:0.0):0.0,NC_017658:0.0):0.0,NZ_CP029120:0.0):0.0,NZ_CP037998:0.0):0.0,NZ_CP023647:0.0):0.0,NZ_CP034068:0.0):0.0,NC_019080:0.0):0.0,NZ_CP006639:0.0):0.0,NC_019070:0.0):0.0,NC_011795:0.0):0.0,NC_019040:0.0):0.0,NZ_CP010118:0.0):0.0,NZ_CP014101:0.0):0.0,NZ_CP023872:0.0):0.0,NZ_CP026572:0.0):0.0,NC_009789:0.0):0.0,NC_009345:0.0):0.0,NZ_CP014100:0.0):2.3772E-6,((((NC_005862:0.0099687213,NZ_CP035011:0.0039784307):2.3771E-6[90],NC_008439:2.3772E-6):2.3771E-6[91],NZ_CP022499:2.3772E-6):2.3771E-6[34],NC_008597:2.3772E-6):2.3771E-6[50]):2.4764E-6[70],NC_008490:0.0019728574):2.8987E-6[83],NC_017329:0.016075899):0.0077504722[99],NZ_CP039301:0.0102605666):0.0019819156[98],NZ_CP019262:0.0959559356):0.0537851082[100],(((NC_013090:0.0060081095,(((((((((NZ_AP019693:0.0,NZ_CP030009:0.0):0.0,NZ_CP030192:0.0):0.0,NZ_CP030227:0.0):0.0,NZ_CP039274:0.0):0.0,NZ_CP029125:0.0):0.0,NZ_CP033827:0.0):0.0,NZ_CP016528:0.0):0.0,NZ_CP044113:0.0):2.3772E-6,NZ_CP011606:2.3772E-6):2.3001E-6[84]):2.843E-6[87],NZ_CP038598:0.0019995922):0.0735265595[100],(((NC_019986:2.3772E-6,NZ_CP034043:2.3756E-6):2.1056E-6[91],(NZ_CP011585:1.9668E-6,NZ_CP011625:2.0572E-6):0.004002914[100]):0.012708699[100],NZ_CP023891:0.0035850256):0.0158212292[98]):0.0219939923[95]):0.0072468234[45]):0.0254776832[100]):0.0257019201[98],((L42525:0.0020061164,NZ_CP017583:2.6406E-6):0.0340226881[100],NZ_CP011607:0.0430202669):0.0276458566[100]):0.0300503659[97],((NZ_CP012164:2.3772E-6,NZ_CP042497:2.3772E-6):0.0312145111[100],NZ_CP042503:0.0148501511):0.0101743512[100]):0.0097596847[91],(((NZ_CP008845:0.0,NZ_CP024511:0.0):0.0,NZ_CP024493:0.0):2.0799E-6,NZ_CP024486:2.099E-6):0.0402214939[100]):0.0127975938[87],(((NC_017320:0.005617352,(NC_021922:2.3258E-6,NZ_LR130560:0.0018630728):2.725E-6[80]):0.0018772615[100],((NZ_CP019003:0.0,NZ_CP042590:0.0):2.5023E-6,NZ_CP042340:2.5701E-6):0.0037410833[100]):2.4247E-6[98],NZ_CP030193:0.0075491585):0.0021239602[100]):0.0016306086[86],NZ_CP011434:2.5927E-6):0.0178651194[87],(((((NC_013954:2.3334E-6,NC_017391:0.0100870725):0.0568095255[100],NC_017444:0.1868276793):0.1774050926[100],NZ_CP028815:0.2308714818):0.0375740555[96],((NZ_CP039310:0.0,NZ_CP039326:0.0):2.3772E-6,NZ_CP039317:2.3772E-6):0.0217102504[100]):0.0360891475[93],NZ_CP034828:2.1987E-6):0.0094427337[93]):0.0361510865[95],(((((((((NC_009807:0.0,NC_019113:0.0):0.0,NC_019110:0.0):0.0,NZ_CP027680:0.0):0.0,NZ_CP025337:0.0):2.3772E-6,NC_010993:2.3772E-6):2.3771E-6[63],NZ_CP044202:2.3772E-6):0.0804845209[100],(((((((NC_011418:2.3772E-6,NZ_CP033803:2.3772E-6):0.0018449551[98],((NC_019135:2.3668E-6,NZ_CP039302:2.3772E-6):2.8655E-6[88],NC_021157:0.0019129174):0.0018528818[100]):0.008811868[97],(NZ_CP019843:2.6949E-6,NZ_CP027141:0.0019212777):2.3958E-6[93]):0.0167946804[100],(((NZ_CP028785:0.0,NZ_CP037967:0.0):0.0,NZ_CP041106:0.0):2.3772E-6,NZ_CP031882:2.386E-6):0.0126375007[100]):0.0216537331[100],(((((((((((((((((((((((((((NZ_CP003994:0.0,NZ_CP024503:0.0):0.0,NZ_CP037740:0.0):0.0,NZ_CP024519:0.0):0.0,NZ_CP044112:0.0):0.0,NZ_CP018666:0.0):0.0,NZ_CP016812:0.0):0.0,NZ_CP042544:0.0):0.0,NZ_CP014305:0.0):0.0,NZ_CP038599:0.0):0.0,NZ_CP012991:0.0):0.0,NZ_CP039325:0.0):0.0,NZ_CP011637:0.0):0.0,NZ_CP016867:0.0):0.0,NZ_CP024494:0.0):0.0,NZ_CP024514:0.0):0.0,NZ_CP011658:0.0):0.0,NZ_CP024487:0.0):0.0,NZ_CP023892:0.0):0.0,NZ_CP039309:0.0):0.0,NZ_CP039316:0.0):0.0,NZ_CP011652:0.0):0.0,NZ_CP044040:0.0):0.0,NZ_CP023882:0.0):0.0,NZ_CP042570:0.0):2.3772E-6,NZ_CP011569:2.3772E-6):2.0804E-6[84],NZ_CP011604:0.0018155506):0.1021956515[100],(NZ_CP018940:2.2265E-6,NZ_CP039859:2.2037E-6):0.0598600665[100]):0.015176206[100]):0.0187502261[99],(((NC_019056:0.0072003189,NZ_CP034682:0.0128370489):0.0163244532[100],(NZ_CP018738:2.3772E-6,NZ_CP041087:2.3772E-6):0.0061382797[100]):0.0067236197[54],(((NZ_CP033397:0.0,NZ_CP034743:0.0):0.0,NZ_CP034954:0.0):1.975E-6,NZ_CP034742:2.3772E-6):0.0320889524[100]):0.0036219769[31]):0.0070672362[45],NZ_CP025579:0.0051827612):0.0140492422[47]):0.0080887664[34],((((NC_019988:0.0,NZ_CP028802:0.0):0.0,NZ_CP027040:0.0):2.4791E-6,NZ_CP018444:2.3772E-6):0.021207291[100],NZ_CP011605:0.1072478057):0.0262280329[60]):0.0045488516[28],NZ_AP019680:0.0545279949):0.1026247715[98]):0.0296263257[95],((((((NC_019242:0.0,NZ_CP042491:0.0):2.1054E-6,NZ_CP030346:2.1397E-6):2.8371E-6[88],NZ_CP041059:0.0240955541):0.0222233378[100],(((((((NC_021293:0.0,NZ_CP042543:0.0):0.0,NZ_CP042569:0.0):0.0,NZ_CP019842:0.0):0.0,NZ_CP011049:0.0):0.0,NZ_CP042575:0.0):2.3772E-6,NZ_CP010364:2.0656E-6):2.3683E-6[90],NZ_CP010381:0.0020682462):2.1393E-6[98]):0.0207202736[100],(NZ_AP019694:0.0175817684,((NZ_CP039571:0.0,NZ_CP039720:0.0):2.368E-6,NZ_CP039574:2.3772E-6):0.0903052104[100]):0.0032388187[99]):0.0496060297[100],(((NZ_CP010161:0.0554696476,NZ_CP031816:0.0419666182):0.0090952732[78],(NZ_CP036325:0.0794897212,NZ_CP041117:0.0599922948):0.0190778334[81]):0.0165502792[91],((((((((((((NC_002610:0.0020799403,NZ_CP037445:0.0020799762):0.0020709961[100],NZ_CP033759:2.6366E-6):0.0156403536[100],(((((NZ_CP017451:0.005041136,NZ_CP031818:2.8757E-6):0.0313843029[100],(((((((((NZ_CP018440:0.0,NZ_CP024568:0.0):0.0,NZ_CP032211:0.0):0.0,NZ_CP024533:0.0):0.0,NZ_CP024561:0.0):0.0,NZ_CP024526:0.0):0.0,NZ_CP024554:0.0):0.0,NZ_CP024540:0.0):2.1836E-6,NZ_CP024196:2.8496E-6):0.023074146[100],(NZ_CP023908:0.0021544813,NZ_CP028779:0.0020089439):0.0900982965[100]):0.025967381[99]):2.8703E-6[86],NZ_CP026393:0.002067992):2.8442E-6[75],((NZ_CP026183:0.0,NZ_CP031821:0.0):2.4613E-6,NZ_CP026214:2.3772E-6):0.0020683452[100]):0.0063156586[89],NZ_CP024513:2.7088E-6):0.0420225294[99]):0.0011045161[59],(NZ_CP011315:0.0405331998,(NZ_CP024492:2.3772E-6,NZ_CP031819:2.3772E-6):2.0144E-6[94]):0.0105016925[100]):0.0090918789[69],(((((NZ_CP018739:0.0,NZ_CP041089:0.0):2.1724E-6,NZ_CP031375:2.1539E-6):0.0190108173[100],NZ_CP042523:0.0139062342):0.0577487605[100],((((((((((NZ_CP021700:0.0,NZ_CP024532:0.0):0.0,NZ_CP024560:0.0):0.0,NZ_CP024574:0.0):0.0,NZ_CP024553:0.0):0.0,NZ_CP024539:0.0):0.0,NZ_CP024567:0.0):0.0,NZ_CP024195:0.0):0.0,NZ_CP024525:0.0):1.9932E-6,NZ_CP024044:2.2205E-6):0.010980323[100],NZ_CP023940:0.0038200124):0.063997367[100]):0.0232109876[87],(((NZ_CP020845:2.3772E-6,NZ_CP020846:2.3772E-6):0.0679785371[100],(((NZ_CP023945:0.0,NZ_CP027041:0.0):0.0,NZ_CP025580:0.0):2.5141E-6,NZ_CP024579:2.0989E-6):0.1285423088[100]):0.0752335195[100],(((NZ_CP029430:0.0,NZ_CP029441:0.0):2.9444E-6,NZ_CP029435:2.1626E-6):0.0448061044[100],NZ_CP044041:0.0028966942):0.0429076303[100]):0.0192114515[93]):0.0230828454[72]):0.0040961842[50],NZ_CP041057:0.0638711585):0.0172548752[56],((NZ_CP018446:2.4714E-6,NZ_CP036332:2.6779E-6):0.0732055422[100],(NZ_CP034823:2.1071E-6,NZ_CP039863:2.5051E-6):0.0516431093[100]):0.0119879721[87]):0.0123576234[69],(((((((((NC_011640:0.0,NZ_CP023842:0.0):0.0,NZ_CP023930:0.0):0.0,NZ_CP029585:0.0):0.0,NZ_CP024435:0.0):2.3772E-6,NZ_CP023252:2.3772E-6):2.1725E-6[93],(NZ_CP023876:0.0128645844,NZ_CP023880:2.5884E-6):0.0127001925[100]):0.0021942744[74],NZ_CP003995:2.0263E-6):0.0296761553[96],NZ_CP040727:0.5570748772):0.0536077293[99],((NZ_CP010165:0.0040753865,(NZ_CP032838:0.0041651666,NZ_CP041116:0.0041467171):0.0063293209[100]):0.0043901166[100],NZ_CP029779:0.0147827038):0.0309055783[100]):0.0048661791[5]):0.0056359972[6],NZ_CP024580:0.0582485096):0.0215053902[94],NZ_CP034825:0.0461559813):0.0120048614[50],(((((((((((NC_019346:0.0020901398,NZ_CP035218:0.0041137592):0.0085714028[98],NZ_CP025945:0.0126738788):0.0258834218[100],NZ_CP037446:2.0674E-6):0.0154980653[85],NZ_CP040599:0.0363110821):0.0166071183[91],(NZ_CP036189:2.2793E-6,NZ_CP036338:2.5202E-6):0.0021776898[100]):0.0135094731[76],(NZ_CP024491:2.3159E-6,(NZ_CP026175:2.4325E-6,NZ_CP026176:2.2401E-6):0.0083221145[100]):0.0075682172[100]):0.004414464[50],(NZ_CP011627:0.0376811845,(NZ_CP018968:0.0640150823,(((NZ_CP033949:2.3772E-6,NZ_CP044044:2.3772E-6):2.0446E-6[58],NZ_CP036322:2.3772E-6):0.0066956675[99],NZ_CP038459:0.0037678288):0.002061567[53]):0.0023679272[64]):0.0052820345[32]):0.0049597923[59],NZ_CP034676:0.0111843163):0.0133585319[66],NZ_CP034050:0.0227324991):0.0045159493[34],(NZ_CP018317:0.0349901963,NZ_CP041737:0.0021364406):0.0117980429[100]):0.00896697[57],(NZ_CP018358:0.0151494287,NZ_CP041252:0.0341792929):0.012206686[90]):0.0023681209[27]):0.0083174729[43],(((((((KT074362:0.0,NZ_CP034850:0.0):0.0,NZ_CP010156:0.0):0.0,NZ_CP041445:0.0):2.3772E-6,KY612500:2.1691E-6):0.0201853609[100],(((((((((((((((((((NC_012916:0.0,NZ_CP024520:0.0):0.0,NZ_CP025247:0.0):0.0,NC_019085:0.0):0.0,NC_019101:0.0):0.0,NZ_CP035388:0.0):0.0,NZ_CP039609:0.0):0.0,NZ_CP039508:0.0):0.0,NZ_CP037448:0.0):0.0,NC_019103:0.0):0.0,NZ_CP045448:0.0):0.0,NC_019084:0.0):0.0,NZ_CP030230:0.0):0.0,NZ_CP045445:0.0):0.0,NC_019279:0.0):0.0,NC_019086:0.0):2.3772E-6,NC_013782:2.3772E-6):2.1911E-6[85],NZ_CP039515:0.0122004069):0.0042493178[100],NZ_CP034829:0.0019965506):0.0152253688[100],NZ_CP026190:0.0227793654):0.0349525894[100]):2.1509E-6[47],NZ_CP023906:0.0160052906):0.0103418462[60],((((((NC_003486:0.0089292844,((((NC_011410:0.0,NZ_CP034751:0.0):2.3772E-6,NZ_CP034733:2.3772E-6):2.7465E-6[91],(NZ_CP042605:2.788E-6,(NZ_CP042610:0.0239237922,NZ_CP042613:0.0021041703):0.0031216178[81]):0.0031089827[93]):0.0044166039[93],((NC_019990:0.0081413297,NZ_CP011638:0.0024079015):0.0026058052[100],((NZ_CP034051:0.0492711204,NZ_CP042592:0.0321201147):0.0190111253[100],X63534:0.0192307774):0.0194392972[95]):0.0330674169[99]):0.0108564879[84]):0.0154712327[96],NZ_CP044965:0.0212739177):0.0089872632[76],(NC_010796:0.0412142656,(NZ_CP029433:2.3772E-6,NZ_CP029438:2.7814E-6):0.0064901355[100]):0.0077710126[86]):0.0039482486[65],((((NC_009652:0.1060137593,NZ_CP042487:0.0675410769):0.0578097613[100],((((NC_016979:2.3772E-6,((NZ_CP024043:0.0,NZ_CP045021:0.0):2.3772E-6,NZ_CP029589:2.3772E-6):2.3771E-6[54]):2.1339E-6[98],NZ_CP029592:2.3772E-6):0.0059580182[95],NZ_CP023921:0.0049581903):0.1420989915[100],(NZ_CP034135:2.3772E-6,NZ_CP034339:2.3772E-6):0.1106167241[100]):0.0275733166[97]):0.0228286104[92],((NZ_CP017224:2.9279E-6,((NZ_CP030184:0.0,V00309:0.0):1.9817E-6,NZ_CP039276:1.9815E-6):0.0020917431[100]):0.0070767239[99],((NZ_CP038607:0.0,NZ_CP039282:0.0):2.3772E-6,NZ_CP038611:2.3772E-6):0.0172678999[100]):0.0169237161[99]):0.0124693757[92],((((NC_023912:0.0,NZ_CP030349:0.0):0.0,NZ_CP037741:0.0):0.0,NZ_CP011651:0.0):2.0271E-6,NZ_CP011603:2.0673E-6):0.0161501847[100]):0.0075350521[86]):0.0082447393[42],(NZ_CP018665:2.0638E-6,NZ_CP024464:2.0717E-6):0.0755206286[100]):5.181596E-4[33],((((NC_025148:0.0,NC_025150:0.0):0.0,NC_025190:0.0):2.3772E-6,NC_025149:2.3772E-6):0.0309012193[99],((((NZ_CP018981:0.0,NZ_CP039281:0.0):2.384E-6,NZ_CP038606:2.2506E-6):0.006249197[100],NZ_CP038610:0.0129921223):0.0109493786[84],(((NZ_CP011435:0.0,NZ_CP028604:0.0):2.3772E-6,NZ_CP028593:2.3772E-6):0.0947161194[100],(((NC_003456:0.0021096355,NZ_CP016532:2.7506E-6):0.0021251103[100],((NZ_CP021465:0.0,NZ_LS997976:0.0):2.8981E-6,NZ_CP034969:2.5092E-6):0.0042109714[100]):0.0173936968[97],((NZ_CP023887:2.3772E-6,NZ_CP030001:2.3772E-6):2.6738E-6[84],(NZ_CP041028:2.1171E-6,(((AY271828:0.0263485865,AY271829:0.0112580615):0.143608799[100],NC_019269:0.1673702682):0.7392321973[100],((((((((NZ_CP024192:0.0,NZ_CP024536:0.0):0.0,NZ_CP024564:0.0):0.0,NZ_CP024557:0.0):0.0,NZ_CP024550:0.0):0.0,NZ_CP024571:0.0):0.0,NZ_CP024529:0.0):2.3772E-6,NZ_CP024522:2.3772E-6):0.9360573706[100],(NZ_CP007568:0.1192261915,(NZ_CP028563:0.0947504846,(NZ_MF621616:0.1513126991,((((NZ_CP022173:0.0,NZ_CP022184:0.0):2.3772E-6,NZ_CP022179:2.3772E-6):0.1955471725[100],NZ_CP026123:0.0482890181):0.0530905152[92],(NZ_MF621618:0.0216179545,(NZ_KU499859:0.0153673032,(NC_004340:2.3772E-6,NC_004925:2.8874E-6)OROOT:0.0280537066[100]):0.0129592923[93]):0.3114116226[100]):0.0306518937[99]):0.0469637578[99]):0.1633560824[99]):1.044105617[100]):0.3994918102[99]):0.3599799222[91]):0.00423418[38]):0.0022803797[39]):0.0098049006[39]):0.017952883[42]):0.005600662[57]):0.0099878579[60]):0.0105597333[52]):2.2616E-6[30]):0.0251738168[82]):0.0250001284[71]):0.0275269869[78]):2.3241E-6[41]):0.0225298333[47]):0.0188452215[39]):0.013921111[57]):0.0659610544[59]):0.0184018587[49]):0.48644022325);


# 2. Phylogenetic tree of the ColE1 ori of the ColE1/RepB plasmids from Aeromonadales (Fig 3B)

(NZ_CM010403:0.3981776484,((NZ_CP012504:0.7483005949,(((((((NZ_CP013969:0.0000025645,NZ_CP013181:0.0000025645)99:0.0315328840,(NZ_AP022043:0.0548126662,((NC_019014:0.0018692560,NZ_CP021655:0.0019205817)100:0.0791022031,NZ_CM010404:0.0842915088)93:0.0135508034)50:0.0743548939)40:0.0059410873,NZ_CM004591:0.0155397162)50:0.0950674938,NZ_AP023403:0.1019643850)39:0.0624340861,(NZ_CP026408:0.0014907072,NZ_CP010950:0.0216869037)98:0.0265429352)31:0.0640161653,(((((NZ_AP022013:0.0000025645,NZ_AP022038:0.0000025645)98:0.0019533017,NZ_CP047964:0.0019129960)99:0.0058079993,NZ_CP007568:0.0037667813)99:0.0242608912,(NZ_AP019198:0.0000025645,NZ_AP022244:0.0000025645)99:0.0146707370)100:0.1241557642,(NZ_CP047964:0.0017016995,NZ_AP022042:0.0255413960)100:0.1015079919)92:0.0524913163)28:0.0313322587,NZ_CP028134:0.0390326046)33:0.0098411602)32:0.0140517322,NZ_CP026410:0.2236940179)31:0.0125152550,(((((NZ_AP021918:0.0020905860,((NZ_AP022266:0.0000025645,NZ_CP026408:0.0000025645)75:0.0000025646,NZ_CP026123:0.0018368190)100:0.0210027581)98:0.0385533431,NZ_AP021926:0.0179207728)73:0.0075982378,(NZ_CP028563:0.1448970736,NZ_CP046409:0.0341508787)17:0.0009409939)34:0.0373889441,NZ_CP038447:0.1072296258)44:0.0107822739,((NZ_CP022173:0.0000000000,NZ_CP022184:0.0000000000):0.0000025645,NZ_CP022179:0.0000025645)100:0.1246188808)45:0.0172760051);


# 3. Phylogenetic tree of the gene repB of the ColE1/RepB plasmids from Aeromonadales (Fig 3B)

(NC_019014:0.0041586768,(((((NZ_AP022043:0.0087235144,NZ_CM010404:0.1026996664)57:0.0106369444,NZ_CP028563:0.0103233236)56:0.0134744078,NZ_CP012504:0.1128876122)92:0.0905238489,((((((NZ_AP019198:0.0000022360,NZ_AP022244:0.0000029831)100:0.0592808332,((((NZ_AP022013:0.0000000000,NZ_CP047964:0.0000000000):0.0000024863,NZ_AP022038:0.0000029831)97:0.0192602524,NZ_CP007568:0.0604778582)55:0.0068970450,((NZ_CP046409:0.1306877239,NZ_CM010403:0.2498842100)77:0.0374036592,NZ_CP047964:0.0567744724)48:0.0439902280)54:0.0202717407)64:0.0334714768,NZ_CP038447:0.0129096121)94:0.2033383083,(NZ_CP010950:0.0107574771,NZ_CP026408:0.0267212569)97:0.0908644053)76:0.1372874542,((((NZ_AP021918:0.0000029831,NZ_CP026123:0.0000020860)59:0.0000025231,(NZ_AP021926:0.0141776259,((NZ_CP022173:0.0000000000,NZ_CP022184:0.0000000000):0.0000029831,NZ_CP022179:0.0000021414)100:0.0238640992)77:0.0039894338)34:0.0000021069,(NZ_CP026410:0.0023030375,NZ_CP028134:0.0089502980)78:0.0022236723)76:0.0136437509,NZ_AP022266:0.0000025835)94:0.2139849811)100:0.5059739487,((NZ_AP022042:0.0695143811,NZ_CP026408:0.0152628154)42:0.0000020056,NZ_CP047964:0.0293177297)89:0.0958013063)96:0.2407614625)90:0.0732437671,(NZ_AP023403:0.0284915425,(NZ_CM004591:0.0098955939,(NZ_CP013181:0.0000029831,NZ_CP013969:0.0000029831)98:0.0180273805)91:0.0188334792)64:0.0258566367)85:0.0000021195,NZ_CP021655:0.0094092374);


# 4. Phylogenetic tree of ColE1 origin of replication in large plasmids from Enterobacterales (Fig 4)

((((((((NZ_CP024192:0.0000000000,NZ_CP024571:0.0000000000):0.0000000000,NZ_CP024557:0.0000000000):0.0000000000,NZ_CP024550:0.0000000000):0.0000000000,NZ_CP024529:0.0000000000):0.0000000000,NZ_CP024564:0.0000000000):0.0000000000,NZ_CP024536:0.0000000000):0.0000022166,NZ_CP024522:0.0000023378):0.55618923[100],(((NZ_CP029430:0.0000000000,NZ_CP029441:0.0000000000):0.0000022200,NZ_CP029435:0.0000024806):0.1159578531[98],((NZ_CP017451:0.0000024497,NZ_CP031818:0.0051350425):0.0603112586[100],(NC_019346:0.0181176782,((NZ_CP018968:0.0548640663,NZ_CP026175:0.0185908454):0.0133018112[97],(((((((NC_010158:0.0779847266,(NZ_CP027641:0.0000023202,NZ_CP027674:0.0000023202):0.1225499347[100]):0.0271621340[96],NZ_CP044159:0.0244804138):0.0442799981[93],(((((NC_015872:0.0017884781,((NC_019163:0.0000000000,NZ_CP034398:0.0000000000):0.0000023202,NC_024954:0.0000023202):0.0000020137[61]):0.0017891292[95],((NZ_CP010378:0.0000000000,NZ_CP042548:0.0000000000):0.0000023202,NZ_CP027137:0.0000026838):0.0000028133[56]):0.0011688565[88],NZ_CP035471:0.0078325969):0.0641141980[100],(((((NZ_CP010382:0.0000000000,NZ_CP029112:0.0000000000):0.0000000000,NZ_CP026274:0.0000000000):0.0000000000,NZ_CP026279:0.0000000000):0.0000000000,NZ_CP026232:0.0000000000):0.0000023202,NZ_CP026205:0.0000023202):0.0252096218[97]):0.5582636941[100],((((((((((((NC_021656:0.0000000000,NZ_CP025009:0.0000000000):0.0000000000,NZ_CP011982:0.0000000000):0.0000000000,NZ_CP008799:0.0000000000):0.0000000000,NZ_CP019010:0.0000000000):0.0000000000,NZ_CP025252:0.0000000000):0.0000000000,NZ_CP014122:0.0000000000):0.0000000000,NZ_CP020066:0.0000000000):0.0000000000,NZ_CP015396:0.0000000000):0.0000000000,NZ_CP010362:0.0000000000):0.0000000000,NZ_CP014648:0.0000000000):0.0000023202,NZ_CP006919:0.0000023202):0.0568729184[100],(NZ_CP032837:0.4130999589,NZ_CP040992:0.0000021201):0.1071130055[100]):0.1175904717[99]):0.0450461249[65]):0.0595996912[59],(NC_013509:0.4741428108,NZ_CP027324:0.1508509895):0.0623133404[68]):0.0430220599[57],NZ_CP016812:0.1084930081):0.0418783273[39],NZ_CP034364:0.2354547003):0.0145427697[43],((NZ_CP019262:0.0996512394,NZ_CP022499:0.0000021599):0.0897482556[100],(NC_014107:0.0919043155,(MG049738:0.0799110087,((((NC_020086:0.0000000000,NZ_CP023937:0.0000000000):0.0000000000,NZ_CP040176:0.0000000000):0.0000000000,NZ_CP034326:0.0000000000):0.0000023202,NZ_CP022443:0.0000023202):0.2252341325[100])OROOT:0.0336912071[76]):0.0141973116[51]):0.0306759246[69]):0.0684856567[67]):0.0154660985[27]):0.0256631149[24]):0.0728656139[37]):0.55618923);


# 5. Phylogenetic tree of the MOBP relaxases (Fig 5)

((((((((((((((((((((((NC_001774:0.0000000000,NC_019381:0.0000000000):0.0000000000,NC_007099:0.0000000000):0.0000000000,NC_012215:0.0000000000):0.0000000000,NC_019979:0.0000000000):0.0000000000,NC_009625:0.0000000000):0.0000000000,NC_017035:0.0000000000):0.0000000000,NC_019214:0.0000000000):0.0000000000,NC_010941:0.0000000000):0.0000023953,NC_002637:0.0000023953):0.0000027847[99],NZ_CP023045:0.0000023953):0.0000028124[19],NC_003125:0.1919289906):0.1179023975[4],NC_007097:0.0882594131):0.0728226009[9],NC_019981:0.0124581622):0.0001742916[22],NC_010042:0.0360128566):0.0074113231[89],((((((((NC_014813:0.0000000000,NC_019175:0.0000000000):0.0000000000,NC_020886:0.0000000000):0.0000000000,NC_019177:0.0000000000):0.0000000000,NC_019176:0.0000000000):0.0000000000,NC_020885:0.0000000000):0.0000000000,NC_019205:0.0000000000):0.0000000000,NC_019178:0.0000000000):0.0000023953,NC_019174:0.0000023953):0.0000022272[71]):0.0178158796[96],NC_019209:0.0021840364):0.0348841219[91],(NC_012216:0.0391455590,NC_019980:0.0741247378):0.0587590021[92]):0.0351052477[90],(NC_006976:0.0024632891,NC_010069:0.0000022844):0.0456503212[100]):0.0263663348[89],NC_007098:1.9722064451):0.0680405477[21],NC_006868:0.1532078866):0.2366234202[89],NC_002632:1.0375506024):1.1163945335[100],((AY271828:0.0415822607,AY271829:0.0622210395):0.4503576697[100],((((((((((((((NC_013780:0.2243059123,NZ_CP041059_II:0.3285662189):0.2892644885[97],(((((KM373703:0.0022303702,NZ_CP012164:0.0332966976):0.0051133383[98],((NC_019242:0.0000023953,NZ_CP042491:0.0000023836):0.0116853969[100],(NC_020262:0.0612049098,((NC_021293:0.0000024035,((((((NZ_CP010364:0.0000000000,NZ_CP042569:0.0000000000):0.0000000000,NZ_CP039315:0.0000000000):0.0000000000,NZ_CP042543:0.0000000000):0.0000000000,NZ_CP039308:0.0000000000):0.0000000000,NZ_CP039324:0.0000000000):0.0000023953,NZ_CP011049:0.0000023953):0.0000024034[84]):0.0134710797[100],((NZ_CP010381:0.0000023953,NZ_CP042575:0.0000023953):0.0000021939[88],NZ_CP019842_II:0.0022227123):0.0000024684[93]):0.0225402734[100]):0.0067796599[97]):0.0313794519[99]):0.0119018707[99],NZ_CP010367:0.0798857314):0.0000027477[19],(((NZ_CP011592:0.0000000000,NZ_CP017993:0.0000000000):0.0000021712,NZ_CP011613:0.0000022139):0.0000020116[93],NZ_CP017933:0.0622633614):0.0022828341[58]):0.0000021237[20],(NC_010898:0.0000021071,(NC_011404:0.0329871133,NZ_CP038598:0.0737070951):0.0000023952[20]):0.0045668442[23]):0.0000024507[8]):0.0023251600[80],(NZ_CP030226:0.0022817207,NZ_CP030346:0.0045623725):0.0000023886[84]):0.0065661601[78],NZ_CP010227:0.0143192676):0.0117239149[95],NZ_CP042503:0.0160937617):0.0093978564[95],(((NC_025148:0.0000000000,NC_025150:0.0000000000):0.0000000000,NC_025190:0.0000000000):0.0000023953,NC_025149:0.0000023953):0.0000029661[87]):0.0904231625[98],NZ_CP019842_I:0.0275627588):0.1603385107[100],(((((((((((((NC_003456:0.0000023953,NZ_CP016532:0.0000023953):0.0045775579[100],NZ_CP039330:0.0045583199):0.0068796731[100],NZ_CP040323:0.0000023437):0.0266605917[100],NZ_CP006638_:0.0069353486):0.0021994658[95],((NZ_CP039571:0.0000000000,NZ_CP039720:0.0000000000):0.0000023953,NZ_CP039574:0.0000023953):0.0000028947[90]):0.0045578579[95],NZ_CP032884:0.0209625063):0.0204665931[100],(NC_009807:0.0046175976,(((((NC_010993:0.0000000000,NZ_CP025337:0.0000000000):0.0000000000,NZ_CP044202:0.0000000000):0.0000000000,NZ_CP027680_:0.0000000000):0.0000000000,NC_019113:0.0000000000):0.0000023953,NC_019110:0.0000023953):0.0000023952[94]):0.0332271838[100]):0.0124064690[73],(((((((NC_011418:0.0000000000,NZ_CP019843:0.0000000000):0.0000000000,NZ_CP039302:0.0000000000):0.0000023953,NC_019135:0.0000023953):0.0000020186[93],NC_021157:0.0022990790):0.0368337628[100],((NZ_CP032843:0.0000023953,NZ_CP038603:0.0000023953):0.0000023952[95],NZ_CP035206:0.0088446351):0.0438212860[100]):0.0047596676[59],(NZ_CP043517_I:0.0000024994,NZ_CP043517_II:0.1610442512):0.1392670453[100]):0.0048817760[54],(NZ_CP029433:0.0000023953,NZ_CP029438:0.0000023953):0.0236968943[100]):0.0057119284[61]):0.0080746455[74],((NC_010796:0.0257025911,((((NC_013090:0.0091081359,(((((((((NZ_AP019693:0.0000000000,NZ_CP039274:0.0000000000):0.0000000000,NZ_CP044113:0.0000000000):0.0000000000,NZ_CP030009:0.0000000000):0.0000000000,NZ_CP016528:0.0000000000):0.0000000000,NZ_CP030227:0.0000000000):0.0000000000,NZ_CP033827:0.0000000000):0.0000000000,NZ_CP030192:0.0000000000):0.0000000000,NZ_CP029125:0.0000000000):0.0000023953,NZ_CP011606:0.0000023953):0.0022744454[100]):0.0289055167[100],NZ_CP017582:0.0796625580):0.0139654752[58],(NZ_CP010375:0.0627827062,(NZ_CP017583:0.0503175429,(((NZ_CP018981:0.0000000000,NZ_CP038610:0.0000000000):0.0000000000,NZ_CP039281:0.0000000000):0.0000023953,NZ_CP038606:0.0000023953):0.0569039368[100]):0.0072360945[88]):0.0040464616[83]):0.0024961683[46],((NC_021843:0.0045131133,NZ_CP016866:0.0023695647):0.0281265851[100],NZ_CP021895:0.0371509077):0.0076413029[97]):0.0023442839[47]):0.0084459547[64],(((((((((((((((((((((((NZ_CP003994:0.0000000000,NZ_CP039316:0.0000000000):0.0000000000,NZ_CP024494:0.0000000000):0.0000000000,NZ_CP024487:0.0000000000):0.0000000000,NZ_CP042570:0.0000000000):0.0000000000,NZ_CP018666:0.0000000000):0.0000000000,NZ_CP024503:0.0000000000):0.0000000000,NZ_CP042544:0.0000000000):0.0000000000,NZ_CP039309:0.0000000000):0.0000000000,NZ_CP011604:0.0000000000):0.0000000000,NZ_CP011652:0.0000000000):0.0000000000,NZ_CP011637:0.0000000000):0.0000000000,NZ_CP024519:0.0000000000):0.0000000000,NZ_CP014305:0.0000000000):0.0000000000,NZ_CP044112:0.0000000000):0.0000000000,NZ_CP016867:0.0000000000):0.0000000000,NZ_CP044040:0.0000000000):0.0000000000,NZ_CP037740:0.0000000000):0.0000000000,NZ_CP024514:0.0000000000):0.0000000000,NZ_CP012991:0.0000000000):0.0000000000,NZ_CP011658:0.0000000000):0.0000000000,NZ_CP038599:0.0000000000):0.0000023953,NZ_CP011569:0.0000023953):0.0000025081[50],NZ_CP039325:0.0000023953):0.0413147534[100]):0.0011921342[51]):0.0764466927[100],(NZ_CP011605:0.0767965886,NZ_CP030001:0.0277216139):0.0349049370[100]):0.0179743977[85],NZ_CP041028:0.0465523995):0.0610651616[100],(NC_019092:0.1091692637,(NZ_CP037862_I:0.0000023953,NZ_CP037862_II:0.0000023953):0.0569377846[100]):0.2563612368[100]):0.0297510518[89],NZ_CP032484:0.7136937265):0.0422143632[90]):0.0726162807[64],(((((((NC_019986:0.0000000000,NZ_CP024486:0.0000000000):0.0000000000,NZ_CP034043:0.0000000000):0.0000000000,NZ_CP024493:0.0000000000):0.0000000000,NZ_CP039323:0.0000000000):0.0000023953,NZ_CP008845:0.0000027877):0.0000029464[59],(((NC_019988:0.0000000000,NZ_CP028802:0.0000000000):0.0000000000,NZ_CP027040:0.0000000000):0.0000023953,NZ_CP018444:0.0000023953):0.0021820205[100]):0.0000027959[70],((NZ_CP011607:0.0000023953,NZ_CP024511:0.0021855285):0.0043851783[100],(NZ_CP014300:0.0000023953,NZ_CP018357:0.0000023953):0.0065614597[100]):0.0021913823[98]):0.1932899721[100]):0.0774578102[83],((NC_009794:0.0000020739,(((((((((((((((((((((((((NZ_CP023936:0.0000000000,NZ_CP036364:0.0000000000):0.0000000000,NZ_CP025465:0.0000000000):0.0000000000,NZ_CP027066:0.0000000000):0.0000000000,NZ_CP033959:0.0000000000):0.0000000000,NZ_CP028546:0.0000000000):0.0000000000,NZ_CP036370:0.0000000000):0.0000000000,NZ_CP033965:0.0000000000):0.0000000000,NZ_CP040544:0.0000000000):0.0000000000,NZ_CP029380:0.0000000000):0.0000000000,NZ_CP041378:0.0000000000):0.0000000000,NZ_CP028581:0.0000000000):0.0000000000,NZ_CP036375:0.0000000000):0.0000000000,NZ_CP033393:0.0000000000):0.0000000000,NZ_CP036304:0.0000000000):0.0000000000,NZ_CP036309:0.0000000000):0.0000000000,NZ_CP026583:0.0000000000):0.0000000000,NZ_CP040538:0.0000000000):0.0000000000,NZ_CP028540:0.0000000000):0.0000000000,NZ_CP028789:0.0000000000):0.0000000000,NZ_CP034127:0.0000000000):0.0000000000,NZ_CP031719:0.0000000000):0.0000000000,NZ_CP030131:0.0000000000):0.0000000000,NZ_CP040550:0.0000000000):0.0000000000,NZ_CP028795:0.0000000000):0.0000023953,NZ_CP025460:0.0000023953):0.0021582312[100]):0.0702739749[100],((((NC_015175:0.0116651347,((NC_016979:0.0429292647,(((NZ_CP024043:0.0000000000,NZ_CP029592:0.0000000000):0.0000023953,NZ_CP045021:0.0000023953):0.0000023952[35],NZ_CP029589:0.0000023953):0.0000023952[75]):0.0046294726[100],((NZ_CP033764:0.0284403263,NZ_CP042648:0.0092819209):0.0000021485[79],NZ_CP037445:0.0094051697):0.0023237143[86]):0.0023270446[87]):0.0046410973[90],((NZ_CP018453:0.0000023953,NZ_CP041088:0.0000023953):0.0023064831[100],NZ_CP039606:0.0046558947):0.0093254330[100]):0.0023452951[89],NZ_CP041087:0.0069810865):0.0092986020[88],NZ_CP023889:0.0000027174):0.2735993958[100]):0.0496128427[66]):0.0108000021[71],NC_016151:0.1544727068):0.0766977095[82],NZ_AP019636_:0.1050713110):0.1586117320[96],((((((((((((((((((((((((NC_001371:0.0000024976,NC_025013:0.0000029591):0.0064577998[100],NZ_CP018949:0.0000023953):0.0000029479[82],NZ_CP018943:0.0021471396):0.0000026637[51],NC_025178:0.0000023953):0.0000023952[16],(((((((NC_011214:0.0000000000,NZ_CP012628:0.0000000000):0.0000000000,NZ_CP010175:0.0000000000):0.0000000000,NZ_CP041097:0.0000000000):0.0000000000,NZ_CP019025:0.0000000000):0.0000000000,NZ_CP015917:0.0000000000):0.0000000000,NZ_CP032941:0.0000000000):0.0000000000,NZ_CP016519:0.0000000000):0.0000023953):0.0000028321[71],NC_019076:0.0021171030):0.0042474699[99],((NC_010485:0.0288828238,NZ_CP032881:0.0062340142):0.0220863495[86],NZ_CP032883:0.0267539881):0.0034320648[68]):0.0036291293[65],(NC_003457:0.0043227004,(NC_023324:0.0021496186,NZ_CP027259:0.0598707655):0.0021047928[95]):0.0116342211[100]):0.0043617460[61],((NC_013363:0.0042833959,NC_019136:0.0000023644):0.0093671670[100],(NC_025004:0.0064526693,NC_025026:0.0000021694):0.0035966616[100]):0.0064149994[92]):0.0116368795[96],(NC_005019:0.0102877531,NC_019982:0.0068666928):0.0082506268[87]):0.0107730525[85],(((((NC_003079:0.0021498776,NC_019102:0.0000023953):0.0020362883[100],NZ_CP030212:0.0065898915):0.0062490534[100],((((((NC_005970:0.0000000000,NC_017662:0.0000000000):0.0000000000,NC_017636:0.0000000000):0.0000023953,NC_016903:0.0000023953):0.0000026014[62],NC_017661:0.0021550966):0.0130487823[100],NC_011408:0.0043010537):0.0128676017[100],NC_011407:0.0066483331):0.0246160909[100]):0.0253065008[100],((((((((((((((((((((NZ_CP028615:0.0000000000,NZ_CP028645:0.0000000000):0.0000000000,NZ_CP028666:0.0000000000):0.0000000000,NZ_CP028663:0.0000000000):0.0000000000,NZ_CP028657:0.0000000000):0.0000000000,NZ_CP028633:0.0000000000):0.0000000000,NZ_CP028627:0.0000000000):0.0000000000,NZ_CP028681:0.0000000000):0.0000000000,NZ_CP028636:0.0000000000):0.0000000000,NZ_CP028660:0.0000000000):0.0000000000,NZ_CP028624:0.0000000000):0.0000000000,NZ_CP028630:0.0000000000):0.0000000000,NZ_CP028669:0.0000000000):0.0000000000,NZ_CP028672:0.0000000000):0.0000000000,NZ_CP028642:0.0000000000):0.0000000000,NZ_CP028675:0.0000000000):0.0000000000,NZ_CP028621:0.0000000000):0.0000000000,NZ_CP028678:0.0000000000):0.0000000000,NZ_CP028639:0.0000000000):0.0000000000,NZ_CP028648:0.0000000000):0.0000022623,NZ_CP028618:0.0000023170):0.0390817182[100]):0.0204886088[99],NZ_CP031924:0.0211262551):0.0183715427[94]):0.0273101803[100],NZ_AP019767:0.0289165113):0.0238482265[95],(((NC_014235:0.0000023953,NZ_CP017845:0.0000023953):0.0042534309[100],NC_019078:0.0042613190):0.0000029301[87],(NZ_CP025843:0.0194023886,NZ_CP039863:0.0042801183):0.0085326759[84]):0.0047139596[80]):0.0127456685[87],NC_009791:0.0132014999):0.0106313469[49],NC_017654:0.0000021583):0.0055342721[60],((((NC_011799:0.0064022039,NC_017655:0.0021268650):0.0041604789[91],NC_019357:0.0169113503):0.0025525793[72],NC_018997:0.0021764656):0.0034099352[75],((NZ_CP023830:0.0000023953,NZ_CP023847:0.0000023953):0.0021366309[100],(NZ_CP028323:0.0000023953,NZ_CP045283:0.0021355323):0.0000020898[58]):0.0052222158[97]):0.0083475673[67]):0.0223973665[92],NC_002809:0.0171265297):0.0829655289[100],NC_020251:0.0030899710):0.0011016553[62],NC_008488:0.0041973474):0.0019901274[55],NZ_CP017223:0.0064098325):0.0061101160[89],((NC_017321:0.0000023953,NC_019250:0.0000027352):0.0021199057[100],NZ_CP042979:0.0000028456):0.0152616984[100]):0.0021470260[62],(NZ_CP021101:0.0146848986,(NZ_CP040072:0.0000023953,NZ_CP040386:0.0000023953):0.0168948964[100]):0.0046210750[81]):0.1106846548[99],(((((((((((((((((NC_022662:0.0000000000,NZ_CP035521:0.0000000000):0.0000000000,NZ_CP035725:0.0000000000):0.0000000000,NZ_CP014319:0.0000000000):0.0000000000,NZ_CP018120:0.0000000000):0.0000000000,NZ_CP018985:0.0000000000):0.0000000000,NZ_CP028175:0.0000000000):0.0000000000,NZ_CP018126:0.0000000000):0.0000000000,NZ_CP035474:0.0000000000):0.0000000000,NZ_CP018108:0.0000000000):0.0000000000,NZ_CP018114:0.0000000000):0.0000000000,NZ_CP035482:0.0000000000):0.0000000000,NZ_CP039864:0.0000000000):0.0000023953,NZ_CP011138:0.0000023953):0.0158166476[100],((((NZ_CP010188:0.0000000000,NZ_CP010216:0.0000000000):0.0000000000,NZ_CP010224:0.0000000000):0.0000000000,NZ_CP010211:0.0000000000):0.0000023953,NZ_CP010199:0.0000023953):0.0178959392[100]):0.0129034038[94],NZ_CP010128:0.0072302033):0.0114631867[89],NZ_CP016009:0.0279481564):0.0191536297[93],NZ_CP017722:0.0000020114):0.0858565163[98]):0.2320526021[100],((((((NC_006881:0.0083446986,NZ_CP018987:0.0020772123):0.0000021130[28],NZ_CP011137:0.0020800991):0.0020806695[84],(NC_023328:0.0000023953,NZ_CP010159:0.0000023953):0.0020779258[77]):0.0000028914[22],((((NC_013368:0.0083566629,NZ_AP019766:0.0000022903):0.0020819806[69],NZ_CP031915:0.0041682775):0.0000027613[7],NZ_CP031900:0.0000023953):0.0000028315[2],NZ_CP024053:0.0020824158):0.0041720065[90]):0.0041633618[94],NZ_CP021102:0.0000020366):0.1505429885[100],(((((((((NC_014003:0.0000000000,NZ_CP042591:0.0000000000):0.0000000000,NZ_CP030004:0.0000000000):0.0000000000,NZ_CP039570:0.0000000000):0.0000000000,NZ_CP030332:0.0000000000):0.0000000000,NZ_CP025244:0.0000000000):0.0000000000,NZ_CP039573:0.0000000000):0.0000000000,NZ_CP029993:0.0000000000):0.0000000000,NZ_CP012684:0.0000000000):0.0000023953,NZ_CP011433:0.0000023919):0.1284549268[100]):0.2894494332[100]):0.2399253897[100]):0.4449110608[100],(NC_019269:0.5079338529,(NZ_MF621618:0.0784314024,(NZ_KU499859:0.0536184854,(NC_004340:0.0000023953,NC_004925:0.0000023953)OROOT:0.0465846679[100]):0.0658048392[93]):0.7179392400[100]):0.2327034330[98]):0.2066773345[72]):1.1163945335);


# 6. Phylogenetic tree of the ColE1 origin of replication from Aeromonadales (Fig S1)

(NC_013780:1.030517835,(NZ_MF621616:0.1124950053,((NZ_CP007568:0.2301631766,NZ_CP028563:0.0802967610):0.0312961391[52],(NZ_CP026123:0.0594008606,(((NZ_CP022173:0.0000000000,NZ_CP022184:0.0000000000):0.0000026366,NZ_CP022179:0.0000026366):0.1146632595[99],(NZ_MF621618:0.0185224780,(NZ_KU499859:0.0131281734,(NC_004340:0.0000026366,NC_004925:0.0000026366)OROOT:0.0257521306[100]):0.0132085499[86]):0.2334952478[95]):0.0474251113[47]):0.0435311941[59]):0.0221800723[25]):1.030517835);


# 7. Phylogenetic tree of the ColE1 origin of replication from Vibrionales (Fig S2)

(NC_011403:0.1888481384,((GU272164:0.0000010000,GU272165:0.0000010000):0.1859179345[100],(NZ_CP026317:0.2843684594,(GU272162:0.0404047457,(NZ_CP045353:0.1081343784,(((GU272159:0.0265408695,((GU272160:0.0519870854,GU272161:0.0091245976):0.0073216532[54],(NC_010897:0.0475196722,NZ_KY486774:0.0079147417):0.0048047009[57]):0.0283472882[61]):0.0507034721[82],NZ_CP028135:0.1553331047):0.0229963875[49],(NC_006860:0.0617418637,((((EU156059:0.0366862309,NC_010734:0.0265793654):0.1877562689[100],(NC_013775:0.1831357928,NZ_CP035463:0.5922702318):0.1289095168[97]):0.1081218169[97],NZ_AP018683:0.2343773083):0.0411164062[77],(AY423429:0.0268474946,NZ_CP009263:0.0504525896)OROOT:0.0103426405[65]):0.0449719103[84]):0.0508985298[93]):0.0384976938[55]):0.0308759203[56]):0.1166372608[54]):0.6150442726[100]):0.1888481384);


# 8. Phylogenetic tree of the ColE1 origin of replication from Pasteurellales (Fig S3)

(NC_019992:0.1475465075,(((((NC_006868:0.0016529107,(NC_010042:0.0000021186,NC_019981:0.0018905652):0.0078785420[98]):0.0691665729[100],NC_019255:0.0000021072):0.0019614873[49],(NC_019174:0.0019800940,((((NC_019176:0.0000000000,NZ_CP023045:0.0000000000):0.0000000000,NC_020885:0.0000000000):0.0000000000,NC_020886:0.0000000000):0.0000025607,(NC_019177:0.0000025607,Z21724:0.0000025607):0.0000025607[35]):0.0000023938[47]):0.0000025607[65]):0.0006220539[41],((((NC_014813:0.0000000000,NC_019205:0.0000000000):0.0000000000,NC_019209:0.0000000000):0.0000025607,NC_019175:0.0000025607):0.0000025607[53],NC_019178:0.0019838746):0.0013820538[63]):0.0185956057[55],((NC_019381:0.0341795401,NC_019980:0.2300589539):0.0162872294[43],(NC_006976:0.0019825134,(NC_007097:0.0039581351,(NC_010941:0.0000025607,(NC_010069:0.0000025607,((NC_007099:0.0000025607,NC_012216:0.0379229875):0.0020087704[61],(NC_007096_noOriV:0.0000025607,(NC_009624_noOriV:0.0000025607,(((NC_001774:0.0019784648,NC_003125:0.0019884462):0.0000025607[47],((((((NC_007098:0.0000000000,NC_017035:0.0000000000):0.0000000000,NC_010912:0.0000000000):0.0000000000,NC_012215:0.0000000000):0.0000000000,NC_019979:0.0000000000):0.0000000000,NC_019214:0.0000000000):0.0000025607,NC_009625:0.0000025607):0.0000025607[16]):0.0000025607[20],(LS8DISY:0.0039565354,NC_002637:0.0019751554)OROOT:0.0000022939[66]):0.0019715305[86]):0.0000029270[47]):0.0000028273[83]):0.0000020735[32]):0.0000029029[11]):0.0000023569[36]):0.0000028556[34]):0.0327120933[72]):0.0200405319[82]):0.1475465075);


# 9. Phylogenetic tree of the ColE1 origin of replication from Enterobacterales (Fig S4)

((((AY271828:0.0217755142,AY271829:0.0163843927):0.1619112724[66],NC_019269:0.1483144991):0.4899977171[66],NZ_CP032837:2.0858422167):0.4801304641[93],(((((((((((((((((((((AF158026:0.0000026064,NC_019079:0.0000027422):0.0939136539[100],((J01784:0.0000028391,(((((NC_002090:0.0000000000,NZ_CP014109:0.0000000000):0.0000000000,NZ_CP012933:0.0000000000):0.0000028391,NC_022376:0.0000028391):0.0000026883[86],NC_010896:0.0041294097):0.0000026253[93],NZ_CP006633:0.0000028391):0.0000027056[36]):0.0000027973[82],((((NC_002127:0.0000000000,NZ_CP032800:0.0000000000):0.0000000000,NZ_CP032807:0.0000000000):0.0000000000,NZ_CP028613:0.0000000000):0.0000026023,NZ_CP012804:0.0000024055):0.0042586124[100]):0.0927808541[100]):0.0225907529[37],((((((((NC_006815:0.0000000000,NZ_CP039597:0.0000000000):0.0000000000,NZ_CP040670:0.0000000000):0.0000000000,NZ_CP039584:0.0000000000):0.0000000000,NZ_CP039581:0.0000000000):0.0000028391,NZ_CP039578:0.0000028391):0.0000028390[81],NZ_CP007488:0.0020654158):0.0629138687[100],(NC_011227:0.0000022435,NC_014543:0.0000020273):0.0456454662[100]):0.0063066276[33],NC_011215:0.0765356460):0.0163628339[37]):0.0185561336[31],(NC_010904:0.0000027807,(((NZ_CP022454_:0.0000000000,NZ_CP038794:0.0000000000):0.0000000000,NZ_LN824137:0.0000000000):0.0000029421,NZ_CP024434:0.0000028391):0.0000020706[51]):0.0719759013[100]):0.0324339903[96],((((NZ_AP019681:0.1650299617,(NZ_CP010205:0.0019168105,((NZ_CP019023:0.0000000000,NZ_CP033853:0.0000000000):0.0000028391,NZ_CP022068:0.0000024431):0.0086459200[100]):0.0328409662[100]):0.0263226791[100],(NZ_CP023904:0.0632134757,NZ_CP042624:0.0535503709):0.0228413572[100]):0.0334747285[100],(NZ_CP021910:0.0203248643,(((NZ_CP025235:0.0000000000,NZ_CP039594:0.0000000000):0.0000021253,NZ_CP033225:0.0000023824):0.0062300672[100],NZ_CP025274:0.0083518309):0.0017028789[100]):0.0502718136[100]):0.0153626289[92],((((NZ_CP010188:0.0000000000,NZ_CP010211:0.0000000000):0.0000000000,NZ_CP010224:0.0000000000):0.0000000000,NZ_CP010216:0.0000000000):0.0000027391,NZ_CP010199:0.0000024677):0.1302454664[100]):0.0022161163[80]):0.0101409292[78],(((((((((((NC_014003:0.0000000000,NZ_CP030332:0.0000000000):0.0000000000,NZ_CP011433:0.0000000000):0.0000000000,NZ_CP030004:0.0000000000):0.0000000000,NZ_CP025244:0.0000000000):0.0000000000,NZ_CP039573:0.0000000000):0.0000000000,NZ_CP012684:0.0000000000):0.0000000000,NZ_CP039570:0.0000000000):0.0000000000,NZ_CP029993:0.0000000000):0.0000000000,NZ_CP042591:0.0000000000):0.0000029173,NZ_CP010318:0.0000028488):0.0796280255[100],(((NZ_CP019695:0.0000000000,NZ_CP038000:0.0000000000):0.0000024014,NZ_CP023653:0.0000028391):0.0100820540[100],(NZ_CP031925:0.0000027997,NZ_CP039563:0.0020447902):0.0498414400[100]):0.0156873571[100]):0.0061173126[98]):0.0524863785[93],(NC_010672:0.0168208291,NZ_CP019956:0.0000025662):0.0062683089[89]):0.0104908214[85],NC_009791:0.0792255967):0.0478671521[92],(((((((NC_001371:0.0018158307,(((((NC_025178:0.0000000000,NZ_CP016519:0.0000000000):0.0000000000,NZ_CP035362:0.0000000000):0.0000000000,NZ_CP019025:0.0000000000):0.0000000000,NZ_CP018949:0.0000000000):0.0000028391,NZ_CP010175:0.0000028391):0.0000027155[91]):0.0000028390[77],NZ_CP012628:0.0018156879):0.0018229659[99],NZ_CP015917:0.0148923950):0.0000024836[99],((NZ_CP018943:0.0000000000,NZ_CP041097:0.0000000000):0.0000021486,NZ_CP032941:0.0000028391):0.0000021032[88]):0.0045151738[100],((NZ_CP010182:0.0000028391,NZ_CP010185:0.0000028391):0.0036562066[100],NZ_CP010195:0.0000028163):0.0144673406[100]):0.0158033501[89],(((((((((NC_004446:0.0000000000,NC_019053:0.0000000000):0.0000000000,NC_019052:0.0000000000):0.0000000000,NC_019058:0.0000000000):0.0000000000,NC_019051:0.0000000000):0.0000028391,NC_019050:0.0000026770):0.0000021024[86],NZ_CP022428:0.0036782978):0.0018274971[100],(NC_009716:0.0000000000,NZ_CP011006:0.0000000000):0.0000028391):0.0000026868[42],NC_025010:0.0000028042):0.0000020599[54],V00083:0.0036635448):0.0147194088[97]):0.0151023209[88],NC_011407:0.0630189140):0.0147495724[82]):0.0175731394[88],(((NC_001537:0.0039172359,NZ_CP032883:0.0000029337):0.0019540897[100],NC_023324:0.0000020470):0.0000020428[81],NC_003457:0.0098949840):0.0077180649[100]):0.0000023418[79],((((NC_011214:0.0160399874,((NC_015570:0.0000000000,NZ_AP019767:0.0000000000):0.0000028391,NC_015575:0.0000028391):0.0000021850[89]):0.0059157418[97],NC_019078:0.0059284302):0.0059168058[87],NZ_CP031924:0.0000024539):0.0066879132[97],((NC_017321:0.0000022225,NC_019250:0.0000028391):0.0059561348[97],(NZ_CP042979:0.0000028391,NZ_CP044159:0.0000028391):0.0000024948[77]):0.0134919197[97]):0.0056082085[95]):0.0317971911[89],(NZ_CP027329:0.0000020817,(NZ_CP027641:0.0000028391,NZ_CP027674:0.0000028391):0.0000026853[50]):0.2293989032[100]):0.0450097625[96],(((((NC_018997:0.0000000000,NZ_CP023847:0.0000000000):0.0000000000,NZ_CP028323:0.0000000000):0.0000028391,NZ_CP023830:0.0000028391):0.0000029629[78],NZ_CP045283:0.0000028391):0.0079995088[100],NZ_CP033763:0.0000029102):0.0091126091[100]):0.0083701373[58],(((((((((((NC_002809:0.0000000000,NZ_CP035519:0.0000000000):0.0000000000,NZ_CP035472:0.0000000000):0.0000000000,NZ_CP035723:0.0000000000):0.0000000000,NZ_CP035480:0.0000000000):0.0000021435,NC_008488:0.0000026039):0.0000020601[81],(NC_020251:0.0000024850,NC_020413:0.0000024851):0.0059037693[100]):0.0019521110[99],(NZ_CP040072:0.0000029211,NZ_CP040386:0.0000028424):0.0000029971[78]):0.0297712882[99],(((((((((((((((((((((((((((((((((((NC_003132:0.0000000000,NZ_CP009903:0.0000000000):0.0000000000,NZ_CP045165:0.0000000000):0.0000000000,NZ_CP045157:0.0000000000):0.0000000000,NZ_CP009701:0.0000000000):0.0000000000,NC_017264:0.0000000000):0.0000000000,NC_017156:0.0000000000):0.0000000000,NC_005816:0.0000000000):0.0000000000,NC_017159:0.0000000000):0.0000000000,NC_008121:0.0000000000):0.0000000000,NC_008119:0.0000000000):0.0000000000,NC_019235:0.0000000000):0.0000000000,NZ_CP009839:0.0000000000):0.0000000000,NZ_CP006808:0.0000000000):0.0000000000,NZ_CP033691:0.0000000000):0.0000000000,NZ_CP045262:0.0000000000):0.0000000000,NC_015055:0.0000000000):0.0000000000,NZ_CP010020:0.0000000000):0.0000000000,NZ_CP045153:0.0000000000):0.0000000000,NZ_CP009833:0.0000000000):0.0000000000,NZ_CP045148:0.0000000000):0.0000000000,NZ_CP016276:0.0000000000):0.0000000000,NC_010158:0.0000000000):0.0000000000,NZ_CP009489:0.0000000000):0.0000000000,NC_014027:0.0000000000):0.0000000000,NZ_CP045161:0.0000000000):0.0000000000,NZ_CP006797:0.0000000000):0.0000000000,NZ_CP009988:0.0000000000):0.0000000000,NZ_CP006793:0.0000000000):0.0000000000,NZ_CP019711:0.0000000000):0.0000000000,NZ_CP010294:0.0000000000):0.0000000000,NZ_CP009936:0.0000000000):0.0000000000,NZ_CP009992:0.0000000000):0.0000021259,NZ_CP009782:0.0000028391):0.0000028176[49],NC_004837:0.0000028391):0.0000024638[37],NZ_CP033698:0.0000028391):0.0555173613[100]):0.0322002011[100],(NC_023328:0.0000024579,NZ_CP010159:0.0000024002):0.0000023994[80]):0.0015433697[95],NZ_CP031900:0.0024677577):0.0041467278[91],(NC_006881:0.0019877729,(NZ_CP011137:0.0000028391,NZ_CP018987:0.0000028391):0.0000028390[79]):0.0064779956[99]):0.0321233013[100]):0.0364806091[88],(((((((NC_003079:0.0019858570,(NC_019102:0.0000028391,NZ_CP030212:0.0000028391):0.0000021922[97]):0.0505837434[100],NC_025058:0.0164435709):0.0079073590[87],NZ_CP009169:0.0089624357):0.0518402130[100],(NC_005019:0.0162481747,NC_019982:0.0000022804):0.0149535628[100]):0.0198728864[100],(NC_011799:0.0020581366,NZ_CP042634:0.0038732659):0.1228004759[100]):0.0487751142[99],((((NC_005018:0.0018117819,NZ_CP035351:0.0000028391):0.0036309530[100],(((NC_017649:0.0000028391,NZ_CP017223:0.0000028391):0.0092158669[100],NC_025004:0.0054602951):0.0000029018[75],NC_025026:0.0036313806):0.0000021381[97]):0.0022994756[93],(((NC_013363:0.0000028391,NC_019136:0.0000028391):0.0000024145[88],NC_019076:0.0018816676):0.1009615379[100],(NZ_CP039575:0.0000022789,NZ_CP041118:0.0000023641):0.0704987079[100]):0.0297214831[97]):0.0116386902[97],((((NC_021816:0.0000000000,NZ_CP040563:0.0000000000):0.0000000000,NZ_CP031758:0.0000000000):0.0000024645,NZ_CP023261:0.0000023228):0.1000746603[100],NZ_CP032942:0.0810803170):0.0149943135[93]):0.0126482685[96]):0.0252555912[92],NZ_CP027259:0.0190187542):0.0100247591[91]):0.0122513073[44],((NC_002487:0.0000021427,NZ_CP016009:0.0018262688):0.0131000581[100],((((((NC_009346:0.0000000000,NC_018996:0.0000000000):0.0000000000,NZ_CP023650:0.0000000000):0.0000000000,NZ_CP041555:0.0000000000):0.0000019937,NC_016823:0.0000028391):0.0000027722[74],(NC_013589:0.0018220321,NZ_CP032525:0.0018220324):0.0000028695[75]):0.0018511941[99],(((NC_010485:0.0000028391,NZ_CP032881:0.0000028391):0.0074202940[100],NZ_CP010128:0.0017980557):0.0073980031[98],(NZ_CP014198:0.0000028391,NZ_CP021101:0.0000019726):0.0000024910[97]):0.0018025296[97]):0.0134711277[99]):0.0115507606[97]):0.0417471636[96],(((((KF745070:0.0038828430,NZ_CP024485:0.0041429566):0.0437428606[100],(NZ_CP023958:0.0037464516,NZ_CP034851:0.0022735765):0.0240679134[100]):0.0205848786[100],((((((NC_003114:0.0000028391,NZ_CP023374:0.0000028391):0.0000029156[88],NC_008444:0.0019385293):0.0078143134[100],(NZ_CP022687:0.0000028391,NZ_CP035488:0.0000028484):0.0000024384[71]):0.0000029312[78],((NC_019987:0.0000000000,NZ_CP031658:0.0000000000):0.0000028391,NZ_CP029121:0.0000028391):0.0019392673[100]):0.0399080181[100],NZ_CP025843:0.0437718245):0.0070949230[96],(NC_014235:0.0000028391,NZ_CP017845:0.0000028391):0.0221225834[100]):0.0371273064[97]):0.0495698437[100],NC_019077:0.0545196766):0.0064796905[72],(NC_017655:0.0433233208,NZ_CP028175:0.0412407621):0.0282817678[97]):0.0318342929[87]):0.0245191722[76],((NC_009794:0.0000028581,((((((((((((((((((NZ_CP023936:0.0000000000,NZ_CP033959:0.0000000000):0.0000000000,NZ_CP031719:0.0000000000):0.0000000000,NZ_CP029380:0.0000000000):0.0000000000,NZ_CP036304:0.0000000000):0.0000000000,NZ_CP040538:0.0000000000):0.0000000000,NZ_CP040550:0.0000000000):0.0000000000,NZ_CP030131:0.0000000000):0.0000000000,NZ_CP033965:0.0000000000):0.0000000000,NZ_CP041378:0.0000000000):0.0000000000,NZ_CP034127:0.0000000000):0.0000000000,NZ_CP036375:0.0000000000):0.0000000000,NZ_CP036364:0.0000000000):0.0000000000,NZ_CP040544:0.0000000000):0.0000000000,NZ_CP036309:0.0000000000):0.0000000000,NZ_CP028795:0.0000000000):0.0000000000,NZ_CP033393:0.0000000000):0.0000028391,NZ_CP028789:0.0000028391):0.0000024200[95],(((((((NZ_CP025460:0.0000000000,NZ_CP026583:0.0000000000):0.0000000000,NZ_CP027066:0.0000000000):0.0000000000,NZ_CP028546:0.0000000000):0.0000000000,NZ_CP028581:0.0000000000):0.0000000000,NZ_CP028540:0.0000000000):0.0000000000,NZ_CP036370:0.0000000000):0.0000028391,NZ_CP025465:0.0000028391):0.0000028589[59]):0.0019455052[98]):0.0480980420[100],(NC_019092:0.0526798556,NZ_CP037862:0.0084794229):0.0510137164[100]):0.0630467090[99]):0.0516526529[78],((((((NC_002119:0.0034481221,((NZ_CP035911:0.0000028391,NZ_CP036196:0.0000028391):0.0016504644[100],NZ_CP040596_:0.0017978750):0.0242330231[100]):0.0035157026[99],NZ_CP023852_:0.0017242165):0.0000029982[33],((NC_022083:0.0017235746,NZ_CP024463:0.0000022818):0.0000026973[51],((((((((((((((((((((((((((((((NZ_AP018675:0.0000000000,NZ_CP041377:0.0000000000):0.0000000000,NZ_CP040543:0.0000000000):0.0000000000,NZ_CP029229:0.0000000000):0.0000000000,NZ_CP025464:0.0000000000):0.0000000000,NZ_CP033964:0.0000000000):0.0000000000,NZ_CP036303:0.0000000000):0.0000000000,NZ_CP036308:0.0000000000):0.0000000000,NZ_CP031718:0.0000000000):0.0000000000,NZ_CP028801:0.0000000000):0.0000000000,NZ_CP036374:0.0000000000):0.0000000000,NZ_CP033392:0.0000000000):0.0000000000,NZ_CP028788:0.0000000000):0.0000000000,NZ_CP033958:0.0000000000):0.0000000000,NZ_CP027065:0.0000000000):0.0000000000,NZ_CP028545:0.0000000000):0.0000000000,NZ_CP030130:0.0000000000):0.0000000000,NZ_CP029224:0.0000000000):0.0000000000,NZ_CP033403:0.0000000000):0.0000000000,NZ_CP026582:0.0000000000):0.0000000000,NZ_CP028580:0.0000000000):0.0000000000,NZ_CP040549:0.0000000000):0.0000000000,NZ_CP029379:0.0000000000):0.0000000000,NZ_CP044260:0.0000000000):0.0000000000,NZ_CP028539:0.0000000000):0.0000000000,NZ_CP036369:0.0000000000):0.0000000000,NZ_CP040537:0.0000000000):0.0000025899,NZ_CP025459:0.0000028391):0.0000023429[64],NZ_CP023944:0.0000028391):0.0000028390[50],NZ_CP023932:0.0000026943):0.0000027058[55],(NZ_CP017388:0.0000019993,NZ_CP028998:0.0000022031):0.0034663391[100]):0.0034475172[100]):0.0017193175[84]):0.0000027765[40],(NZ_CP023954:0.1428850702,NZ_CP040992:0.0646122417):0.1371193513[99]):0.0235652641[91],((((((((((((((((((((((((((((((((((((((((((((((((((((((((((((((((((((((((((((NC_009793:0.0000000000,NZ_CP018431:0.0000000000):0.0000000000,NZ_CP026710:0.0000000000):0.0000000000,NZ_CP021543:0.0000000000):0.0000000000,NZ_CP032199:0.0000000000):0.0000000000,NZ_CP009772:0.0000000000):0.0000000000,NC_019159:0.0000000000):0.0000000000,NZ_CP032930:0.0000000000):0.0000000000,NZ_CP025252:0.0000000000):0.0000000000,NZ_CP018433:0.0000000000):0.0000000000,NZ_CP011988:0.0000000000):0.0000000000,NZ_CP021717:0.0000000000):0.0000000000,NZ_CP032177:0.0000000000):0.0000000000,NZ_CP039979:0.0000000000):0.0000000000,NZ_CP008832:0.0000000000):0.0000000000,NZ_CP024884:0.0000000000):0.0000000000,NZ_CP021756:0.0000000000):0.0000000000,NZ_CP027698:0.0000000000):0.0000000000,NZ_CP011993:0.0000000000):0.0000000000,NZ_CP036449:0.0000000000):0.0000000000,NZ_LS992179:0.0000000000):0.0000000000,NC_019156:0.0000000000):0.0000000000,NZ_LT216440:0.0000000000):0.0000000000,NZ_CP036445:0.0000000000):0.0000000000,NZ_CP023557:0.0000000000):0.0000000000,NZ_CP021548:0.0000000000):0.0000000000,NZ_CP014122:0.0000000000):0.0000000000,NZ_CP018425:0.0000000000):0.0000000000,NZ_CP018445:0.0000000000):0.0000000000,NZ_CP015384:0.0000000000):0.0000000000,NZ_CP009778:0.0000000000):0.0000000000,NZ_CP007728:0.0000000000):0.0000000000,NZ_CP039973:0.0000000000):0.0000000000,NZ_CP011982:0.0000000000):0.0000000000,NZ_CP022921:0.0000000000):0.0000000000,NZ_CP006928:0.0000000000):0.0000000000,NZ_CP031807:0.0000000000):0.0000000000,NZ_CP022576:0.0000000000):0.0000000000,NZ_CP020840:0.0000000000):0.0000000000,NZ_CP019010:0.0000000000):0.0000000000,NZ_CP036441:0.0000000000):0.0000000000,NZ_CP009877:0.0000000000):0.0000000000,NZ_CP010394:0.0000000000):0.0000000000,NZ_CP009873:0.0000000000):0.0000000000,NZ_CP027058:0.0000000000):0.0000000000,NZ_CP010362:0.0000000000):0.0000000000,NZ_CP018672:0.0000000000):0.0000000000,NZ_CP021837:0.0000000000):0.0000000000,NZ_CP020075:0.0000000000):0.0000000000,NZ_CP021779:0.0000000000):0.0000000000,NC_020182:0.0000000000):0.0000000000,NZ_CP033818:0.0000000000):0.0000000000,NC_018953:0.0000000000):0.0000000000,NZ_CP008828:0.0000000000):0.0000000000,NZ_CP018353:0.0000000000):0.0000000000,NZ_CP033630:0.0000000000):0.0000000000,NZ_CP027052:0.0000000000):0.0000000000,NZ_CP011979:0.0000000000):0.0000000000,NZ_CP015391:0.0000000000):0.0000000000,NZ_CP021860:0.0000000000):0.0000000000,NZ_LR130551:0.0000000000):0.0000000000,NZ_CP036436:0.0000000000):0.0000000000,NZ_CP025009:0.0000000000):0.0000000000,NZ_CP020066:0.0000000000):0.0000000000,NZ_CP014648:0.0000000000):0.0000000000,NZ_CP015396:0.0000000000):0.0000000000,NC_021656:0.0000000000):0.0000000000,NZ_CP018348:0.0000000000):0.0000000000,NC_021666:0.0000000000):0.0000000000,NZ_CP020112:0.0000000000):0.0000000000,NZ_CP006919:0.0000000000):0.0000000000,NZ_CP008799:0.0000000000):0.0000000000,NZ_CP019776:0.0000000000):0.0000028391,(NC_011382:0.0000028391,(NZ_CP011984:0.0091445785,NZ_CP024651:0.0000028391):0.0000020193[30]):0.0000028411[16]):0.0000020660[48],NZ_CP031757:0.0017248034):0.0000028411[91],NZ_CP023528:0.0000024436):0.0000026613[51],NZ_CP022918:0.0000028391):0.0091839842[98]):0.0601408259[92],NZ_CP019278:0.1002291990):0.0909101686[92]):0.0200522772[47],(((((NC_013368:0.0077390350,((NZ_AP019766:0.0000000000,NZ_CP031915:0.0000000000):0.0000028391,NZ_CP024053:0.0000028391):0.0000026162[93]):0.1116311630[100],(NZ_CP021102:0.0032150606,NZ_CP027324:0.1101785426):0.0901363257[100]):0.0629137016[100],NZ_CP017722:0.0654237806):0.0077651897[59],((((((((((((((NC_022662:0.0000000000,NZ_CP018126:0.0000000000):0.0000000000,NZ_CP035378:0.0000000000):0.0000000000,NZ_CP018114:0.0000000000):0.0000000000,NZ_CP018985:0.0000000000):0.0000000000,NZ_CP035474:0.0000000000):0.0000000000,NZ_CP035725:0.0000000000):0.0000000000,NZ_CP018120:0.0000000000):0.0000000000,NZ_CP035521:0.0000000000):0.0000000000,NZ_CP039864:0.0000000000):0.0000000000,NZ_CP018108:0.0000000000):0.0000000000,NZ_CP014319:0.0000000000):0.0000000000,NZ_CP035482:0.0000000000):0.0000028391,NZ_CP011138:0.0000028391):0.0000028096[69],NC_025013:0.0018840564):0.0691898658[100]):0.1351666670[100],(((((NC_015872:0.0019948471,((NC_019163:0.0000000000,NZ_CP034398:0.0000000000):0.0000019760,NC_024954:0.0000028391):0.0000020071[79]):0.0020006482[100],((NZ_CP010378:0.0000000000,NZ_CP042548:0.0000000000):0.0000028391,NZ_CP027137:0.0000028391):0.0000025229[77]):0.0015502307[100],NZ_CP035471:0.0085223255):0.0387176340[99],(((((NZ_CP010382:0.0000000000,NZ_CP026232:0.0000000000):0.0000000000,NZ_CP026279:0.0000000000):0.0000000000,NZ_CP029112:0.0000000000):0.0000000000,NZ_CP026274:0.0000000000):0.0000023492,NZ_CP026205:0.0000026806):0.0753967425[100]):0.8533790887[100],(NC_032098:0.6105587094,NZ_CP033380:0.1555318166):0.0907305422[97]):0.1381646124[97]):0.0429127367[91]):0.0498592276[88],(((NC_013954:0.0000028413,NC_017391:0.0100229974):0.0733622252[100],(NC_017444:0.1512424832,(((((((NZ_CP024192:0.0000000000,NZ_CP024564:0.0000000000):0.0000000000,NZ_CP024557:0.0000000000):0.0000000000,NZ_CP024529:0.0000000000):0.0000000000,NZ_CP024571:0.0000000000):0.0000000000,NZ_CP024536:0.0000000000):0.0000000000,NZ_CP024550:0.0000000000):0.0000022065,NZ_CP024522:0.0000022033):1.6945743350[100]):0.0415977246[90]):0.1397033556[91],(((((((((((((((((((((((KM373703:0.0352182575,((((((NC_005970:0.0000000000,NC_016903:0.0000000000):0.0000000000,NC_017662:0.0000000000):0.0000000000,NC_017661:0.0000000000):0.0000000000,NC_017636:0.0000000000):0.0000020081,NC_011408:0.0000021349):0.1357622128[100],(((((NZ_CP010367:0.0000000000,NZ_CP011613:0.0000000000):0.0000000000,NZ_CP017933:0.0000000000):0.0000000000,NZ_CP030226:0.0000000000):0.0000000000,NZ_CP017993:0.0000000000):0.0000021692,NZ_CP011592:0.0000025503):0.0280985657[100]):0.0269524065[100]):0.0054530051[93],((((NZ_CP023869:0.0000000000,NZ_CP036182:0.0000000000):0.0000000000,NZ_CP029114:0.0000000000):0.0000025282,NZ_CP026573:0.0000029497):0.0020983448[100],NZ_CP034764:0.0120366667):0.0588677226[100]):0.0154596415[97],NZ_CP021895:0.0698055392):0.0101239356[10],((NZ_CP023889:0.0000023494,NZ_CP042623:0.0039736740):0.0640650758[100],NZ_CP039606:0.0716906931):0.0169944212[98]):0.0411777530[100],(((NZ_CP033951:0.0000028391,NZ_CP035127:0.0000024620):0.0000027507[51],NZ_CP036324:0.0000023493):0.0271358870[100],(NZ_CP041060:0.0125020733,NZ_CP043517:0.0000027533):0.0333054566[100]):0.0275814355[100]):0.0081184071[41],NC_005570:0.0211896566):0.0081621405[12],(((NC_010259:0.0000028391,NC_010261:0.0000028391):0.0017871310[100],Y17716:0.0057337938):0.1236624873[100],(NZ_CP010388:0.1038488381,((NZ_CP011619:0.0000028391,NZ_CP013321:0.0000028391):0.0343601301[100],NZ_CP019902:0.0432755916):0.0140042397[100]):0.0022308174[100]):0.0191788652[99]):0.0054274324[11],((NC_001898:0.0495129598,(((NC_021843:0.0000028391,NZ_CP016866:0.0000028391):0.0115529211[100],NZ_CP010375:0.0115114175):0.0437307381[100],NZ_CP032484:0.0376811166):0.0132238352[99]):0.0140675060[98],(NZ_CP030113:0.0000028391,NZ_CP030330:0.0000028443):0.0306343242[100]):0.0122981710[89]):0.0012247967[8],NZ_CP042648:0.0528921705):0.0290960947[91],(((NC_010898:0.0019805549,NC_011404:0.0000029155):0.0657903514[100],NZ_CP036184:0.0437690348):0.0247284335[94],((NZ_CP006638:0.0168737853,(((NZ_CP039308:0.0000000000,NZ_CP039324:0.0000000000):0.0000028391,NZ_CP039315:0.0000028391):0.0107084492[100],NZ_CP040323:0.0495897142):0.0107339163[100]):0.0348840273[100],NZ_CP028466:0.0408309012):0.0305240524[100]):0.0370521260[100]):0.0067043017[96],((NZ_CP012166:0.0000028391,NZ_CP042555:0.0000024415):0.0783263838[100],(NZ_CP028552:0.0019998670,(NZ_CP031797:0.0000028391,NZ_CP031853:0.0000028391):0.0000023509[62]):0.1194613935[100]):0.0025182414[99]):0.0502060856[100],((NC_010487:0.0000020226,((NC_010894:0.0000028391,(((NC_011079:0.0000000000,NZ_CP041210:0.0000000000):0.0000000000,NZ_CP025238:0.0000000000):0.0000028391,NZ_CP009568:0.0000028391):0.0000026376[100]):0.0024599970[100],NZ_CP031822:0.0205294166):0.0725750550[100]):0.0443407871[100],((((((NZ_AP014955:0.0000000000,NZ_CP034680:0.0000000000):0.0000028391,NZ_CP033825:0.0000023435):0.0486194698[100],((((NZ_CP006924:0.0000028391,NZ_CP011643:0.0000028391):0.0000025562[76],NZ_CP024506:0.0020703602):0.0020824751[100],NZ_CP034765:0.0000020192):0.0466746213[100],(((NZ_CP016527:0.0046349852,NZ_CP031813:0.0341086316):0.3203463850[100],(NZ_CP037447:0.0068643494,NZ_CP039275:0.0130584273):0.0117466949[94]):0.0802417629[97],NZ_CP041096:0.0797888658):0.0211661955[42]):0.0247868388[73]):0.0032879833[11],(NZ_CP042604:0.0669704165,NZ_CP042611:0.0026482332):0.1212502667[100]):0.0089303291[17],NZ_CP044216:0.0652164700):0.0664622665[98],(NZ_CP010227:0.0164010742,((((((((((((((((((((NZ_CP028615:0.0000000000,NZ_CP028624:0.0000000000):0.0000000000,NZ_CP028639:0.0000000000):0.0000000000,NZ_CP028660:0.0000000000):0.0000000000,NZ_CP028678:0.0000000000):0.0000000000,NZ_CP028675:0.0000000000):0.0000000000,NZ_CP028636:0.0000000000):0.0000000000,NZ_CP028627:0.0000000000):0.0000000000,NZ_CP028642:0.0000000000):0.0000000000,NZ_CP028645:0.0000000000):0.0000000000,NZ_CP028681:0.0000000000):0.0000000000,NZ_CP028657:0.0000000000):0.0000000000,NZ_CP028669:0.0000000000):0.0000000000,NZ_CP028663:0.0000000000):0.0000000000,NZ_CP028621:0.0000000000):0.0000000000,NZ_CP028672:0.0000000000):0.0000000000,NZ_CP028633:0.0000000000):0.0000000000,NZ_CP028666:0.0000000000):0.0000000000,NZ_CP028630:0.0000000000):0.0000000000,NZ_CP028648:0.0000000000):0.0000028391,NZ_CP028618:0.0000028391):0.0416639516[100]):0.0582876079[100]):0.0200313873[72]):0.0176292575[43]):0.0227443707[21],(((((((((((KT074362:0.0000000000,NZ_CP010156:0.0000000000):0.0000000000,NZ_CP041445:0.0000000000):0.0000000000,NZ_CP034850:0.0000000000):0.0000027561,KY612500:0.0000024227):0.0187843047[100],(((((((((((((((((((NC_012916:0.0000000000,NC_019086:0.0000000000):0.0000000000,NC_019084:0.0000000000):0.0000000000,NZ_CP037448:0.0000000000):0.0000000000,NZ_CP024520:0.0000000000):0.0000000000,NZ_CP039609:0.0000000000):0.0000000000,NC_019103:0.0000000000):0.0000000000,NZ_CP045445:0.0000000000):0.0000000000,NZ_CP039508:0.0000000000):0.0000000000,NZ_CP025247:0.0000000000):0.0000000000,NC_019101:0.0000000000):0.0000000000,NZ_CP035388:0.0000000000):0.0000000000,NZ_CP045448:0.0000000000):0.0000000000,NC_019085:0.0000000000):0.0000000000,NZ_CP030230:0.0000000000):0.0000000000,NC_019279:0.0000000000):0.0000028391,NC_013782:0.0000028391):0.0000020605[79],NZ_CP039515:0.0123414390):0.0043085787[100],NZ_CP034829:0.0019986352):0.0172052685[100],NZ_CP026190:0.0212745504):0.0356714341[100]):0.0000020831[56],NZ_CP023906:0.0178772314):0.0038428202[84],((((((NC_002610:0.0020943897,NZ_CP037445:0.0020944761):0.0020824164[100],NZ_CP033759:0.0000025778):0.0135113353[100],((NZ_CP011315:0.0411907451,(NZ_CP024492:0.0000028391,NZ_CP031819:0.0000028391):0.0000023830[88]):0.0084580973[98],NZ_CP041057:0.0784537451):0.0048109666[89]):0.0096529425[98],(((((((((((NC_011640:0.0000000000,NZ_CP029585:0.0000000000):0.0000000000,NZ_CP023930:0.0000000000):0.0000000000,NZ_CP023842:0.0000000000):0.0000000000,NZ_CP024435:0.0000000000):0.0000028391,NZ_CP023252:0.0000028391):0.0000029148[86],(NZ_CP023876:0.0130394924,NZ_CP023880:0.0000022525):0.0128553960[100]):0.0022362707[55],NZ_CP003995:0.0000027362):0.0231856422[99],NZ_CP040727:0.6044848513):0.0528673507[100],NZ_CP024580:0.0461152221):0.0210466370[100],(NZ_CP018446:0.0000025862,NZ_CP036332:0.0000023812):0.0786854762[100]):0.0198074322[90],(NZ_CP034823:0.0000028391,NZ_CP039863:0.0000022449):0.0589509063[100]):0.0152460235[84]):0.0074851159[91],((((((NZ_CP017451:0.0049769551,NZ_CP031818:0.0000026756):0.0289516277[100],((((((((NZ_CP018440:0.0000000000,NZ_CP024540:0.0000000000):0.0000000000,NZ_CP032211:0.0000000000):0.0000000000,NZ_CP024561:0.0000000000):0.0000000000,NZ_CP024568:0.0000000000):0.0000000000,NZ_CP024526:0.0000000000):0.0000000000,NZ_CP024554:0.0000000000):0.0000000000,NZ_CP024533:0.0000000000):0.0000026490,NZ_CP024196:0.0000021185):0.0468571525[100]):0.0022027478[90],NZ_CP026393:0.0020872342):0.0000020320[84],((NZ_CP026183:0.0000000000,NZ_CP031821:0.0000000000):0.0000028391,NZ_CP026214:0.0000028391):0.0020841635[98]):0.0021792797[84],NZ_CP024513:0.0041420289):0.0117550808[90],((((NZ_CP018739:0.0000000000,NZ_CP041089:0.0000000000):0.0000028391,NZ_CP031375:0.0000028391):0.0097514192[100],NZ_CP042523:0.0235254539):0.0614789912[100],(NZ_CP023908:0.0021668355,NZ_CP028779:0.0020362384):0.0771240915[100]):0.0342358675[92]):0.0218912128[99]):0.0160861539[98],NZ_CP041252:0.0152750536):0.0304811600[97]):0.0063303905[79],(((((((NC_003456:0.0021358608,NZ_CP016532:0.0000027702):0.0021538789[100],((NZ_CP021465:0.0000000000,NZ_LS997976:0.0000000000):0.0000020326,NZ_CP034969:0.0000028391):0.0042605817[100]):0.0164096831[99],((NZ_CP023887:0.0000028391,NZ_CP030001:0.0000028391):0.0000023315[91],NZ_CP041028:0.0042681816):0.0035054076[99]):0.0102759371[91],((NZ_CP011435:0.0000000000,NZ_CP028604:0.0000000000):0.0000024179,NZ_CP028593:0.0000024161):0.0960748983[100]):0.0161433667[93],(((NZ_CP018981:0.0000000000,NZ_CP039281:0.0000000000):0.0000028391,NZ_CP038606:0.0000028391):0.0062618516[100],NZ_CP038610:0.0132205154):0.0146379713[99]):0.0087111622[35],(((((NC_003486:0.0202664684,(((NC_011410:0.0000000000,NZ_CP034751:0.0000000000):0.0000028391,NZ_CP034733:0.0000028391):0.0000020377[77],(NZ_CP042605:0.0000028391,NZ_CP042613:0.0056498040):0.0028062207[93]):0.0038956490[91]):0.0019351216[92],((NC_019990:0.0081862215,NZ_CP011638:0.0024708264):0.0022561073[100],((NZ_CP034051:0.0504674115,NZ_CP042592:0.0329096322):0.0194090424[95],X63534:0.0196546160):0.0200150808[90]):0.0319754500[100]):0.0119279175[86],NZ_CP042610:0.0169660919):0.0075840969[66],(((NC_025148:0.0000000000,NC_025190:0.0000000000):0.0000000000,NC_025150:0.0000000000):0.0000022419,NC_025149:0.0000024565):0.0296789615[100]):0.0074892395[41],((((((NC_009652:0.1224061500,NZ_CP042487:0.0553834977):0.0555059487[100],((((NZ_CP020845:0.0000028333,NZ_CP020846:0.0000021366):0.0749207480[100],(((NZ_CP023945:0.0000000000,NZ_CP027041:0.0000000000):0.0000000000,NZ_CP025580:0.0000000000):0.0000020015,NZ_CP024579:0.0000021910):0.1315571490[100]):0.0738629337[100],(((NZ_CP029430:0.0000000000,NZ_CP029441:0.0000000000):0.0000028391,NZ_CP029435:0.0000028391):0.0431441939[100],NZ_CP044041:0.0033007151):0.0419818111[100]):0.0264820557[94],((((((((((NZ_CP021700:0.0000000000,NZ_CP024195:0.0000000000):0.0000000000,NZ_CP024560:0.0000000000):0.0000000000,NZ_CP024553:0.0000000000):0.0000000000,NZ_CP024574:0.0000000000):0.0000000000,NZ_CP024539:0.0000000000):0.0000000000,NZ_CP024532:0.0000000000):0.0000000000,NZ_CP024525:0.0000000000):0.0000000000,NZ_CP024567:0.0000000000):0.0000028391,NZ_CP024044:0.0000028391):0.0121980250[100],NZ_CP023940:0.0028865980):0.0668964094[100]):0.0248290345[62]):0.0072630505[59],(((((NC_016979:0.0000028391,(NZ_CP024043:0.0000000000,NZ_CP045021:0.0000000000):0.0000022525):0.0000023695[35],NZ_CP029589:0.0000028391):0.0000026638[93],NZ_CP029592:0.0000028391):0.0003609034[73],NZ_CP023921:0.0106783993):0.1392065120[100],(NZ_CP034135:0.0000022927,NZ_CP034339:0.0000021714):0.1109239733[100]):0.0334637552[79]):0.0247693896[97],((NZ_CP017224:0.0000024561,((NZ_CP030184:0.0000000000,V00309:0.0000000000):0.0000028391,NZ_CP039276:0.0000025875):0.0021138458[100]):0.0053809925[100],((NZ_CP038607:0.0000000000,NZ_CP039282:0.0000000000):0.0000024108,NZ_CP038611:0.0000025848):0.0192438921[100]):0.0160679203[100]):0.0211067392[97],((((NC_023912:0.0000000000,NZ_CP037741:0.0000000000):0.0000000000,NZ_CP030349:0.0000000000):0.0000000000,NZ_CP011651:0.0000000000):0.0000028391,NZ_CP011603:0.0000028391):0.0120096650[100]):0.0071266955[86],((NC_010796:0.0371673812,NZ_CP044965:0.0258598689):0.0110129745[91],(NZ_CP029433:0.0000028391,NZ_CP029438:0.0000028265):0.0037067246[100]):0.0105611240[91]):0.0069775487[80]):0.0006388753[30]):0.0039821561[81],(NZ_CP018665:0.0000020223,NZ_CP024464:0.0000028096):0.0745349054[100]):0.0127196123[78]):0.0001328847[68],(((((((((((((NC_019346:0.0021123394,NZ_CP035218:0.0041826758):0.0089997497[100],NZ_CP025945:0.0125629380):0.0155789412[100],((NZ_CP010165:0.0037343497,(NZ_CP032838:0.0042016618,NZ_CP041116:0.0041861319):0.0067888881[100]):0.0170144272[100],NZ_CP029779:0.0031510908):0.0442309533[100]):0.0118980347[79],NZ_CP037446:0.0005792654):0.0151289580[93],NZ_CP040599:0.0373675287):0.0165216208[84],(NZ_CP036189:0.0000028391,NZ_CP036338:0.0000028391):0.0022188470[100]):0.0129605506[77],(NZ_CP024491:0.0000020256,(NZ_CP026175:0.0000025888,NZ_CP026176:0.0000022818):0.0084021224[100]):0.0082207734[100]):0.0045000756[69],(NZ_CP011627:0.0383376276,(NZ_CP018968:0.0622433113,(((NZ_CP033949:0.0000028391,NZ_CP044044:0.0000028391):0.0000029533[65],NZ_CP036322:0.0000028391):0.0067292399[98],NZ_CP038459:0.0038456029):0.0020124919[62]):0.0024789953[66]):0.0047071745[59]):0.0044521274[64],NZ_CP034676:0.0124617534):0.0133453488[86],NZ_CP034050:0.0246393940):0.0032961377[58],(NZ_CP018317:0.0357637772,NZ_CP041737:0.0021859803):0.0122259950[100]):0.0094114680[90],NZ_CP018358:0.0306858576):0.0027541829[55],NZ_CP034825:0.0562568369):0.0053752663[94]):0.0242965484[93],((NZ_CP010161:0.0558857267,NZ_CP031816:0.0440145397):0.0093129965[71],(NZ_CP036325:0.0833390882,NZ_CP041117:0.0626872154):0.0197743712[75]):0.0193388778[91]):0.0218470594[84],(((((NC_019242:0.0000000000,NZ_CP042491:0.0000000000):0.0000020034,NZ_CP030346:0.0000022899):0.0000029170[79],NZ_CP041059:0.0198030016):0.0225736028[100],(((((((NC_021293:0.0000000000,NZ_CP042569:0.0000000000):0.0000000000,NZ_CP019842:0.0000000000):0.0000000000,NZ_CP042575:0.0000000000):0.0000000000,NZ_CP011049:0.0000000000):0.0000000000,NZ_CP042543:0.0000000000):0.0000028391,NZ_CP010364:0.0000028391):0.0000024369[84],NZ_CP010381:0.0020854129):0.0000026036[95]):0.0203805123[100],(NZ_AP019694:0.0182491585,((NZ_CP039571:0.0000000000,NZ_CP039720:0.0000000000):0.0000028391,NZ_CP039574:0.0000028391):0.0930432444[100]):0.0034518415[99]):0.0545349593[100]):0.0362259879[98]):0.0076117149[20],(((NC_002632:1.0266987687,NZ_CP034364:0.1462372040):0.0700138985[99],(((NC_008053:0.0909853505,((NC_019204:0.1040604035,NC_019221:0.1460200878):0.0451178318[74],((NC_019222:0.1695591417,NC_019296:0.1740674890):0.0272500194[78],NC_019297:0.1742024229):0.0395407045[95]):0.0345673300[73]):0.0243492707[75],NZ_CP032483:0.3709185051):0.0786334523[96],(NC_013509:0.7253521766,NC_019054:0.5930244384):0.1127040663[92]):0.0940807190[97]):0.0648769911[96],NZ_CP028815:0.2408381643):0.0819934690[92]):0.0000024385[11],NZ_CP042612:0.1958195728):0.0189696395[64],(((NC_009653:0.0000019773,NZ_CP015397:0.0000025331):0.3746008081[100],((NC_016847:0.0000000000,NZ_CP031812:0.0000000000):0.0000021534,NZ_CP025469:0.0000028391):0.1352128935[100]):0.0433554632[76],((((((((((((NC_009807:0.0000000000,NC_019113:0.0000000000):0.0000000000,NZ_CP027680:0.0000000000):0.0000000000,NZ_CP025337:0.0000000000):0.0000000000,NC_019110:0.0000000000):0.0000028391,NZ_CP044202:0.0000028391):0.0000021899[38],NC_010993:0.0000028391):0.0802097351[100],NZ_AP019680:0.0635567341):0.0140387063[86],NZ_CP025579:0.0062172251):0.0073141443[85],(((((NC_011418:0.0000024321,NZ_CP033803:0.0000028363):0.0018706195[99],((NC_019135:0.0000028391,NZ_CP039302:0.0000028391):0.0000020608[72],NC_021157:0.0019437054):0.0018784747[100]):0.0089741330[97],(NZ_CP019843:0.0000021310,NZ_CP027141:0.0019517094):0.0000020463[84]):0.0165466527[100],(((NZ_CP028785:0.0000000000,NZ_CP041106:0.0000000000):0.0000000000,NZ_CP037967:0.0000000000):0.0000028868,NZ_CP031882:0.0000024723):0.0133359942[100]):0.0216223090[100],(((((((((((((((((((((((((((NZ_CP003994:0.0000000000,NZ_CP024519:0.0000000000):0.0000000000,NZ_CP039316:0.0000000000):0.0000000000,NZ_CP024514:0.0000000000):0.0000000000,NZ_CP011658:0.0000000000):0.0000000000,NZ_CP016812:0.0000000000):0.0000000000,NZ_CP024503:0.0000000000):0.0000000000,NZ_CP039309:0.0000000000):0.0000000000,NZ_CP044112:0.0000000000):0.0000000000,NZ_CP018666:0.0000000000):0.0000000000,NZ_CP016867:0.0000000000):0.0000000000,NZ_CP023882:0.0000000000):0.0000000000,NZ_CP023892:0.0000000000):0.0000000000,NZ_CP024487:0.0000000000):0.0000000000,NZ_CP039325:0.0000000000):0.0000000000,NZ_CP011652:0.0000000000):0.0000000000,NZ_CP044040:0.0000000000):0.0000000000,NZ_CP012991:0.0000000000):0.0000000000,NZ_CP042544:0.0000000000):0.0000000000,NZ_CP014305:0.0000000000):0.0000000000,NZ_CP037740:0.0000000000):0.0000000000,NZ_CP042570:0.0000000000):0.0000000000,NZ_CP024494:0.0000000000):0.0000000000,NZ_CP011637:0.0000000000):0.0000000000,NZ_CP038599:0.0000000000):0.0000028391,NZ_CP011569:0.0000028391):0.0000028390[67],NZ_CP011604:0.0018434565):0.1063070478[100],(NZ_CP018940:0.0000024970,NZ_CP039859:0.0000028391):0.0636579821[100]):0.0139512579[99]):0.0183941306[99]):0.0026536233[84],(((NC_019056:0.0093875018,NZ_CP034682:0.0113517290):0.0061599505[99],(((NC_019988:0.0000000000,NZ_CP027040:0.0000000000):0.0000000000,NZ_CP028802:0.0000000000):0.0000026441,NZ_CP018444:0.0000026417):0.0611389612[100]):0.0094519841[60],(NZ_CP018738:0.0000021650,NZ_CP041087:0.0000027915):0.0083070824[100]):0.0063919744[55]):0.0018038089[46],(((NZ_CP033397:0.0000000000,NZ_CP034954:0.0000000000):0.0000000000,NZ_CP034743:0.0000000000):0.0000022483,NZ_CP034742:0.0000024221):0.0324762859[100]):0.0355669222[79],NZ_CP011605:0.1000437202):0.0421991652[100]):0.0506765901[75]):0.0441288221[89],(NZ_CP034828:0.0000021376,((NZ_CP039310:0.0000000000,NZ_CP039326:0.0000000000):0.0000028391,NZ_CP039317:0.0000028391):0.0585364433[100]):0.0088314155[100]):0.0184899075[85],NZ_CP011434:0.0000021072):0.0016637859[85],(((NC_017320:0.0055908354,(NC_021922:0.0000028391,NZ_LR130560:0.0018539403):0.0000028155[65]):0.0018703099[100],((NZ_CP019003:0.0000000000,NZ_CP042590:0.0000000000):0.0000028321,NZ_CP042340:0.0000028289):0.0037249646[100]):0.0000022369[97],NZ_CP030193:0.0075219867):0.0020731032[99]):0.0118099954[85],(((NZ_CP008845:0.0000000000,NZ_CP024511:0.0000000000):0.0000000000,NZ_CP024493:0.0000000000):0.0000028391,NZ_CP024486:0.0000028391):0.0413679093[100]):0.0097215596[85],((NZ_CP012164:0.0000028391,NZ_CP042497:0.0000028391):0.0299058287[100],NZ_CP042503:0.0160350139):0.0099716888[100]):0.0386641605[88],((L42525:0.0020235865,NZ_CP017583:0.0000028391):0.0369105137[100],NZ_CP011607:0.0416907228):0.0245614538[100]):0.0244353960[88],(((((L37403:0.0029573299,(L39794:0.2240028674,NZ_CP017582:0.0020286894):0.0034596895[56]):0.0853126201[95],(NZ_CP014300:0.0000028391,NZ_CP018357:0.0000028391):0.0459974459[100]):0.0660652795[95],((((((((((((((((((((((((((((NC_005324:0.0000000000,NZ_CP034068:0.0000000000):0.0000000000,NZ_CP037998:0.0000000000):0.0000000000,NC_019070:0.0000000000):0.0000000000,NZ_CP023647:0.0000000000):0.0000000000,NZ_CP014101:0.0000000000):0.0000000000,NZ_CP029120:0.0000000000):0.0000000000,NZ_CP014100:0.0000000000):0.0000000000,NC_011602:0.0000000000):0.0000000000,NC_019040:0.0000000000):0.0000000000,NC_009345:0.0000000000):0.0000000000,NZ_CP023872:0.0000000000):0.0000000000,NC_019080:0.0000000000):0.0000000000,NC_017658:0.0000000000):0.0000000000,NZ_CP010118:0.0000000000):0.0000000000,NC_011795:0.0000000000):0.0000000000,NZ_CP023375:0.0000000000):0.0000000000,NZ_CP026572:0.0000000000):0.0000000000,NC_019060:0.0000000000):0.0000000000,NZ_CP010832:0.0000000000):0.0000000000,NC_009789:0.0000000000):0.0000000000,NZ_CP006639:0.0000000000):0.0000028391,((NC_005862:0.0100643385,NZ_CP035011:0.0040160868):0.0000028390[48],NC_008439:0.0000028391):0.0000028390[29]):0.0000028374[11],NC_008597:0.0000028391):0.0000028390[21],NZ_CP022499:0.0000028391):0.0000028390[32],NC_008490:0.0019904689):0.0000027030[41],NC_017329:0.0162409540):0.0072950045[99],NZ_CP039301:0.0109666909):0.0019883516[97],NZ_CP019262:0.0943151325):0.0437237965[100]):0.0097421735[92],((((NC_013090:0.0060519970,(((((((((NZ_AP019693:0.0000000000,NZ_CP030227:0.0000000000):0.0000000000,NZ_CP016528:0.0000000000):0.0000000000,NZ_CP033827:0.0000000000):0.0000000000,NZ_CP039274:0.0000000000):0.0000000000,NZ_CP030009:0.0000000000):0.0000000000,NZ_CP029125:0.0000000000):0.0000000000,NZ_CP030192:0.0000000000):0.0000000000,NZ_CP044113:0.0000000000):0.0000028391,NZ_CP011606:0.0000028391):0.0000028390[59]):0.0000022256[57],NZ_CP038598:0.0020132695):0.0783194191[100],(((NC_019986:0.0000028391,NZ_CP034043:0.0000028391):0.0000026187[80],(NZ_CP011585:0.0000028391,NZ_CP011625:0.0000028391):0.0040347300[100]):0.0138477330[100],NZ_CP023891:0.0026201006):0.0136887446[96]):0.0081590726[90],NZ_CP024512:0.1121953940):0.0269406063[94]):0.0259561246[99],(((NC_004936:0.0504055842,NC_014107:0.0891650910):0.0852982827[100],(((NC_005248:0.0000020102,NC_024969:0.0000028391):0.0384425330[100],(NZ_CP018359:0.0000022994,NZ_CP026215:0.0000026226):0.0604221705[100]):0.0119552315[97],NZ_CP039323:0.0296847853):0.0073512749[17]):0.0000422176[15],((NC_020262:0.0042856644,((NZ_CP032843:0.0000000000,NZ_CP038603:0.0000000000):0.0000028391,NZ_CP035206:0.0000028391):0.0101052497[100]):0.0424579974[98],(NZ_CP031315:0.0358108522,((((((((NC_001373:0.0000022388,NC_016151:0.0080110441):0.0766455285[100],(NZ_AP019636:0.0171807468,NZ_CP033802:0.0077269687):0.0681040391[100]):0.0533708995[99],((NC_017654:0.0626414566,NZ_CP041528:0.0369096732):0.0502151098[100],NC_019989:0.0616258050):0.0502396837[100]):0.0431199086[99],((NC_005015:0.0000029705,((((NC_020086:0.0000000000,NZ_CP040176:0.0000000000):0.0000000000,NZ_CP023937:0.0000000000):0.0000000000,NZ_CP034326:0.0000000000):0.0000029540,NZ_CP022443:0.0000022273):0.0228674851[100]):0.0000020485[80],(NZ_CP023982:0.0000028391,(((((((NZ_CP024197:0.0000000000,NZ_CP024541:0.0000000000):0.0000000000,NZ_CP024575:0.0000000000):0.0000000000,NZ_CP024534:0.0000000000):0.0000000000,NZ_CP024562:0.0000000000):0.0000000000,NZ_CP024569:0.0000000000):0.0000000000,NZ_CP024555:0.0000000000):0.0000028391,NZ_CP024527:0.0000028391):0.0000028390[51]):0.0082948626[100]):0.0618224765[100]):0.0255288910[98],NZ_CP010162:0.0000021442):0.0919272267[100],((NC_017330:0.0060506425,NC_019249:0.0000028391):0.0000028390[72],NZ_CP042978:0.0000028391):0.0171391072[100]):0.0403463063[98],NZ_CP036198:0.0375391812):0.0137458386[96],((((NC_001848:0.0000028391,NZ_CP032884:0.0000028391):0.0303013862[100],NZ_CP012558:0.0522098451):0.0002116444[96],(NC_015175:0.1860951003,NZ_CP040073:0.0370991778):0.0153066635[99]):0.0127734009[98],((((NZ_CP006637:0.0000028391,NZ_CP006660:0.0000028391):0.0106370319[100],NZ_CP039330:0.0295163840):0.0239061677[100],(((NZ_CP011067:0.0231923948,(NZ_CP026574:0.0000028391,NZ_CP032420:0.0000028391):0.0295704529[100]):0.0256139942[99],NZ_CP011586:0.0328495196):0.0032079947[74],((NZ_CP018453:0.0000000000,NZ_CP041088:0.0000000000):0.0000029171,NZ_CP018740:0.0000029058):0.0743464444[100]):0.0033063332[86]):0.0026409168[87],((NZ_CP025336:0.0000021175,NZ_CP035361:0.0000026940):0.0426847750[100],((((NC_019203:0.1038891281,NZ_CP024802:0.0324563176):0.0353675386[94],NZ_CP028803:0.0307038786):0.0081111443[83],NC_019357:0.0534440322):0.0104403290[85],(((NZ_CP019255:0.0020148417,NZ_CP033764:0.0000023059):0.0389338769[100],(NZ_CP023915:0.0000023208,NZ_CP044042:0.0000024238):0.0647698067[100]):0.0105620932[94],(((NC_022197:0.0020278823,NZ_CP035912:0.0061411813):0.0000022087[88],NZ_CP041680:0.0061180153):0.0302271720[100],(NZ_CP044052:0.0212635028,((NZ_CP041736:0.0000028391,NZ_CP043385:0.0000028391):0.0000024409[89],(NZ_CP032846:0.0000029073,(MG049738:0.0000029010,(NZ_CP039514:0.0000000000,(NZ_CP042498:0.0000000000,(NZ_CP010389:0.0000000000,(NZ_CP042576:0.0000000000,(NZ_CP039507:0.0000000000,(NZ_CP035389:0.0000000000,(NZ_CP042492:0.0000000000,(NC_015515:0.0000000000,(AF014880:0.0000000000,NZ_CP042504:0.0000000000)OROOT:0.0000000000):0.0000000000):0.0000000000):0.0000000000):0.0000000000):0.0000000000):0.0000000000):0.0000000000):0.0000023538):0.0020034982[100]):0.0080851105[100]):0.0613157425[100]):0.0177453378[100]):0.0015668931[93]):0.0061151244[86]):0.0044681097[95]):0.0025844816[92]):0.0287100010[100]):0.0190903385[97]):0.0000028410[2]):0.0118527712[97]):0.0465222344[98]):0.0273277362[98]):0.0066202930[95]):0.0725348734[91]):0.0367684808[88]):0.4801304641);


# 10. Phylogenetic tree of the ColE1 origin of replication from the ColE1/RepB and ColE1-only plasmids in Aeromonadales (Fig S5)

(NZ_CP046410:0.63747999185,((NC_019014:0.0017961332,NZ_CP021655:0.0019750017):0.0062933552[57],(NZ_CM010404:0.0797125023,((NZ_CP012504:0.3537568258,NZ_AP022043:0.0000022627):0.0531000382[84],((NZ_CP013969:0.0000026253,NZ_CP013181:0.0000026253):0.0304348980[99],(NZ_CM004591:0.0143509596,(NC_016747:0.8615341946,(NZ_AP023403:0.1013274285,((NZ_CP026408:0.0033645484,NZ_CP010950:0.0194585702):0.0239596161[99],((((((NZ_AP022013:0.0000026253,NZ_AP022038:0.0004153193):0.0014948969[94],NZ_CP047964:0.0018976955):0.0057382832[99],NZ_CP007568:0.0037593083):0.0271728395[100],(NZ_AP019198:0.0000026253,NZ_AP022244:0.0000026253):0.0108572467[99]):0.1168445407[100],NZ_CP038447:0.0873490546):0.0210890888[34],((NZ_CP047964:0.0004551762,NZ_AP022042:0.0264963952):0.1369987571[100],(NZ_CP028134:0.0382200096,((((NZ_AP021918:0.0014091435,((NZ_AP022266:0.0000026253,NZ_CP026408:0.0000026253):0.0000025489[84],NZ_CP026123:0.0018397052):0.0215810543[100]):0.0374106065[100],NZ_AP021926:0.0183832312):0.0045600079[87],(NZ_CP028563:0.1337304384,NZ_CP046409:0.0374570287):0.0000029067[12]):0.0566589524[43],(NZ_CM010403:0.3138141776,((((NZ_CP026226:0.2343806798,NZ_CP021656:0.0019246975):0.0328807287[99],((((NC_004925:0.0000000000,NZ_CP048226:0.0000000000):0.0000026253,NZ_CM004288:0.0000026253):0.0365564645[100],NZ_KU499859:0.0021474665):0.0169935260[100],NZ_AP021925:0.0227702362):0.0355217573[100]):0.1096642733[100],NZ_CP026410:0.0142852357):0.1657449476[100],((NZ_CP022173:0.0000000000,NZ_CP022184:0.0000000000):0.0000027206,NZ_CP022179:0.0000026253):0.0930695358[100]):0.0139000254[37])OROOT:0.0294753431[54]):0.0412015846[14]):0.0242927373[11]):0.0423499065[32]):0.0370944768[42]):0.0566077619[53]):0.0492680925[71]):0.0379802290[67]):0.0078297706[52]):0.0712358044[70]):0.0149075445[65]):0.0675487428[68]):0.63747999185);


# 11. Phylogenetic tree of the MOBP relaxases from Aeromonadales (Fig S10)

(NC_013780:0.5576369874,((NZ_KU499859:0.0440645266,NZ_MF621618:0.1238344805):0.0399202858[57],(NC_004340:0.0000017715,NC_004925:0.0000017715)OROOT:0.0000649462[67]):0.5576369874);


# 12. Phylogenetic tree of the MOBP relaxases from Pasteurellales (Fig S11)

(NC_007098:0.70708259615,(NC_006868:0.2023763692,((NC_006976:0.0020786640,NC_010069:0.0000029425):0.0320296855[97],((NC_012216:0.0291494956,NC_019980:0.0548435891):0.0573211115[76],(NC_019209:0.0000020225,(((((((((NC_014813:0.0000000000,NC_019177:0.0000000000):0.0000000000,NC_019178:0.0000000000):0.0000000000,NC_020886:0.0000000000):0.0000000000,NC_019176:0.0000000000):0.0000000000,NC_020885:0.0000000000):0.0000000000,NC_019175:0.0000000000):0.0000000000,NC_019205:0.0000000000):0.0000029425,NC_019174:0.0000029425):0.0000011672[66],(NC_003125:0.0986062719,((NC_010042:0.0302985864,NC_019981:0.0106724135):0.0062200410[30],(NC_007097:0.0638060914,(NZ_CP023045:0.0000029425,(NC_002637:0.0000022133,(NC_007099:0.0000000000,(NC_019214:0.0000000000,(NC_019979:0.0000000000,(NC_012215:0.0000000000,(NC_010941:0.0000000000,(NC_017035:0.0000000000,(NC_009625:0.0000000000,(NC_001774:0.0000000000,NC_019381:0.0000000000)OROOT:0.0000000000):0.0000000000):0.0000000000):0.0000000000):0.0000000000):0.0000000000):0.0000000000):0.0000023311):0.0000029645[91]):0.0911561296[25]):0.0466938741[23]):0.0000024986[18]):0.0000018251[54]):0.0169746250[76]):0.0277165024[56]):0.0337799662[56]):0.0134537904[42]):0.70708259615);


# 13. Phylogenetic tree of the MOBP relaxases from Enterobacterales (Fig S12)

(NC_002632:1.7324609477,((((((((((((((((((((((NC_001371:0.0000026729,NC_025013:0.0000026729):0.0061031100[100],NZ_CP018949:0.0000024787):0.0000023651[89],NZ_CP018943:0.0020289251):0.0000022906[47],((((((((NC_011214:0.0000000000,NZ_CP012628:0.0000000000):0.0000000000,NZ_CP019025:0.0000000000):0.0000000000,NZ_CP015917:0.0000000000):0.0000000000,NZ_CP010175:0.0000000000):0.0000000000,NZ_CP041097:0.0000000000):0.0000000000,NZ_CP032941:0.0000000000):0.0000000000,NZ_CP016519:0.0000000000):0.0000024787,NC_025178:0.0000024787):0.0000021435[46]):0.0000024509[70],NC_019076:0.0020023194):0.0040917212[98],((NC_010485:0.0273738536,NZ_CP032881:0.0058440877):0.0209851669[92],NZ_CP032883:0.0252099552):0.0032770384[54]):0.0021712405[48],(NC_003457:0.0043075027,(NC_023324:0.0021763620,NZ_CP027259:0.0656301498):0.0016196994[88]):0.0124239963[100]):0.0067312275[45],((NC_013363:0.0040460769,NC_019136:0.0000024787):0.0102374749[100],(NC_025004:0.0060980692,NC_025026:0.0000028889):0.0020405813[100]):0.0032078683[85]):0.0077322939[95],(((((((NC_003079:0.0020361356,NC_019102:0.0000024787):0.0019310798[100],NZ_CP030212:0.0062381712):0.0063445933[100],((((((NC_005970:0.0000000000,NC_017636:0.0000000000):0.0000000000,NC_017662:0.0000000000):0.0000024787,NC_016903:0.0000024787):0.0000025158[62],NC_017661:0.0020404563):0.0123689662[100],NC_011408:0.0040631209):0.0121679134[100],NC_011407:0.0063126666):0.0229115444[100]):0.0218445862[100],((((((((((((((((((((NZ_CP028615:0.0000000000,NZ_CP028621:0.0000000000):0.0000000000,NZ_CP028624:0.0000000000):0.0000000000,NZ_CP028627:0.0000000000):0.0000000000,NZ_CP028672:0.0000000000):0.0000000000,NZ_CP028678:0.0000000000):0.0000000000,NZ_CP028630:0.0000000000):0.0000000000,NZ_CP028636:0.0000000000):0.0000000000,NZ_CP028663:0.0000000000):0.0000000000,NZ_CP028666:0.0000000000):0.0000000000,NZ_CP028645:0.0000000000):0.0000000000,NZ_CP028657:0.0000000000):0.0000000000,NZ_CP028642:0.0000000000):0.0000000000,NZ_CP028675:0.0000000000):0.0000000000,NZ_CP028633:0.0000000000):0.0000000000,NZ_CP028639:0.0000000000):0.0000000000,NZ_CP028648:0.0000000000):0.0000000000,NZ_CP028681:0.0000000000):0.0000000000,NZ_CP028660:0.0000000000):0.0000000000,NZ_CP028669:0.0000000000):0.0000024787,NZ_CP028618:0.0000024787):0.0375492030[100]):0.0272864580[99],NZ_CP031924:0.0122972056):0.0270650535[95],NC_019982:0.0000027304):0.0110049303[35],NC_005019:0.0052212111):0.0108313640[36]):0.0334805993[100],NZ_AP019767:0.0214216804):0.0275978914[89],(((NC_014235:0.0000024787,NZ_CP017845:0.0000024787):0.0040186459[100],NC_019078:0.0040262613):0.0002480470[82],(NZ_CP025843:0.0183198882,NZ_CP039863:0.0040395154):0.0079692445[87]):0.0048381662[75]):0.0121684502[87],NC_009791:0.0131818822):0.0093348178[46],NC_017654:0.0000027367):0.0053048300[60],((((NC_011799:0.0060535271,NC_017655:0.0020100180):0.0039341510[82],NC_019357:0.0160061370):0.0024145360[62],NC_018997:0.0020558252):0.0031750187[63],((NZ_CP023830:0.0000024787,NZ_CP023847:0.0000024787):0.0020194349[100],(NZ_CP028323:0.0000027283,NZ_CP045283:0.0020183759):0.0000026113[52]):0.0049804161[99]):0.0078597647[57]):0.0196597543[95],NC_002809:0.0176341473):0.0782460884[100],(NC_008488:0.0039632325,(((NC_017321:0.0000024787,NC_019250:0.0000024787):0.0020025867[100],NZ_CP042979:0.0000025650):0.0202032264[100],NZ_CP017223:0.0058981135):0.0020427480[20]):0.0000021014[14]):0.0019814399[18],NC_020251:0.0019811825):0.0074421952[81],NZ_CP021101:0.0147091776):0.0056421657[29],(NZ_CP040072:0.0000023841,NZ_CP040386:0.0000020046):0.0111079671[100]):0.1029099507[100],(((((((((((((((((NC_022662:0.0000000000,NZ_CP018114:0.0000000000):0.0000000000,NZ_CP018108:0.0000000000):0.0000000000,NZ_CP035474:0.0000000000):0.0000000000,NZ_CP035482:0.0000000000):0.0000000000,NZ_CP018126:0.0000000000):0.0000000000,NZ_CP035521:0.0000000000):0.0000000000,NZ_CP018985:0.0000000000):0.0000000000,NZ_CP028175:0.0000000000):0.0000000000,NZ_CP039864:0.0000000000):0.0000000000,NZ_CP018120:0.0000000000):0.0000000000,NZ_CP014319:0.0000000000):0.0000000000,NZ_CP035725:0.0000000000):0.0000024787,NZ_CP011138:0.0000024787):0.0150264710[100],((((NZ_CP010188:0.0000000000,NZ_CP010211:0.0000000000):0.0000000000,NZ_CP010216:0.0000000000):0.0000000000,NZ_CP010224:0.0000000000):0.0000024787,NZ_CP010199:0.0000024787):0.0169665753[100]):0.0123224845[90],NZ_CP010128:0.0068034903):0.0108302459[87],NZ_CP016009:0.0264050373):0.0182334009[88],NZ_CP017722:0.0000022453):0.0816048455[98]):0.2062629536[99],((((((NC_006881:0.0078903463,NZ_CP018987:0.0019642530):0.0000027486[32],NZ_CP011137:0.0019665911):0.0019672003[79],(NC_023328:0.0000024787,NZ_CP010159:0.0000024787):0.0019651767[91]):0.0000028321[22],((((NC_013368:0.0079002140,NZ_AP019766:0.0000020623):0.0019681246[75],NZ_CP024053:0.0019684294):0.0000029264[15],NZ_CP031900:0.0000024787):0.0000028111[26],NZ_CP031915:0.0039399533):0.0039434463[79]):0.0039360350[83],NZ_CP021102:0.0000029367):0.1404539881[100],(((((((((NC_014003:0.0000000000,NZ_CP030332:0.0000000000):0.0000000000,NZ_CP029993:0.0000000000):0.0000000000,NZ_CP012684:0.0000000000):0.0000000000,NZ_CP039573:0.0000000000):0.0000000000,NZ_CP025244:0.0000000000):0.0000000000,NZ_CP042591:0.0000000000):0.0000000000,NZ_CP039570:0.0000000000):0.0000000000,NZ_CP030004:0.0000000000):0.0000024787,NZ_CP011433:0.0000023843):0.1228929421[100]):0.2856096274[97]):0.0615157083[41],(((((((((((((((((KM373703:0.0020992690,NZ_CP012164:0.0299133226):0.0048075046[99],((NC_019242:0.0000024787,NZ_CP042491:0.0000024787):0.0109964168[100],(NC_020262:0.0535795525,((NC_021293:0.0000024787,((((((NZ_CP010364:0.0000000000,NZ_CP042569:0.0000000000):0.0000000000,NZ_CP039308:0.0000000000):0.0000000000,NZ_CP039324:0.0000000000):0.0000000000,NZ_CP039315:0.0000000000):0.0000000000,NZ_CP042543:0.0000000000):0.0000024787,NZ_CP011049:0.0000024787):0.0000024100[84]):0.0126604929[100],((NZ_CP010381:0.0000024787,NZ_CP042575:0.0000024787):0.0000020883[88],NZ_CP019842_II:0.0020897685):0.0000025903[95]):0.0213480615[99]):0.0062411940[98]):0.0295945735[99]):0.0112172479[98],((((NZ_CP011592:0.0000000000,NZ_CP017993:0.0000000000):0.0000024787,NZ_CP011613:0.0000024787):0.0000020562[98],NZ_CP017933:0.0573326246):0.0000020849[81],NZ_CP041059_II:0.4885081303):0.0021467738[18]):0.0000029977[15],(NC_010898:0.0000029565,(NC_011404:0.0312051758,NZ_CP038598:0.0693758797):0.0000020015[23]):0.0042914533[27]):0.0000024236[52],NZ_CP010367:0.0745107117):0.0021915255[85],(NZ_CP030226:0.0021479248,NZ_CP030346:0.0042984150):0.0000020932[90]):0.0061745598[81],NZ_CP010227:0.0134911340):0.0110650577[94],NZ_CP042503:0.0151200769):0.0088548743[94],(((NC_025148:0.0000000000,NC_025150:0.0000000000):0.0000000000,NC_025190:0.0000000000):0.0000024787,NC_025149:0.0000024787):0.0000020199[89]):0.0802104814[97],NZ_CP019842_I:0.0307599641):0.1353891758[100],(((((((NC_019986:0.0000000000,NZ_CP034043:0.0000000000):0.0000000000,NZ_CP024493:0.0000000000):0.0000000000,NZ_CP039323:0.0000000000):0.0000000000,NZ_CP024486:0.0000000000):0.0000025033,NZ_CP008845:0.0000024787):0.0000028213[75],(((NC_019988:0.0000000000,NZ_CP027040:0.0000000000):0.0000000000,NZ_CP028802:0.0000000000):0.0000021134,NZ_CP018444:0.0000021134):0.0020590920[100]):0.0000020511[64],((NZ_CP011607:0.0000025416,NZ_CP024511:0.0020636135):0.0041367555[100],(NZ_CP014300:0.0000020594,NZ_CP018357:0.0000022231):0.0061926671[100]):0.0020674439[97]):0.2162556615[100]):0.0437785761[59],((((((((((((NC_003456:0.0000024787,NZ_CP016532:0.0000024787):0.0043217913[100],NZ_CP039330:0.0043046016):0.0064916552[98],NZ_CP040323:0.0000020079):0.0250790017[98],NZ_CP006638_:0.0065323894):0.0020733932[92],((NZ_CP039571:0.0000000000,NZ_CP039720:0.0000000000):0.0000024787,NZ_CP039574:0.0000024787):0.0000020142[82]):0.0053524190[92],NZ_CP032884:0.0193678842):0.0246964246[97],(((NC_009807:0.0043554156,(((((NC_010993:0.0000000000,NZ_CP044202:0.0000000000):0.0000000000,NZ_CP025337:0.0000000000):0.0000000000,NC_019113:0.0000000000):0.0000000000,NZ_CP027680_:0.0000000000):0.0000024787,NC_019110:0.0000024787):0.0000024352[95]):0.0278149230[100],((NZ_CP032843:0.0000024787,NZ_CP038603:0.0000024787):0.0000021051[92],NZ_CP035206:0.0082185044):0.0404180338[92]):0.0088156885[40],((((((NC_011418:0.0000000000,NZ_CP039302:0.0000000000):0.0000000000,NZ_CP019843:0.0000000000):0.0000024787,NC_019135:0.0000024787):0.0000024786[92],NC_021157:0.0021708301):0.0406298826[100],(NZ_CP043517_I:0.0000028262,NZ_CP043517_II:0.1404084127):0.1289214993[100]):0.0000029844[29],(NZ_CP029433:0.0000024787,NZ_CP029438:0.0000024787):0.0237289504[100]):0.0045328017[35]):0.0027681746[30]):0.0077685131[44],(((((NC_010796:0.0244269246,(NZ_CP010375:0.0570257552,(NZ_CP017583:0.0453992089,(((NZ_CP018981:0.0000000000,NZ_CP038610:0.0000000000):0.0000000000,NZ_CP039281:0.0000000000):0.0000024787,NZ_CP038606:0.0000024787):0.0556555013[100]):0.0063717735[98]):0.0063190795[87]):0.0041363890[12],NZ_CP017582:0.0685821625):0.0000026980[9],((NC_021843:0.0042615552,NZ_CP016866:0.0022289176):0.0244476849[100],NZ_CP021895:0.0374169647):0.0071181386[98]):0.0026299534[12],(NC_013090:0.0085886596,(((((((((NZ_AP019693:0.0000000000,NZ_CP030192:0.0000000000):0.0000000000,NZ_CP033827:0.0000000000):0.0000000000,NZ_CP029125:0.0000000000):0.0000000000,NZ_CP016528:0.0000000000):0.0000000000,NZ_CP030009:0.0000000000):0.0000000000,NZ_CP039274:0.0000000000):0.0000000000,NZ_CP030227:0.0000000000):0.0000000000,NZ_CP044113:0.0000000000):0.0000024787,NZ_CP011606:0.0000024787):0.0021452332[100]):0.0381738245[100]):0.0066464023[42],(((((((((((((((((((((((NZ_CP003994:0.0000000000,NZ_CP039316:0.0000000000):0.0000000000,NZ_CP024494:0.0000000000):0.0000000000,NZ_CP044040:0.0000000000):0.0000000000,NZ_CP042570:0.0000000000):0.0000000000,NZ_CP011637:0.0000000000):0.0000000000,NZ_CP012991:0.0000000000):0.0000000000,NZ_CP044112:0.0000000000):0.0000000000,NZ_CP011652:0.0000000000):0.0000000000,NZ_CP042544:0.0000000000):0.0000000000,NZ_CP039309:0.0000000000):0.0000000000,NZ_CP024514:0.0000000000):0.0000000000,NZ_CP014305:0.0000000000):0.0000000000,NZ_CP038599:0.0000000000):0.0000000000,NZ_CP018666:0.0000000000):0.0000000000,NZ_CP037740:0.0000000000):0.0000000000,NZ_CP011658:0.0000000000):0.0000000000,NZ_CP024503:0.0000000000):0.0000000000,NZ_CP024519:0.0000000000):0.0000000000,NZ_CP016867:0.0000000000):0.0000000000,NZ_CP011604:0.0000000000):0.0000000000,NZ_CP024487:0.0000000000):0.0000024787,NZ_CP039325:0.0000021508):0.0000029633[46],NZ_CP011569:0.0000026333):0.0421885913[100]):0.0002972222[33]):0.0698702389[76],(NZ_CP011605:0.0701793915,NZ_CP030001:0.0280576974):0.0381255855[100]):0.0130957053[70],NZ_CP041028:0.0449548804):0.0507530616[76],(NC_019092:0.1020719511,(NZ_CP037862_I:0.0000024787,NZ_CP037862_II:0.0000024787):0.0543737383[100]):0.2490299196[100]):0.0295351477[73],NZ_CP032484:0.6755237994):0.0336427311[69]):0.0687387241[62],(((((NC_015175:0.0110005636,(((NZ_CP018453:0.0000029884,NZ_CP041088:0.0000020281):0.0021777659[100],NZ_CP039606:0.0043875860):0.0087903678[100],(NZ_CP023889:0.0087675554,NZ_CP041087:0.0065842834):0.0022112950[97]):0.0043787009[95]):0.0021939481[61],(NC_016979:0.0406049233,(((NZ_CP024043:0.0000000000,NZ_CP029592:0.0000000000):0.0000024787,NZ_CP045021:0.0000024787):0.0000024786[32],NZ_CP029589:0.0000024787):0.0000026999[77]):0.0043646252[100]):0.0021900653[60],NZ_CP037445:0.0088643391):0.0000020748[50],NZ_CP033764:0.0267734749):0.0087473355[93],NZ_CP042648:0.0000021791):0.2246666526[100]):0.0651392466[76],(NC_009794:0.0000027550,(((((((((((((((((((((((((NZ_CP023936:0.0000000000,NZ_CP040544:0.0000000000):0.0000000000,NZ_CP028546:0.0000000000):0.0000000000,NZ_CP036309:0.0000000000):0.0000000000,NZ_CP029380:0.0000000000):0.0000000000,NZ_CP030131:0.0000000000):0.0000000000,NZ_CP033959:0.0000000000):0.0000000000,NZ_CP033965:0.0000000000):0.0000000000,NZ_CP036304:0.0000000000):0.0000000000,NZ_CP033393:0.0000000000):0.0000000000,NZ_CP025465:0.0000000000):0.0000000000,NZ_CP027066:0.0000000000):0.0000000000,NZ_CP028581:0.0000000000):0.0000000000,NZ_CP041378:0.0000000000):0.0000000000,NZ_CP028540:0.0000000000):0.0000000000,NZ_CP040550:0.0000000000):0.0000000000,NZ_CP026583:0.0000000000):0.0000000000,NZ_CP040538:0.0000000000):0.0000000000,NZ_CP036375:0.0000000000):0.0000000000,NZ_CP036370:0.0000000000):0.0000000000,NZ_CP031719:0.0000000000):0.0000000000,NZ_CP028789:0.0000000000):0.0000000000,NZ_CP034127:0.0000000000):0.0000000000,NZ_CP036364:0.0000000000):0.0000000000,NZ_CP028795:0.0000000000):0.0000024787,NZ_CP025460:0.0000024787):0.0020427545[100]):0.0888820632[100]):0.0145972951[53],NC_016151:0.1396097902):0.0686721006[85],NZ_AP019636_:0.1107458330):0.1628512051[99],(NC_019269:0.6304088130,(AY271828:0.0435702412,AY271829:0.0550252192)OROOT:0.6525568038[100]):0.4044918631[100]):0.1720883804[88]):1.7324609477);
