# Supplementary material for: Evolution of ColE1-like plasmids across γ-Proteobacteria: From bacteriocin production to antimicrobial resistance
Source: PLoS Genet. 2021 Nov 30;17(11):e1009919. doi: 10.1371/journal.pgen.1009919 (PMC8683028; doi:10.1371/journal.pgen.1009919)
Supplement: S1 Table — Collection of plasmids already described in the literature and used for building the HMM profiles. (XLSX) [file pgen.1009919.s005.xlsx]

## Sheet: Hoja1
Plasmid_Name	Plasmid_Reference	Size	Order	Family	Genus	Species	Sequence_Status	Reference	DOI
pUB2380	NC_025013.1	8561	Enterobacterales	Enterobacteriaceae	Escherichia	Escherichia coli	Complete	[1]	10.1006/plas.1999.1459
pIMVS1	X63534.1	3357	Enterobacterales	Enterobacteriaceae	Salmonella	Salmonella enterica	Complete	[2]	10.1006/plas.1993.1057
pAsa10	NZ_MF621616.1	9995	Aeromonadales	Aeromonadaceae	Aeromonas	Aeromonas salmonicida	Complete	[3]	10.3389/fgene.2017.00211
pAsaXII	NZ_MF621618.1	7700	Aeromonadales	Aeromonadaceae	Aeromonas	Aeromonas salmonicida	Complete	[3]	10.3389/fgene.2017.00211
pAsa2	NC_004925.1	5247	Aeromonadales	Aeromonadaceae	Aeromonas	Aeromonas salmonicida	Complete	[4]	10.1016/s0147-619x(03)00058-1
pAbe229-4	NZ_CM012185.1	4450	Pseudomonadales	Moraxellaceae	Acinetobacter	Acinetobacter bereziniae	Complete	[5]	10.1128/genomeA.00117-16
NTP16	NC_002090.1	8255	Enterobacterales	Enterobacteriaceae	Salmonella	Salmonella enterica	Complete	[6]	10.1016/0147-619x(92)90024-5
pIP843	NC_005015.1	7086	Enterobacterales	Enterobacteriaceae	Klebsiella	Klebsiella pneumoniae	Complete	[7]	10.1128/aac.46.5.1212-1217.2002
pSDH-2	NZ_KY486774.1	5880	Vibrionales	Vibrionaceae	Vibrio	Vibrio cholerae	Complete	[8]	10.3389/fmicb.2017.02283
pU302S	NC_006815.1	3208	Enterobacterales	Enterobacteriaceae	Salmonella	Salmonella enterica	Complete	[9]	10.1016/j.plasmid.2006.05.005
pSN11/00Kan	NC_014003.1	5698	Enterobacterales	Enterobacteriaceae	Salmonella	Salmonella enterica	Complete	[10]	10.1016/j.plasmid.2009.12.005
pSBardo-Kan	NC_015575.1	8198	Enterobacterales	Enterobacteriaceae	Salmonella	Salmonella enterica	Complete	[11]	10.1016/j.plasmid.2011.02.001
pSe-Kan	NC_015570.1	7132	Enterobacterales	Enterobacteriaceae	Salmonella	Salmonella enterica	Complete	[11]	10.1016/j.plasmid.2011.02.001
pLS88	L23118	4772	Pasteurellales	Pasteurellaceae	Haemophilus	Haemophilus ducreyi	Complete	[12]	10.1006/plas.1994.1060
pLK39	NC_013090.1	4029	Enterobacterales	Enterobacteriaceae	Salmonella	Salmonella Spp.	Complete	[13]	10.1007/s00284-014-0663-z
pES213	NC_011403.1	5501	Vibrionales	Vibrionaceae	Aliivibrio	Aliivibrio fischeri	Complete	[14]	10.1016/j.plasmid.2005.01.003
pSC137	KT074362.1	4661	Enterobacterales	Enterobacteriaceae	Escherichia	Escherichia coli	Complete	[15]	10.2147/IDR.S159345
pEC6413	KY612500.1	14845	Enterobacterales	Enterobacteriaceae	Escherichia	Escherichia coli	Complete	[15]	10.2147/IDR.S159345
pSW100	L37403	4272	Enterobacterales	Erwiniaceae	Erwinia	Erwinia stewartii	Complete	[16]	10.1006/plas.1995.9999
pSW200	L42525	4368	Enterobacterales	Erwiniaceae	Erwinia	Erwinia stewartii	Complete	[17]	10.1006/plas.1998.1350
pS51A	NC_015175.1	5782	Enterobacterales	Enterobacteriaceae	Enterobacter	Enterobacter cloacae	Complete	[18]	PMID: 22880227
pS51B	NC_019242.1	4854	Enterobacterales	Enterobacteriaceae	Enterobacter	Enterobacter cloacae	Complete	[18]	PMID: 22880227
pC	AY079201	5269	Enterobacterales	Enterobacteriaceae	Salmonella	Salmonella enteritidis	Complete	[19]	10.1111/j.1574-6968.2002.tb11346.x
pRK10	EU697813	4241	Enterobacterales	Yersiniaceae	Serratia	Serratia marcescens	Complete	[20]	10.1016/j.plasmid.2009.08.001
pWQ799	L39794	6915	Enterobacterales	Enterobacteriaceae	Salmonella	Salmonella enterica	Complete	[21]	10.1128/jb.177.18.5247-5253.1995
pSFD10	NC_003079.1	4091	Enterobacterales	Enterobacteriaceae	Salmonella	Salmonella choleraesuis	Complete	[22]	10.1016/s0147-619x(02)00008-2
pOSAK1	NC_002127.1	3306	Enterobacterales	Enterobacteriaceae	Escherichia	Escherichia coli	Complete	[23]	10.1093/dnares/5.1.1
pEP2.6	AY123048	2590	Enterobacterales	Erwiniaceae	Erwinia	Erwinia pyrifoliae	Complete	[24]	10.1128/AEM.68.12.6182-6192.2002
pPIGDM1	AF014880	2495	Enterobacterales	Erwiniaceae	Pantoea	Pantoea agglomerans	Partial	[25]	10.1006/plas.1997.1312
pEC886	NC_019079.1	9261	Enterobacterales	Enterobacteriaceae	Escherichia	Escherichia coli	Complete	[26]	10.1006/plas.2001.1534
pV1	GU272159.1	1185	Vibrionales	Vibrionaceae	Vibrio	Vibrio Spp.	Partial	[27]	10.4014/jmb.1003.03007
pV2	GU272160.1	851	Vibrionales	Vibrionaceae	Vibrio	Vibrio Spp.	Partial	[27]	10.4014/jmb.1003.03007
pV3	GU272161.1	1027	Vibrionales	Vibrionaceae	Vibrio	Vibrio Spp.	Partial	[27]	10.4014/jmb.1003.03007
pV4	GU272162.1	1021	Vibrionales	Vibrionaceae	Vibrio	Vibrio Spp.	Partial	[27]	10.4014/jmb.1003.03007
pV5-2	GU272164.1	1124	Vibrionales	Vibrionaceae	Vibrio	Vibrio Spp.	Partial	[27]	10.4014/jmb.1003.03007
pV6	GU272165.1	1190	Vibrionales	Vibrionaceae	Vibrio	Vibrio Spp.	Partial	[27]	10.4014/jmb.1003.03007
pKP-M1144	KF745070	12029	Enterobacterales	Enterobacteriaceae	Klebsiella	Klebsiella pneumoniae	Complete	[28]	10.1128/AAC.00937-15
pEncl-30969cz	MG049738	33003	Enterobacterales	Enterobacteriaceae	Enterobacter	Enterobacter cloacae	Complete	[29]	10.1016/j.diagmicrobio.2018.01.024
pECO29	NC_001537.1	3895	Enterobacterales	Enterobacteriaceae	Escherichia	Escherichia coli	Complete	[30]	10.1093/nar/20.8.1991
pSIO1	NC_006860.1	4906	Vibrionales	Vibrionaceae	Vibrio	Vibrio cholerae	Complete	[31]	10.1128/JB.187.9.2992-3001.2005
pJHCMW1	AF479774.1	11354	Enterobacterales	Enterobacteriaceae	Klebsiella	Klebsiella pneumoniae	Complete	[32]	10.3389/fmicb.2019.02182
pAK1	NC_010734.1	13415	Vibrionales	Vibrionaceae	Vibrio	Vibrio shilonii	Complete	[33]	10.1128/AEM.02680-07
pSFn1	EU156059	11237	Vibrionales	Vibrionaceae	Vibrio	Vibrio nigripulchritudo	Complete	[33]	10.1128/AEM.02680-07
pColK-K235	NC_006881.1	8318	Enterobacterales	Enterobacteriaceae	Escherichia	Escherichia coli	Complete	[34]	10.1128/AEM.01780-06
pCol-let	NC_002487.1	5847	Enterobacterales	Enterobacteriaceae	Escherichia	Escherichia coli	Complete	[35]	10.1099/00221287-146-7-1671
pKlebB-K17/80	AF156893	5258	Enterobacterales	Enterobacteriaceae	Klebsiella	Klebsiella pneumoniae	Complete	[36]	10.1006/plas.2001.1519
pHW15	NC_008053.1	3002	Enterobacterales	Yersiniaceae	Rahnella	Rahnella genomospecies 2	Complete	[37]	10.1016/j.plasmid.2006.05.007
pHW114A	NC_019204.1	5160	Enterobacterales	Yersiniaceae	Rahnella	Rahnella Spp.	Complete	[38]	10.1186/1471-2180-10-56
pHW114B	NC_019296.1	5991	Enterobacterales	Yersiniaceae	Rahnella	Rahnella Spp.	Complete	[38]	10.1186/1471-2180-10-56
pHW120	NC_019297.1	3690	Enterobacterales	Yersiniaceae	Rahnella	Rahnella Spp.	Complete	[38]	10.1186/1471-2180-10-56
pHW42	NC_019203.1	4116	Enterobacterales	Yersiniaceae	Rahnella	Rahnella Spp.	Complete	[38]	10.1186/1471-2180-10-56
pHW4594	NC_019221.1	6978	Enterobacterales	Yersiniaceae	Rahnella	Rahnella aquatilis	Complete	[38]	10.1186/1471-2180-10-56
pHW30076	FN429026.1	5857	Enterobacterales	Yersiniaceae	Rahnella	Rahnella aquatilis	Complete	[38]	10.1186/1471-2180-10-56
pB1000	DQ840517	4613	Pasteurellales	Pasteurellaceae	Glasserella	Glasserella parasuis	Complete	[39]	10.1128/AAC.00242-07
pB1002	JQ773456.1	5685	Pasteurellales	Pasteurellaceae	Pasteurella	Pasteurella aerogenes	Complete	[40]	10.1128/AAC.01522-08
pB1005	NC_012215.1	4237	Pasteurellales	Pasteurellaceae	Pasteurella	Pasteurella multocida	Complete	[40]	10.1128/AAC.01522-08
pB1006	NC_012216.1	6033	Pasteurellales	Pasteurellaceae	Pasteurella	Pasteurella multocida	Complete	[40]	10.1128/AAC.01522-08
pB1000'	NC_019177.1	4500	Pasteurellales	Pasteurellaceae	Haemophilus	Haemophilus influenzae	Complete	[41]	0.1128/AAC.01489-09
p15A	V00309	1026	Enterobacterales	Enterobacteriaceae	Escherichia	Escherichia coli	Partial	[42]	10.1016/0092-8674(83)90502-0
pBR327	V00083	3273	Enterobacterales	Enterobacteriaceae	Escherichia	Escherichia coli	Complete	[43]	10.1016/0378-1119(90)90328-o
RSF1030	J01784	853	Enterobacterales	Enterobacteriaceae	Salmonella	Salmonella panama	Partial	[44]	10.1007/BF00332615
pRK2	NC_005970.1	5360	Enterobacterales	Enterobacteriaceae	Escherichia	Escherichia coli	Complete	[45]	10.1016/j.plasmid.2004.12.006
p29807	AJ132618.1	2682	Enterobacterales	Yersiniaceae	Yersinia	Yersinia enterocolitica	Complete	[46]	10.1016/s0168-1656(00)00216-9
pEC156	AF158026.1	4312	Enterobacterales	Enterobacteriaceae	Escherichia	Escherichia coli	Partial	[47]	10.1016/s0378-1119(98)00241-8
ColE1	NC_001371.1	6646	Enterobacterales	Enterobacteriaceae	Escherichia	Escherichia coli	Complete	[48]	10.1073/pnas.74.5.1865
pPHDP10	NC_013775	9631	Vibrionales	Vibrionaceae	Photobacterium	Photobacterium damselae	Complete	[49]	10.1111/j.1365-2958.2005.04893.x
pST12	NC_022376.1	8275	Enterobacterales	Enterobacteriaceae	Salmonella	Salmonella enterica	Complete	[50]	10.1128/AAC.50.2.781-784.2006
pAsa7	NZ_KU499859.1	5276	Aeromonadales	Aeromonadaceae	Aeromonas	Aeromonas salmonicida	Complete	[51]	10.1099/mic.0.000286
pAlvA	AY271828.1	5113	Enterobacterales	Hafniaceae	Hafnia	Hafnia alvei	Complete	[52]	10.1128/JB.186.6.1598-1605.2004
pAlvB	AY271829.1	5216	Enterobacterales	Hafniaceae	Hafnia	Hafnia alvei	Complete	[52]	10.1128/JB.186.6.1598-1605.2004
pAB2	Z21724	4316	Pasteurellales	Pasteurellaceae	Mannheimia	Mannheimia haemolutica	Complete	[53]	10.1016/0034-5288(95)90071-3
pIG1	PMU57647	5360	Pasteurellales	Pasteurellaceae	Pasteurella	Pasteurella multocida	Complete	[54]	10.1006/plas.1996.1276
pCY-MdT	KF998105.1	5933	Enterobacterales	Enterobacteriaceae	Enterobacter	Enterobacter cloacae	Complete	[55]	10.1128/AAC.03060-14
pECL18/HSD	Y16897	5571	Enterobacterales	Enterobacteriaceae	Enterobacter	Enterobacter cloacae	Complete	[56]	10.1007/s00438-002-0644-y
pKPN2	NC_005018.1	4196	Enterobacterales	Enterobacteriaceae	Klebsiella	Klebsiella pneumoniae	Complete	[56]	10.1007/s00438-002-0644-y
pVC	AY423429.1	3806	Vibrionales	Vibrionaceae	Vibrio	Vibrio cholerae	Complete	[57]	PMID: 17618223
pVCG1.1	NC_010897.1	4439	Vibrionales	Vibrionaceae	Vibrio	Vibrio cholerae	Complete	[58]	10.1007/s10646-012-0939-7
pCS36-4CPA	KM373703	5217	Enterobacterales	Enterobacteriaceae	Citrobacter	Citrobacter spp.	Complete	[59]	10.1016/j.sjbs.2016.02.014
pA172	EU331425.1	8197	Enterobacterales	Enterobacteriaceae	Salmonella	Salmonella enterica	Complete	[60]	10.1128/AAC.01284-08
pH205	EU331426	8197	Enterobacterales	Enterobacteriaceae	Klebsiella	Klebsiella pneumoniae	Complete	[60]	10.1128/AAC.01284-08
pTKH11	Y17716	8193	Enterobacterales	Enterobacteriaceae	Klebsiella	Klebsiella oxytoca	Complete	[60]	10.1128/AAC.01284-08
Reference
1.	Albiger B, Comanducci A, Dodd HM, Tavakoli N, Lett MC, Bennett P. pUB2380: Characterization of a ColD-like Resistance Plasmid. Plasmid. 2000;44(1):54-65. doi:10.1006/plas.1999.1459
2.	Astill DStJ, Manning PA, Heuzenroeder MW. Characterization of the Small Cryptic Plasmid, pIMVS1, of Salmonella enterica ser. Typhimurium. Plasmid. 1993;30(3):258-267. doi:10.1006/plas.1993.1057
3.	Attéré SA, Vincent AT, Paccaud M, Frenette M, Charette SJ. The Role for the Small Cryptic Plasmids As Moldable Vectors for Genetic Innovation in Aeromonas salmonicida subsp. salmonicida. Front Genet. 2017;8. doi:10.3389/fgene.2017.00211
4.	Boyd J, Williams J, Curtis B, Kozera C, Singh R, Reith M. Three small, cryptic plasmids from Aeromonas salmonicida subsp. salmonicida A449. Plasmid. 2003;50(2):131-144. doi:10.1016/S0147-619X(03)00058-1
5.	Brovedan M, Marchiaro PM, Morán-Barrio J, et al. Draft Genome Sequence of Acinetobacter bereziniae HPC229, a Carbapenem-Resistant Clinical Strain from Argentina Harboring bla NDM-1. Genome Announc. 2016;4(2). doi:10.1128/genomeA.00117-16
6.	Cannon PM, Strike P. Complete nucleotide sequence and gene organization of plasmid NTP16. Plasmid. 1992;27(3):220-230. doi:10.1016/0147-619X(92)90024-5
7.	Cao V, Lambert T, Courvalin P. ColE1-Like Plasmid pIP843 of Klebsiella pneumoniae Encoding Extended-Spectrum β-Lactamase CTX-M-17. Antimicrob Agents Chemother. 2002;46(5):1212-1217. doi:10.1128/AAC.46.5.1212-1217.2002
8.	Ceccarelli D, Garriss G, Choi SY, et al. Characterization of Two Cryptic Plasmids Isolated in Haiti from Clinical Vibrio cholerae Non-O1/Non-O139. Front Microbiol. 2017;8:2283. doi:10.3389/fmicb.2017.02283
9.	Chen CY, Nace GW, Solow B, Fratamico P. Complete nucleotide sequences of 84.5- and 3.2-kb plasmids in the multi-antibiotic resistant Salmonella enterica serovar Typhimurium U302 strain G8430. Plasmid. 2007;57(1):29-43. doi:10.1016/j.plasmid.2006.05.005
10.	Chen CY, Strobaugh TP, Frye JG. Characterization of small ColE1-like plasmids conferring kanamycin resistance in Salmonella enterica subsp. enterica serovars Typhimurium and Newport. Plasmid. 2010;63(3):150-154. doi:10.1016/j.plasmid.2009.12.005
11.	Chen CY, Strobaugh TP, Lindsey RL, Frye JG, Uhlich G. Sequence analysis of a group of low molecular-weight plasmids carrying multiple IS903 elements flanking a kanamycin resistance aph gene in Salmonella enterica serovars. Plasmid. 2011;65(3):246-252. doi:10.1016/j.plasmid.2011.02.001
12.	Dixon LG, Albritton WL, Willson PJ. An Analysis of the Complete Nucleotide Sequence of the Haemophilus ducreyi Broad-Host-Range Plasmid pLS88. Plasmid. 1994;32(2):228-232. doi:10.1006/plas.1994.1060
13.	Dourado PL, Cardoso VL, Coelho ASG, Bataus LAM. Sequence Analysis and Characterization of Plasmid pLK39 Isolated from Endophytic Salmonella sp. Isolated from Solanum lycocarpum. Curr Microbiol. 2014;69(6):846-851. doi:10.1007/s00284-014-0663-z
14.	Dunn AK, Martin MO, Stabb EV. Characterization of pES213, a small mobilizable plasmid from Vibrio fischeri. Plasmid. 2005;54(2):114-134. doi:10.1016/j.plasmid.2005.01.003
15.	Fang LX, Li XP, Li L, et al. ISEcp1-mediated transposition of chromosome-borne blaCMY-2 into an endogenous ColE1-like plasmid in Escherichia coli. Infect Drug Resist. 2018;Volume 11:995-1005. doi:10.2147/IDR.S159345
16.	Fu JF, Chang HC, Chen YM, Chang YS, Liu ST. Sequence Analysis of anErwinia stewartiiPlasmid, pSW100. Plasmid. 1995;34(2):75-84. doi:10.1006/plas.1995.9999
17.	Fu JF, Hu JM, Chang YS, Liu ST. Isolation and Characterization of Plasmid pSW200 fromErwinia stewartii. Plasmid. 1998;40(2):100-112. doi:10.1006/plas.1998.1350
18.	Gomi K, Takahashi N, Yamaguchi F, Tateishi Y, Yoshida K, Fukuchi K. Characterization of two mobilizable plasmids isolated from enterobacter cloacae. Rinsho Byori. 2012;60(6):506-515.
19.	Gregorova D, Pravcova M, Karpiskova R, Rychlik I. Plasmid pC present in Salmonella enterica serovar Enteritidis PT14b strains encodes a restriction modification system. FEMS Microbiol Lett. 2002;214(2):195-198. doi:10.1111/j.1574-6968.2002.tb11346.x
20.	Syed Ibrahim K, Bakkiyaraj D, James R, Ganesh Babu T, Karutha Pandian ST. Isolation and sequence analysis of a small cryptic plasmid pRK10 from a corrosion inhibitor degrading strain Serratia marcescens ACE2. Plasmid. 2009;62(3):183-190. doi:10.1016/j.plasmid.2009.08.001
21.	Keenleyside WJ, Whitfield C. Lateral transfer of rfb genes: a mobilizable ColE1-type plasmid carries the rfbO:54 (O:54 antigen biosynthesis) gene cluster from Salmonella enterica serovar Borreze. J Bacteriol. 1995;177(18):5247-5253. doi:10.1128/jb.177.18.5247-5253.1995
22.	Liu M, Ren Z, Lei C, Wen Y, Yan W, Zheng Z. Sequence analysis and characterization of plasmid pSFD10 from Salmonella choleraesuis. Plasmid. 2002;48(1):59-63. doi:10.1016/S0147-619X(02)00008-2
23.	Makino K. Complete Nucleotide Sequences of 93-kb and 3.3-kb Plasmids of an Enterohemorrhagic Escherichia coli O157:H7 Derived from Sakai Outbreak. DNA Res. 1998;5(1):1-9. doi:10.1093/dnares/5.1.1
24.	McGhee GC, Schnabel EL, Maxson-Stein K, et al. Relatedness of Chromosomal and Plasmid DNAs of Erwinia pyrifoliae and Erwinia amylovora. Appl Environ Microbiol. 2002;68(12):6182-6192. doi:10.1128/AEM.68.12.6182-6192.2002
25.	Mikiewicz D, Wróbel B, Weçgrzyn G, Płucienniczak A. Isolation and Characterization of a ColE1-like Plasmid fromEnterobacter agglomeranswith a Novel Variant ofromGene. Plasmid. 1997;38(3):210-219. doi:10.1006/plas.1997.1312
26.	Mruk I, Sektas M, Kaczorowski T. Characterization of pEC156, a ColE1-Type Plasmid from Escherichia coli E1585-68 That Carries Genes of the EcoVIII Restriction-Modification System. Plasmid. 2001;46(2):128-139. doi:10.1006/plas.2001.1534
27.	Pan L, Leung PC, Gu JD. A new ColE1-like plasmid group revealed by comparative analysis of the replication proficient fragments of Vibrionaceae plasmids. J Microbiol Biotechnol. 2010;20(8):1163-1178. doi:10.4014/jmb.1003.03007
28.	Papagiannitsis CC, Dolejska M, Izdebski R, et al. Characterization of pKP-M1144, a Novel ColE1-Like Plasmid Encoding IMP-8, GES-5, and BEL-1 β-Lactamases, from a Klebsiella pneumoniae Sequence Type 252 Isolate. Antimicrob Agents Chemother. 2015;59(8):5065-5068. doi:10.1128/AAC.00937-15
29.	Papagiannitsis CC, Paskova V, Chudejova K, et al. Characterization of pEncl-30969cz, a novel ColE1-like plasmid encoding VIM-1 carbapenemase, from an Enterobacter cloacae sequence type 92 isolate. Diagn Microbiol Infect Dis. 2018;91(2):191-193. doi:10.1016/j.diagmicrobio.2018.01.024
30.	Pertzev AV, Ruban NM, Zakharova MV, et al. Eco29kl , a novel plasmid encoded restriction endonuclease from Escherichia coli. Nucleic Acids Res. 1992;20(8):1991-1991. doi:10.1093/nar/20.8.1991
31.	Purdy A, Rohwer F, Edwards R, Azam F, Bartlett DH. A Glimpse into the Expanded Genome Content of Vibrio cholerae through Identification of Genes Present in Environmental Strains. J Bacteriol. 2005;187(9):2992-3001. doi:10.1128/JB.187.9.2992-3001.2005
32.	Ramirez MS, Iriarte A, Reyes-Lamothe R, Sherratt DJ, Tolmasky ME. Small Klebsiella pneumoniae Plasmids: Neglected Contributors to Antibiotic Resistance. Front Microbiol. 2019;10. doi:10.3389/fmicb.2019.02182
33.	Reynaud Y, Saulnier D, Mazel D, Goarant C, Le Roux F. Correlation between Detection of a Plasmid and High-Level Virulence of Vibrio nigripulchritudo , a Pathogen of the Shrimp Litopenaeus stylirostris. Appl Environ Microbiol. 2008;74(10):3038-3047. doi:10.1128/AEM.02680-07
34.	Rijavec M, Budič M, Mrak P, Müller-Premru M, Podlesek Z, Žgur-Bertok D. Prevalence of ColE1-Like Plasmids and Colicin K Production among Uropathogenic Escherichia coli Strains and Quantification of Inhibitory Activity of Colicin K. Appl Environ Microbiol. 2007;73(3):1029-1032. doi:10.1128/AEM.01780-06
35.	Riley MA, Cadavid L, Collett MS, et al. The newly characterized colicin Y provides evidence of positive selection in pore-former colicin diversification During the time this manuscript was being prepared for publication, our colleague James V. Neel passed away. The other authors wish to dedicate this work to his memory. The GenBank accession number for the sequence reported in this paper is AF197…
36.	Riley MA, Pinou T, Wertz JE, Tan Y, Valletta CM. Molecular Characterization of the Klebicin B Plasmid of Klebsiella pneumoniae. Plasmid. 2001;45(3):209-221. doi:10.1006/plas.2001.1519
37.	Rozhon WM, Petutschnig EK, Jonak C. Isolation and characterization of pHW15, a small cryptic plasmid from Rahnella genomospecies 2. Plasmid. 2006;56(3):202-215. doi:10.1016/j.plasmid.2006.05.007
38.	Rozhon W, Petutschnig E, Khan M, Summers DK, Poppenberger B. Frequency and diversity of small cryptic plasmids in the genus Rahnella. BMC Microbiol. 2010;10(1):56. doi:10.1186/1471-2180-10-56
39.	San Millan A, Escudero JA, Catalan A, et al. β-Lactam Resistance in Haemophilus parasuis Is Mediated by Plasmid pB1000 Bearing blaROB-1. Antimicrob Agents Chemother. 2007;51(6):2260-2264. doi:10.1128/AAC.00242-07
40.	San Millan A, Escudero JA, Gutierrez B, et al. Multiresistance in Pasteurella multocida is mediated by coexistence of small plasmids. Antimicrob Agents Chemother. 2009;53(8):3399-3404. doi:10.1128/AAC.01522-08
41.	San Millan A, Garcia-Cobos S, Escudero JA, et al. Haemophilus influenzae Clinical Isolates with Plasmid pB1000 Bearing blaROB-1: Fitness Cost and Interspecies Dissemination. Antimicrob Agents Chemother. 2010;54(4):1506-1511. doi:10.1128/AAC.01489-09
42.	Selzer G, Som T, Itoh T, Tomizawa J. The origin of replication of plasmid p15A and comparative studies on the nucleotide sequences around the origin of related plasmids. Cell. 1983;32(1):119-129. doi:10.1016/0092-8674(83)90502-0
43.	Soberon X, Covarrubias L, Bolivar F. Construction and characterization of new cloning vehicles IV. Deletion derivatives of pBR322 and pBR325. Gene. 1980;9(3-4):287-305. doi:10.1016/0378-1119(90)90328-O
44.	Som T, Tomizawa J ichi. Origin of replication of Escherichia coli plasmid RSF 1030. Mol Gen Genet MGG. 1982;187(3):375-383. doi:10.1007/BF00332615
45.	Stepánek V, Valesová R, Kyslík P. Cryptic plasmid pRK2 from Escherichia coli W: sequence analysis and segregational stability. Plasmid. 2005;54(1):86-91. doi:10.1016/j.plasmid.2004.12.006
46.	Strauch E, Voigt I, Broll H, Appel B. Use of a plasmid of a Yersinia enterocolitica biogroup 1A strain for the construction of cloning vectors. J Biotechnol. 2000;79(1):63-72. doi:10.1016/S0168-1656(00)00216-9
47.	Kaczorowski T, Szybalski W. Genomic DNA sequencing by SPEL-6 primer walking using hexamer ligation1Published in conjunction with A Wisconsin Gathering Honoring Waclaw Szybalski on the occasion of his 75th year and 20years of Editorship-in-Chief of Gene, 10–11 August 1997, University of Wisconsin, Madison, WI, USA.1. Gene. 1998;223(1-2):83-91. doi:10.1016/S0378-1119(98)00241-8
48.	Tomizawa JI, Ohmori H, Bird RE. Origin of replication of colicin E1 plasmid DNA. Proc Natl Acad Sci U S A. 1977;74(5):1865-1869. doi:10.1073/pnas.74.5.1865
49.	do Vale A, Silva MT, dos Santos NMS, et al. AIP56, a novel plasmid-encoded virulence factor of Photobacterium damselae subsp. piscicida with apoptogenic activity against sea bass macrophages and neutrophils: An anti-phagocyte exotoxin of Photobacterium damselae subsp. piscicida. Mol Microbiol. 2005;58(4):1025-1038. doi:10.1111/j.1365-2958.2005.04893.x
50.	Vignoli R, Cordeiro NF, García V, et al. New TEM-Derived Extended-Spectrum β-Lactamase and Its Genomic Context in Plasmids from Salmonella enterica Serovar Derby Isolates from Uruguay. Antimicrob Agents Chemother. 2006;50(2):781-784. doi:10.1128/AAC.50.2.781-784.2006
51.	Vincent AT, Emond-Rheault JG, Barbeau X, et al. Antibiotic resistance due to an unusual ColE1-type replicon plasmid in Aeromonas salmonicida. Microbiol Read Engl. 2016;162(6):942-953. doi:10.1099/mic.0.000286
52.	Wertz JE, Riley MA. Chimeric Nature of Two Plasmids of Hafnia alvei Encoding the Bacteriocins Alveicins A and B. J Bacteriol. 2004;186(6):1598-1605. doi:10.1128/JB.186.6.1598-1605.2004
53.	Wood AR, Lainson FA, Wright F, Baird GD, Donachie W. A native plasmid of Pasteurella haemolytica serotype A1: DNA sequence analysis and investigation of its potential as a vector. Res Vet Sci. 1995;58(2):163-168. doi:10.1016/0034-5288(95)90071-3
54.	Wright CL, Strugnell RA, Hodgson AL. Characterization of a Pasteurella multocida plasmid and its use to express recombinant proteins in P. multocida. Plasmid. 1997;37(1):65-79. doi:10.1006/plas.1996.1276
55.	Yang L, Wu AW, Su DH, Lin YP, Chen DQ, Qiu YR. Resistome Analysis of Enterobacter cloacae CY01, an Extensively Drug-Resistant Strain Producing VIM-1 Metallo-β-Lactamase from China. Antimicrob Agents Chemother. 2014;58(10):6328-6330. doi:10.1128/AAC.03060-14
56.	Zakharova MV, Beletskaya IV, Denjmukhametov MM, et al. Characterization of pECL18 and pKPN2: a proposed pathway for the evolution of two plasmids that carry identical genes for a Type II restriction-modification system. Mol Genet Genomics MGG. 2002;267(2):171-178. doi:10.1007/s00438-002-0644-y
57.	Zhang R, Wang Y, Leung PC, Gu JD. pVC, a small cryptic plasmid from the environmental isolate of Vibrio cholerae MP-1. J Microbiol Seoul Korea. 2007;45(3):193-198.
58.	Zhang R, Pan L, Zhao Z, Gu JD. High incidence of plasmids in marine Vibrio species isolated from Mai Po Nature Reserve of Hong Kong. Ecotoxicology. 2012;21(6):1661-1668. doi:10.1007/s10646-012-0939-7
59.	Zharikova NV, Iasakov TR, Bumazhkin BK, et al. Isolation and sequence analysis of pCS36-4CPA, a small plasmid from Citrobacter sp. 36-4CPA. Saudi J Biol Sci. 2018;25(4):660-671. doi:10.1016/j.sjbs.2016.02.014
60.	Zioga A, Whichard JM, Kotsakis SD, Tzouvelekis LS, Tzelepi E, Miriagou V. CMY-31 and CMY-36 Cephalosporinases Encoded by ColE1-Like Plasmids. Antimicrob Agents Chemother. 2009;53(3):1256-1259. doi:10.1128/AAC.01284-08
