# Supplementary material for: Evolution of ColE1-like plasmids across γ-Proteobacteria: From bacteriocin production to antimicrobial resistance
Source: PLoS Genet. 2021 Nov 30;17(11):e1009919. doi: 10.1371/journal.pgen.1009919 (PMC8683028; doi:10.1371/journal.pgen.1009919)
Supplement: S2 Table — Collection of 1,035 ColE1 plasmids identified in RefSeq with both the HMM profiles and PlasmidFinder. (XLSX) [file pgen.1009919.s006.xlsx]

## Sheet: Hoja1
Reference	Description	Size	Topology	GI	Species	Genus	Family	Order	HMM_Search	ColE1_Origin_Replication	PlasmidFinder	GC_Plasmid	GC_Origin_Replication	Relaxase_Presence	Relaxase_GC	Relaxase Length	Rop_Presence	Rop_GC	Observations
AF014880.1	Enterobacter agglomerans ColE1-like plasmid RNA one modulator (rom) gene, complete cds	2495	Linear	GI:2343280	Pantoea agglomerans	Pantoea	Erwiniaceae	Enterobacterales	Absent_in_RefSeq-HMM_Pofile	Complete	Col(pHAD28)	Linear	53.58	No	No	No	No	No	-
AF158026.1	Escherichia coli plasmid pEC156 EcoVIII endonuclease (ecoVIIIR), EcoVIII methyltransferase (ecoVIIIM), and Rom-like protein (rom) genes, complete cds	4312	Linear	GI:7960012	Escherichia coli	Escherichia	Enterobacteriaceae	Enterobacterales	Absent_in_RefSeq-HMM_Pofile	Complete	ColRNAI	Linear	53.2	No	No	No	No	No	-
AY423429.1	Vibrio cholerae plasmid pVC ORF1 protein, ORF2 protein, ORF3 protein, and ORF4 protein genes, complete cds; and ORF5 protein gene, partial cds	3806	Linear	GI:37675083	Vibrio cholerae	Vibrio	Vibrionaceae	Vibrionales	Absent_in_RefSeq-HMM_Pofile	Complete	No PF	Linear	48.32	No	No	No	No	No	-
EU156059.1	Vibrio nigripulchritudo plasmid pSFn1, complete sequence	11237	Linear	GI:160334214	Vibrio nigripulchritudo	Vibrio	Vibrionaceae	Vibrionales	Absent_in_RefSeq-HMM_Pofile	Complete	No PF	Linear	42.83	No	No	No	No	No	-
GU272159.1	Vibrio sp. VP1(2010) plasmid pV1 replication region repV1 genomic sequence	1185	Linear	GI:293652216	Vibrio sp	Vibrio	Vibrionaceae	Vibrionales	Absent_in_RefSeq-HMM_Pofile	Complete	No PF	Linear	47.29	No	No	No	No	No	-
GU272160.1	Vibrio sp. VP2(2010) plasmid pV2 replication region repV2 genomic sequence	851	Linear	GI:293652220	Vibrio sp	Vibrio	Vibrionaceae	Vibrionales	Absent_in_RefSeq-HMM_Pofile	Complete	No PF	Linear	48.86	No	No	No	No	No	-
GU272161.1	Vibrio sp. VP3(2010) plasmid pV3 replication region repV3 genomic sequence	1027	Linear	GI:293652223	Vibrio sp	Vibrio	Vibrionaceae	Vibrionales	Absent_in_RefSeq-HMM_Pofile	Complete	No PF	Linear	48.75	No	No	No	No	No	-
GU272162.1	Vibrio sp. VP4(2010) plasmid pV4 replication region repV4 genomic sequence	1021	Linear	GI:293652226	Vibrio sp	Vibrio	Vibrionaceae	Vibrionales	Absent_in_RefSeq-HMM_Pofile	Complete	No PF	Linear	45.42	No	No	No	No	No	-
J01784.1	Plasmid RSF1030 replication origin region with RNA I and primer precursor transcript, 5' ends	853	Linear	GI:152570	Escherichia coli	Escherichia	Enterobacteriaceae	Enterobacterales	Absent_in_RefSeq-HMM_Pofile	Complete	ColRNAI	Linear	52.41	No	No	No	No	No	-
KF745070.2	Klebsiella pneumoniae strain Kpn1144 plasmid pKP-M1144 In1144 integron, complete sequence	12029	Linear	GI:770533404	Klebsiella pneumoniae	Klebsiella	Enterobacteriaceae	Enterobacterales	Absent_in_RefSeq-HMM_Pofile	Complete	ColRNAI	Linear	53.57	No	No	No	No	No	-
KM373703.1	Citrobacter sp. 36-4CPA plasmid pCS36-4CPA, complete sequence	5217	Circular	GI:822874973	Citrobacter sp	Citrobacter	Enterobacteriaceae	Enterobacterales	Absent_in_RefSeq-HMM_Pofile	Complete	Col(pHAD28)/Col440II	50.7	52.31	MOBP	60.7	1497	No	No	-
KT074362.1	Escherichia coli strain GDP53 plasmid pSC137, complete sequence	4661	Circular	GI:908773814	Escherichia coli	Escherichia	Enterobacteriaceae	Enterobacterales	Absent_in_RefSeq-HMM_Pofile	Complete	Col(pHAD28)	51.5	52.38	No	No	No	No	No	-
KY612500.1	Escherichia coli plasmid pEC6413, complete sequence	14845	Circular	GI:1341139942	Escherichia coli	Escherichia	Enterobacteriaceae	Enterobacterales	Absent_in_RefSeq-HMM_Pofile	Complete	Col(pHAD28)	47.7	52.38	No	No	No	No	No	-
L23118.1	Plasmid pLS88 dihydropteroate synthase (sulA) and aminoglycoside 3'-phosphotransferase (strA) genes, complete cds; strB pseudogene, complete sequence; and unknown gene	4772	Linear	GI:349485	Haemophilus ducrey	Haemophilus	Pasteurellaceae	Pasteurellales	Absent_in_RefSeq-HMM_Pofile	Complete	No PF	Linear	53.01	No	No	No	No	No	-
L37403.1	Plasmid pSW100 RNA II gene, partial sequence; RNA I gene, complete sequence; and MobC (mobC), MobB (mobB), and MobD (mobD) genes, complete cds	4272	Linear	GI:567859	Erwinia stewartii	Erwinia	Erwiniaceae	Enterobacterales	Absent_in_RefSeq-HMM_Pofile	Complete	Col(pHAD28)	Linear	52.43	No	No	No	No	No	-
L39794.1	Plasmid pWQ799 RNAII and RNAI genes, complete sequence; RNAI modulator protein (Rom), mobilization proteins (mbeC, mbeA, mbeB, and mbeD), N-acetylmannosamine transferase (wbbE), wbbF, and UDP-N-acetylglucosamine 2-epimerase (wecB) genes, complete cds	6915	Linear	GI:666930	Salmonella enterica	Salmonella	Enterobacteriaceae	Enterobacterales	Absent_in_RefSeq-HMM_Pofile	Complete	Col(pHAD28)	Linear	53.05	No	No	No	No	No	-
L42525.1	Plasmid pSW200 from Erwinia stewartii MobC (mobC), MobA (mobA), MobB (mobB), and MobD (mobD) genes, complete cds; and unknown gene	4368	Linear	GI:886357	Erwinia stewartii	Erwinia	Erwiniaceae	Enterobacterales	Absent_in_RefSeq-HMM_Pofile	Complete	Col(pHAD28)	Linear	41.36	No	No	No	No	No	-
MG049738.1	Enterobacter cloacae strain Encl-30969cz plasmid pEncl-30969cz, complete sequence	33003	Circular	GI:1315520444	Enterobacter cloacae	Enterobacter	Enterobacteriaceae	Enterobacterales	Absent_in_RefSeq-HMM_Pofile	Complete	Col(pHAD28)	57.4	53.58	-	-	-	-	-	Putative co-integrate
NC_001371.1	Escherichia coli plasmid ColE1, complete sequence	6646	Circular	GI:9507253	Escherichia coli	Escherichia	Enterobacteriaceae	Enterobacterales	Yes	Complete	ColRNAI	48.4	54.55	MOBP	53.9	1554	Rop	52.1	-
NC_001373.1	Escherichia coli strain GM31 plasmid ColA, complete sequence	6720	Circular	GI:9507286	Escherichia coli	Escherichia	Enterobacteriaceae	Enterobacterales	Yes	Complete	Col440I	50.4	52.38	∆MOB	62.7	126	No	No	-
NC_001537.1	Escherichia coli 29k plasmid pECO29, complete sequence	3895	Circular	GI:10955250	Escherichia coli	Escherichia	Enterobacteriaceae	Enterobacterales	Yes	Complete	ColRNAI	45.9	53.61	No	No	No	No	No	-
NC_001774.1	Pasteurella multocida Pm1096 plasmid pIG1, complete sequence	5360	Circular	GI:10955975	Pasteurella multocida	Pasteurella	Pasteurellaceae	Pasteurellales	Yes	Complete	Non-typeable	47.5	41.05	MOBP	41.6	1131	No	No	-
NC_001848.1	Salmonella enterica enterica sv Berta plasmid pBERT, complete sequence	4656	Circular	GI:10956782	Salmonella enterica	Salmonella	Enterobacteriaceae	Enterobacterales	No	Complete	Col(pHAD28)	52.5	53.04	∆MOB	60.7	234	No	No	-
NC_001898.1	Tatumella morbirosei plasmid pUCD5000, complete sequence	5229	Circular	GI:10957015	Tatumella morbirosei	Tatumella	Erwiniaceae	Enterobacterales	Yes	Complete	Col(pHAD28)	49.1	52.96	∆MOB	58.1	195	No	No	-
NC_002090.1	Salmonella enterica subsp. enterica serovar Typhimurium plasmid NTP16, complete sequence	8255	Linear	GI:9507429	Salmonella enterica	Salmonella	Enterobacteriaceae	Enterobacterales	Yes	Complete	ColRNAI	Linear	52.3	No	No	No	No	No	-
NC_002119.1	Escherichia coli K-12 P678-54 plasmid CloDF13, complete sequence	9957	Circular	GI:10955253	Escherichia coli	Escherichia	Enterobacteriaceae	Enterobacterales	No	Complete	ColRNAI	54.4	53.71	No	No	No	No	No	-
NC_002127.1	Escherichia coli O157:H7 str. Sakai plasmid pOSAK1, complete sequence	3306	Circular	GI:10955262	Escherichia coli	Escherichia	Enterobacteriaceae	Enterobacterales	Yes	Complete	ColRNAI	43.4	52.41	No	No	No	No	No	-
NC_002487.1	Escherichia coli plasmid pCol-let, complete sequence	5847	Circular	GI:10955434	Escherichia coli	Escherichia	Enterobacteriaceae	Enterobacterales	Yes	Complete	ColRNAI	46.7	55.57	No	No	No	Rop	49.2	-
NC_002610.1	Klebsiella pneumoniae plasmid pKlebB-k17/80, complete sequence	5258	Circular	GI:11342748	Klebsiella pneumoniae	Klebsiella	Enterobacteriaceae	Enterobacterales	Yes	Complete	Col440I	49.3	52.55	No	No	No	Rop	48.1	-
NC_002632.1	Proteus vulgaris plasmid pPvu1, complete sequence	4675	Circular	GI:11995221	Proteus vulgaris	Proteus	Morganellaceae	Enterobacterales	Yes	Complete	Non-typeable	42.9	47.53	MOBP	48.1	1413	Rop	42.5	-
NC_002637.1	Mannheimia haemolytica R122 plasmid pMHSCS1, complete sequence	4992	Circular	GI:12084924	Mannheimia haemolytica	Mannheimia	Pasteurellaceae	Pasteurellales	Yes	Complete	Non-typeable	46.2	40.97	MOBP	41.7	1131	No	No	-
NC_002809.1	Shigella sonnei plasmid ColJs, complete sequence	5210	Circular	GI:14589348	Shigella sonnei	Shigella	Enterobacteriaceae	Enterobacterales	Yes	Complete	ColRNAI	48.6	52.52	MOBP	53.2	1554	Rop	53.1	-
NC_003079.1	Salmonella choleraesuis 79500 plasmid pSFD10, complete sequence	4091	Circular	GI:15320547	Salmonella choleraesuis	Salmonella	Enterobacteriaceae	Enterobacterales	Yes	Complete	ColRNAI	51.8	52.86	MOBP	53.5	1554	Rop	52.6	-
NC_003114.1	Citrobacter rodentium strain DBS100 plasmid pCRP3, complete sequence	3172	Circular	GI:15743558	Citrobacter rodentium	Citrobacter	Enterobacteriaceae	Enterobacterales	Yes	Complete	ColRNAI	46.8	53.71	No	No	No	Rop	48.7	-
NZ_CP014198.2	Escherichia coli strain MRE600 plasmid pColE1-MRE600, complete sequence	7057	Circular	GI:1000884113	Escherichia coli	Escherichia	Enterobacteriaceae	Enterobacterales	No	Complete	ColRNAI	48.8	55.57	∆MOB	54.9	390	Rop	54.9	-
NC_003132.1	Yersinia pestis CO92 plasmid pPCP1, complete sequence	9612	Circular	GI:16082679	Yersinia pestis	Yersinia	Yersiniaceae	Enterobacterales	No	Complete	ColRNAI	45.3	53.1	No	No	No	Rop	50.3	-
NC_003456.1	Salmonella enteritidis plasmid pK, complete sequence	4245	Circular	GI:19718324	Salmonella enteritidis	Salmonella	Enterobacteriaceae	Enterobacterales	Yes	Complete	Col440I	53.2	52.92	MOBP	60.1	1497	No	No	-
NC_003457.1	Salmonella enteritidis plasmid pC, complete sequence	5269	Circular	GI:19718328	Salmonella enteritidis	Salmonella	Enterobacteriaceae	Enterobacterales	Yes	Complete	ColRNAI	48.4	53.78	MOBP	54	1554	Rop	52.1	-
NC_003486.1	Klebsiella pneumoniae plasmid pJHCMW1, complete sequence	11354	Circular	GI:19774233	Klebsiella pneumoniae	Klebsiella	Enterobacteriaceae	Enterobacterales	Yes	Complete	Col440I	49	53.2	No	No	No	No	No	-
NC_004340.1	Aeromonas salmonicida subsp. salmonicida pAsal3 plasmid	5249	Circular	GI:24211005	Aeromonas salmonicida	Aeromonas	Aeromonadaceae	Aeromonadales	Yes	Complete	Non-typeable	52.1	57.02	MOBP	59.9	1443	No	No	-
NC_004446.1	Erwinia amylovora ATCC BAA-2158 plasmid pEA2.8, complete sequence	2825	Circular	GI:27228439	Erwinia amylovora	Erwinia	Erwiniaceae	Enterobacterales	Yes	Complete	ColRNAI	49.2	54.05	No	No	No	No	No	-
NC_004837.1	Yersinia pestis plasmid pPCP1, complete sequence	9610	Circular	GI:31795327	Yersinia pestis	Yersinia	Yersiniaceae	Enterobacterales	No	Complete	ColRNAI	45.3	53.1	No	No	No	Rop	50.3	-
NC_004925.1	Aeromonas salmonicida subsp. salmonicida A449 plasmid pAsa2, complete sequence	5247	Circular	GI:32453780	Aeromonas salmonicida	Aeromonas	Aeromonadaceae	Aeromonadales	Yes	Complete	Non-typeable	52.2	57.02	MOBP	59.8	1461	No	No	-
NC_004936.1	Enterobacter sp. RFL1396 plasmid pEsp1396, complete sequence	5622	Circular	GI:32456039	Enterobacter sp	Enterobacter	Enterobacteriaceae	Enterobacterales	Yes	Complete	Col(pHAD28)	42.4	53.39	No	No	No	Rop	44.3	-
NC_005015.1	Klebsiella pneumoniae plasmid pIP843, complete sequence	7086	Circular	GI:32470123	Klebsiella pneumoniae	Klebsiella	Enterobacteriaceae	Enterobacterales	Yes	Complete	Col(pHAD28)	47.1	53.23	No	No	No	Rop	50	-
NC_005018.1	Klebsiella pneumoniae plasmid pKPN2, complete sequence	4196	Circular	GI:32470129	Klebsiella pneumoniae	Klebsiella	Enterobacteriaceae	Enterobacterales	Yes	Complete	ColRNAI	42.9	53.79	No	No	No	Rop	49.2	-
NC_005019.1	Escherichia coli plasmid pLG13, complete sequence	6293	Circular	GI:32470115	Escherichia coli	Escherichia	Enterobacteriaceae	Enterobacterales	Yes	Complete	ColRNAI	43.7	53.73	MOBP	53.5	1554	Rop	52.6	-
NC_005248.1	Escherichia coli plasmid pIGAL1, complete sequence	8145	Circular	GI:38638184	Escherichia coli	Escherichia	Enterobacteriaceae	Enterobacterales	No	Complete	Col(pHAD28)	50.6	53.31	No	No	No	No	No	-
NC_005324.1	Escherichia coli plasmid p9123, complete sequence	6222	Circular	GI:41056918	Escherichia coli	Escherichia	Enterobacteriaceae	Enterobacterales	No	Complete	Col(pHAD28)	52.4	52.5	No	No	No	No	No	-
NC_005570.1	Yersinia enterocolitica 29807 plasmid p29807, complete sequence	2682	Circular	GI:42761421	Yersinia enterocolitica	Yersinia	Yersiniaceae	Enterobacterales	Yes	Complete	Col(pHAD28)	47	53.48	No	No	No	No	No	-
NC_005816.1	Yersinia pestis biovar Microtus str. 91001 plasmid pPCP1, complete sequence	9609	Circular	GI:45478711	Yersinia pestis	Yersinia	Yersiniaceae	Enterobacterales	No	Complete	ColRNAI	45.3	53.1	No	No	No	Rop	50.3	-
NC_005862.1	Salmonella enterica enterica sv Choleraesuis plasmid cryptic, complete sequence	6066	Circular	GI:46518338	Salmonella enterica	Salmonella	Enterobacteriaceae	Enterobacterales	Yes	Complete	Col(pHAD28)	53.6	52.06	No	No	No	No	No	-
NC_005970.1	Escherichia coli plasmid pRK2, complete sequence	5360	Circular	GI:50233940	Escherichia coli	Escherichia	Enterobacteriaceae	Enterobacterales	Yes	Complete	Col(pHAD28)	46.2	51.25	MOBP	54.1	1554	Rop	50.5	-
NC_006815.1	Salmonella enterica subsp. enterica serovar Typhimurium plasmid pU302S, complete sequence	3208	Circular	GI:58383212	Salmonella enterica	Salmonella	Enterobacteriaceae	Enterobacterales	Yes	Complete	Col(pHAD28)	49.4	53.35	No	No	No	Rop	50.8	-
NC_006860.1	Vibrio cholerae plasmid pSIO1, complete sequence	4906	Circular	GI:60202126	Vibrio cholerae	Vibrio	Vibrionaceae	Vibrionales	Yes	Complete	Non-typeable	48	48.63	No	No	No	No	No	-
NC_006868.1	Pasteurella multocida 6647 plasmid pCCK647, complete sequence	5198	Circular	GI:60328255	Pasteurella multocida	Pasteurella	Pasteurellaceae	Pasteurellales	Yes	Complete	Non-typeable	42.7	41.76	MOBP	42.3	1425	No	No	-
NC_006881.1	Escherichia coli plasmid pColK-K235, complete sequence	8318	Circular	GI:61965911	Escherichia coli	Escherichia	Enterobacteriaceae	Enterobacterales	Yes	Complete	ColRNAI	48.5	54.02	MOBP	56.2	1599	Yes	56.2	-
NC_006976.1	Mannheimia haemolytica 3259 plasmid pCCK3259, complete sequence	5317	Circular	GI:62945224	Mannheimia haemolytica	Mannheimia	Pasteurellaceae	Pasteurellales	Yes	Complete	Non-typeable	39.7	40.97	MOBP	44.1	1407	No	No	-
NC_007097.1	Actinobacillus porcitonsillarum pKMA757 plasmid	4556	Circular	GI:66968670	Actinobacillus porcitonsillarum	Actinobacillus	Pasteurellaceae	Pasteurellales	Yes	Complete	Non-typeable	48.6	40.43	MOBP	46.2	990	No	No	-
NZ_CP035472.1	Escherichia coli strain U12A plasmid pU12A_E, complete sequence	5209	Circular	GI:1574400662	Escherichia coli	Escherichia	Enterobacteriaceae	Enterobacterales	No	Complete	ColRNAI	48.6	52.52	∆MOB	55.3	219	Rop	53.1	-
NC_007099.1	Actinobacillus pleuropneumoniae plasmid pPSAS1522	4244	Circular	GI:66968624	Actinobacillus pleuropneumoniae	Actinobacillus	Pasteurellaceae	Pasteurellales	Yes	Complete	Non-typeable	48.2	41.17	MOBP	41.6	1131	No	No	-
NC_008053.1	Rahnella sp. 'WMR15' cryptic plasmid pHW15, complete sequence	3002	Circular	GI:104776491	Rahnella sp	Rahnella	Yersiniaceae	Enterobacterales	Yes	Complete	Non-typeable	47.4	50.88	No	No	No	No	No	-
NC_008119.1	Yersinia pestis Nepal516 plasmid pPCP, complete sequence	10778	Circular	GI:108793837	Yersinia pestis	Yersinia	Yersiniaceae	Enterobacterales	No	Complete	ColRNAI	45.4	53.1	No	No	No	Rop	50,26/50,26	-
NC_008121.1	Yersinia pestis Antiqua plasmid pPCP, complete sequence	10777	Circular	GI:108793632	Yersinia pestis	Yersinia	Yersiniaceae	Enterobacterales	No	Complete	ColRNAI	45.4	53.1	No	No	No	Rop	50,26/50,26	-
NC_008439.1	Shigella sonnei plasmid pKKTET7, complete sequence	8401	Linear	GI:115534270	Shigella sonnei	Shigella	Enterobacteriaceae	Enterobacterales	No	Complete	Col(pHAD28)	Linear	52.41	No	No	No	No	No	-
NC_008444.1	Escherichia coli plasmid p9705, complete sequence	3172	Circular	GI:115534260	Escherichia coli	Escherichia	Enterobacteriaceae	Enterobacterales	Yes	Complete	ColRNAI	46.8	53.54	No	No	No	Rop	48.7	-
NC_008488.1	Escherichia coli plasmid pMG828-3, complete sequence	5219	Circular	GI:116256159	Escherichia coli	Escherichia	Enterobacteriaceae	Enterobacterales	Yes	Complete	ColRNAI	48.8	52.52	MOBP	53.5	1566	Rop	53.1	-
NC_008490.1	Escherichia coli plasmid pMG828-5, complete sequence	8985	Circular	GI:116256190	Escherichia coli	Escherichia	Enterobacteriaceae	Enterobacterales	Yes	Complete	Col(pHAD28)	52	52.32	No	No	No	No	No	-
NC_008597.1	Escherichia coli plasmid pVI678, complete sequence	6222	Circular	GI:118480566	Escherichia coli	Escherichia	Enterobacteriaceae	Enterobacterales	No	Complete	Col(pHAD28)	52.5	52.5	No	No	No	No	No	-
NC_009345.1	Shigella sonnei Ss046 plasmid pSS046_spA, complete sequence	8401	Circular	GI:145294025	Shigella sonnei	Shigella	Enterobacteriaceae	Enterobacterales	No	Complete	Col(pHAD28)	55.4	52.5	No	No	No	No	No	-
NC_009346.1	Shigella sonnei Ss046 plasmid pSS046_spB, complete sequence	5153	Circular	GI:145294031	Shigella sonnei	Shigella	Enterobacteriaceae	Enterobacterales	Yes	Complete	ColRNAI	45.8	55.57	No	No	No	Rop	48.7	-
NC_009625.1	Actinobacillus pleuropneumoniae pARD3079 plasmid	4065	Circular	GI:150406443	Actinobacillus pleuropneumoniae	Actinobacillus	Pasteurellaceae	Pasteurellales	Yes	Complete	Non-typeable	45.5	41.25	MOBP	41.6	1131	No	No	-
NC_009652.1	Klebsiella pneumoniae subsp. pneumoniae MGH 78578 plasmid pKPN6, complete sequence	4259	Circular	GI:152973830	Klebsiella pneumoniae	Klebsiella	Enterobacteriaceae	Enterobacterales	Yes	Complete	Col440I	41.4	50.28	No	No	No	Rop	46.9	-
NC_009653.1	Klebsiella pneumoniae subsp. pneumoniae MGH 78578 plasmid pKPN7, complete sequence	3478	Circular	GI:152973836	Klebsiella pneumoniae	Klebsiella	Enterobacteriaceae	Enterobacterales	Yes	Complete	Col440I	45.7	49.16	No	No	No	Rop	47.4	-
NC_009716.1	Escherichia sp. Sflu5 cryptic plasmid pAK51	6511	Circular	GI:154263796	Escherichia sp	Escherichia	Enterobacteriaceae	Enterobacterales	No	Complete	ColRNAI	49.8	54.22	No	No	No	Rop	52.6	-
NC_009789.1	Escherichia coli O139:H28 str. E24377A plasmid pETEC_6, complete sequence	6199	Circular	GI:157149498	Escherichia coli	Escherichia	Enterobacteriaceae	Enterobacterales	Yes	Complete	Col(pHAD28)	52.6	52.5	No	No	No	No	No	-
NC_009791.1	Escherichia coli O139:H28 str. E24377A plasmid pETEC_5, complete sequence	5033	Circular	GI:157149574	Escherichia coli	Escherichia	Enterobacteriaceae	Enterobacterales	No	Complete	ColRNAI	49.6	53.16	MOBP	53.9	1554	Rop	51.6	-
NC_009793.1	Citrobacter koseri ATCC BAA-895 plasmid pCKO3, complete sequence	9294	Circular	GI:157149300	Citrobacter koseri	Citrobacter	Enterobacteriaceae	Enterobacterales	No	Complete	ColRNAI	55.2	52.93	No	No	No	Rop	48.9	-
NC_009794.1	Citrobacter koseri ATCC BAA-895 plasmid pCKO2, complete sequence	5601	Circular	GI:157149316	Citrobacter koseri	Citrobacter	Enterobacteriaceae	Enterobacterales	Yes	Complete	ColRNAI	51.3	53.87	MOBP	61.1	1536	No	No	-
NC_009807.1	Salmonella enterica subsp. enterica serovar Typhimurium plasmid pTPqnrS-1a, complete sequence	10066	Circular	GI:157326586	Salmonella enterica	Salmonella	Enterobacteriaceae	Enterobacterales	No	Complete	Col(pHAD28)	50.6	52.56	MOBP	61.1	1500	No	No	-
NC_010042.1	Actinobacillus pleuropneumoniae plasmid p9956, complete sequence	5674	Circular	GI:161598466	Actinobacillus pleuropneumoniae	Actinobacillus	Pasteurellaceae	Pasteurellales	Yes	Complete	Non-typeable	41.4	40.86	MOBP	44.2	1410	No	No	-
NC_010069.1	Actinobacillus pleuropneumoniae plasmid p9555, complete sequence	5673	Circular	GI:161598472	Actinobacillus pleuropneumoniae	Actinobacillus	Pasteurellaceae	Pasteurellales	Yes	Complete	Non-typeable	39.4	41.05	MOBP	43.9	1407	No	No	-
NC_010158.1	Yersinia pestis Angola plasmid pMT-pPCP, complete sequence	114570	Circular	GI:162417821	Yersinia pestis	Yersinia	Yersiniaceae	Enterobacterales	No	Complete	ColRNAI/ColRNAI	50	53.1	-	-	-	-	-	Putative co-integrate
NC_010259.1	Salmonella enterica subsp. enterica serovar Newport plasmid pA172, complete sequence	8197	Circular	GI:165975445	Salmonella enterica	Salmonella	Enterobacteriaceae	Enterobacterales	Yes	Complete	Col(pHAD28)	43	51.84	No	No	No	No	No	-
NC_010261.1	Klebsiella pneumoniae plasmid pH205, complete sequence	8197	Circular	GI:165975434	Klebsiella pneumoniae	Klebsiella	Enterobacteriaceae	Enterobacterales	Yes	Complete	Col(pHAD28)	43	51.84	No	No	No	No	No	-
NC_010485.1	Escherichia coli SMS-3-5 plasmid pSMS35_8, complete sequence	8909	Circular	GI:170650740	Escherichia coli	Escherichia	Enterobacteriaceae	Enterobacterales	No	Complete	ColRNAI	46.8	55.33	MOBP	53.5	1554	Rop	52.1	-
NC_010487.1	Escherichia coli SMS-3-5 plasmid pSMS35_3, complete sequence	3565	Circular	GI:170650756	Escherichia coli	Escherichia	Enterobacteriaceae	Enterobacterales	No	Complete	Col(pHAD28)	43	52.96	No	No	No	Rop	49.5	-
NC_010672.1	Shigella boydii CDC 3083-94 plasmid pBS512_7, complete sequence	7437	Linear	GI:187918703	Shigella boydii	Shigella	Enterobacteriaceae	Enterobacterales	Yes	Complete	ColRNAI	Linear	53.52	No	No	No	No	No	-
NC_010734.1	Vibrio shilonii plasmid pAK1, complete sequence	13415	Linear	GI:189022213	Vibrio shilonii	Vibrio	Vibrionaceae	Vibrionales	Absent_in_RefSeq-HMM_Pofile	Complete	No PF	Linear	41.56	No	No	No	No	No	-
NC_010796.1	Serratia marcescens plasmid pRK10, complete sequence	4241	Circular	GI:189332428	Serratia marcescens	Serratia	Yersiniaceae	Enterobacterales	Yes	Complete	Col440I	52.7	52.37	MOBP	61.5	1500	No	No	-
NC_010894.1	Salmonella enterica subsp. enterica serovar Paratyphi A plasmid pGY1, complete sequence	3592	Circular	GI:190571868	Salmonella enterica	Salmonella	Enterobacteriaceae	Enterobacterales	Yes	Complete	Col(pHAD28)	43.2	53.4	No	No	No	No	No	-
NC_010896.1	Salmonella typhimurium plasmid pAnkS, complete sequence	8271	Circular	GI:190570391	Salmonella typhimurium	Salmonella	Enterobacteriaceae	Enterobacterales	Yes	Complete	ColRNAI	47.1	52.64	No	No	No	No	No	-
NC_010897.1	Vibrio cholerae strain G1.1 plasmid pVCG1.1, complete sequence	4439	Circular	GI:190570447	Vibrio cholerae	Vibrio	Vibrionaceae	Vibrionales	Yes	Complete	Non-typeable	45.6	48.23	No	No	No	No	No	-
NC_010898.1	Escherichia coli plasmid pIGRW12, complete sequence	4995	Circular	GI:190570380	Escherichia coli	Escherichia	Enterobacteriaceae	Enterobacterales	Yes	Complete	Col(pHAD28)	51.8	52.5	MOBP	60.6	1497	No	No	-
NC_010904.1	Escherichia coli plasmid pColG, complete sequence	4715	Circular	GI:190570387	Escherichia coli	Escherichia	Enterobacteriaceae	Enterobacterales	No	Complete	Col(pHAD28)/ColRNAI	41.1	53.18	No	No	No	Rop	50.3	-
NC_010912.1	Avibacterium paragallinarum plasmid pYMH5, complete sequence	5047	Circular	GI:190570473	Avibacterium paragallinarum	Avibacterium	Pasteurellaceae	Pasteurellales	Yes	Complete	Non-typeable	50.8	41.25	No	No	No	No	No	-
NC_010941.1	Actinobacillus pleuropneumoniae serovar 7 str. AP76 plasmid ABB7_B, complete sequence	4236	Circular	GI:190151404	Actinobacillus pleuropneumoniae	Actinobacillus	Pasteurellaceae	Pasteurellales	Yes	Complete	Non-typeable	48.1	41.13	MOBP	41.6	1311	No	No	-
NC_010993.1	Salmonella enterica subsp. enterica serovar Typhimurium plasmid pST728/06-2, complete sequence	10107	Circular	GI:192351290	Salmonella enterica	Salmonella	Enterobacteriaceae	Enterobacterales	No	Complete	Col(pHAD28)	50.6	52.56	MOBP	61.3	1500	No	No	-
NC_011079.1	Salmonella enterica subsp. enterica serovar Newport str. SL254 plasmid pSL254_3, complete sequence	3605	Circular	GI:194442198	Salmonella enterica	Salmonella	Enterobacteriaceae	Enterobacterales	Yes	Complete	Col(pHAD28)	43	53.48	No	No	No	No	No	-
NC_011214.1	Salmonella enterica subsp. enterica serovar Virchow str. SL491 plasmid pSL491_5, complete sequence	5880	Circular	GI:198448632	Salmonella enterica	Salmonella	Enterobacteriaceae	Enterobacterales	Yes	Complete	ColRNAI	46.9	53.54	MOBP	54.2	1554	Rop	53.1	-
NC_011215.1	Salmonella enterica subsp. enterica serovar Virchow str. SL491 plasmid pSL491_3, complete sequence	3176	Circular	GI:198448638	Salmonella enterica	Salmonella	Enterobacteriaceae	Enterobacterales	Yes	Complete	ColRNAI	46.1	53.72	No	No	No	Rop	48.2	-
NC_011227.1	Escherichia coli plasmid pO26-S3, complete sequence	4073	Linear	GI:204309813	Escherichia coli	Escherichia	Enterobacteriaceae	Enterobacterales	No	Complete	ColRNAI	Linear	53.89	No	No	No	No	No	-
NC_011382.1	Klebsiella pneumoniae plasmid 15S, complete sequence	23753	Circular	GI:209901031	Klebsiella pneumoniae	Klebsiella	Enterobacteriaceae	Enterobacterales	No	Complete	ColRNAI	57	52.93	No	No	No	Rop	48.9	-
NC_011404.1	Enterobacter cloacae plasmid pEC01, complete sequence	5002	Circular	GI:209947505	Enterobacter cloacae	Enterobacter	Enterobacteriaceae	Enterobacterales	Yes	Complete	Col(pHAD28)	51.8	52.41	MOBP	60.5	1503	No	No	-
NC_011407.1	Escherichia coli SE11 plasmid pSE11-4, complete sequence	6929	Circular	GI:209916806	Escherichia coli	Escherichia	Enterobacteriaceae	Enterobacterales	No	Complete	ColRNAI	48	55.07	MOBP	53.8	1554	Rop	52.6	-
NC_011408.1	Escherichia coli SE11 plasmid pSE11-5, complete sequence	5366	Circular	GI:209916817	Escherichia coli	Escherichia	Enterobacteriaceae	Enterobacterales	Yes	Complete	Col(pHAD28)	46.2	51.25	MOBP	53.9	1554	Rop	51	-
NC_011410.1	Salmonella enterica subsp. enterica serovar Typhimurium plasmid pFPTB1 delta tnpA, ORF294, tetA, tetR, blaTEM, tnpR and tnp genes	12656	Circular	GI:689859595	Salmonella enterica	Salmonella	Enterobacteriaceae	Enterobacterales	Yes	Complete	Col(pHAD28)	54.9	53.01	No	No	No	Rop	50	-
NC_011418.1	Escherichia coli plasmid pEC278, complete sequence	4669	Circular	GI:209947788	Escherichia coli	Escherichia	Enterobacteriaceae	Enterobacterales	Yes	Complete	Col(pHAD28)	51.2	53.04	MOBP	59.8	1500	No	No	-
NC_011602.1	Escherichia coli O127:H6 str. E2348/69 plasmid pE2348-2, complete sequence	6147	Circular	GI:215274578	Escherichia coli	Escherichia	Enterobacteriaceae	Enterobacterales	No	Complete	Col(pHAD28)	52.8	52.5	No	No	No	No	No	-
NC_011640.1	Klebsiella pneumoniae plasmid pKpn114, complete sequence	4211	Circular	GI:216996016	Klebsiella pneumoniae	Klebsiella	Enterobacteriaceae	Enterobacterales	Yes	Complete	Col(pHAD28)	41.7	53.09	No	No	No	Rop	47.9	-
NC_011795.1	Escherichia coli plasmid p6148, complete sequence	6148	Circular	GI:219372021	Escherichia coli	Escherichia	Enterobacteriaceae	Enterobacterales	No	Complete	Col(pHAD28)	52.8	52.5	No	No	No	No	No	-
NC_011799.1	Escherichia coli plasmid p5217, complete sequence	5217	Circular	GI:219372367	Escherichia coli	Escherichia	Enterobacteriaceae	Enterobacterales	Yes	Complete	ColRNAI	49.4	54.31	MOBP	53.9	1554	Rop	52.6	-
NC_012215.1	Pasteurella multocida plasmid pB1005, complete sequence	4237	Circular	GI:225074880	Pasteurella multocida	Pasteurella	Pasteurellaceae	Pasteurellales	Yes	Complete	Non-typeable	48.1	41.25	MOBP	41.7	1311	No	No	-
NC_012216.1	Pasteurella multocida plasmid pB1006, complete sequence	6033	Circular	GI:225166728	Pasteurella multocida	Pasteurella	Pasteurellaceae	Pasteurellales	Yes	Complete	Non-typeable	40.4	42.14	MOBP	44.5	1407	No	No	-
NC_012916.1	Salmonella enterica plasmid pSGI15, complete sequence	2699	Circular	GI:253723602	Salmonella enterica	Salmonella	Enterobacteriaceae	Enterobacterales	No	Complete	Col(pHAD28)	50.4	52.1	No	No	No	No	No	-
NC_013090.1	Endophytic bacterium LOB-07 plasmid pLK39, complete sequence	4029	Circular	GI:255929160	Salmonella sp	Salmonella	Enterobacteriaceae	Enterobacterales	Yes	Complete	Col440I	55.4	52.06	MOBP	60.7	1497	No	No	-
NC_013363.1	Escherichia coli O26:H11 str. 11368 plasmid pO26_3, complete sequence	5686	Circular	GI:260751828	Escherichia coli	Escherichia	Enterobacteriaceae	Enterobacterales	Yes	Complete	ColRNAI	46.2	51.96	MOBP	54.1	1554	Rop	51.6	-
NC_013368.1	Escherichia coli O111:H- str. 11128 plasmid pO111_5, complete sequence	6673	Circular	GI:260751919	Escherichia coli	Escherichia	Enterobacteriaceae	Enterobacterales	Yes	Complete	Non-typeable	50.2	54.16	MOBP	56.3	1599	Rop	55.7	-
NC_013589.1	Escherichia coli plasmid pColE1-H22, complete sequence	5159	Circular	GI:270312296	Escherichia coli	Escherichia	Enterobacteriaceae	Enterobacterales	Yes	Complete	ColRNAI	45.8	55.41	No	No	No	Rop	48.7	-
NC_013775.1	Photobacterium damselae subsp. piscicida plasmid pPHDP10, complete sequence	9631	Circular	GI:288551475	Photobacterium damselae	Photobacterium	Vibrionaceae	Vibrionales	Yes	Complete	Non-typeable	39.3	46.07	No	No	No	No	No	-
NZ_CP035480.1	Escherichia coli strain U13A plasmid pU13A_C, complete sequence	5209	Circular	GI:1568946486	Escherichia coli	Escherichia	Enterobacteriaceae	Enterobacterales	No	Complete	ColRNAI	48.6	52.52	∆MOB	55.3	219	Rop	53.1	-
NC_013782.1	Escherichia coli plasmid pEC14-9, complete sequence	3071	Circular	GI:288551643	Escherichia coli	Escherichia	Enterobacteriaceae	Enterobacterales	No	Complete	Col(pHAD28)	48.2	52.1	No	No	No	No	No	-
NC_013954.1	Erwinia pyrifoliae Ep1/96 plasmid pEP2.6, complete sequence	2590	Circular	GI:291575210	Erwinia pyrifoliae	Erwinia	Erwiniaceae	Enterobacterales	Yes	Complete	Non-typeable	44.9	51.69	No	No	No	Rop	52.5	-
NC_014003.1	Salmonella enterica subsp. enterica serovar Newport plasmid pSN11/00Kan, complete sequence	5698	Circular	GI:294496678	Salmonella enterica	Salmonella	Enterobacteriaceae	Enterobacterales	Yes	Complete	ColRNAI	52.8	54.46	MOBP	55.5	1590	Rop	54.2	-
NC_014027.1	Yersinia pestis Z176003 plasmid pPCP1, complete sequence	9609	Circular	GI:294509193	Yersinia pestis	Yersinia	Yersiniaceae	Enterobacterales	No	Complete	ColRNAI	45.3	53.1	No	No	No	Rop	50.3	-
NC_014235.1	Escherichia coli ETEC 1392/75 plasmid p75, complete sequence	7497	Circular	GI:298111016	Escherichia coli	Escherichia	Enterobacteriaceae	Enterobacterales	Yes	Complete	ColRNAI	49.7	53.65	MOBP	53.9	1554	Rop	52.1	-
NC_014543.1	Escherichia coli O26:H11 str. 11368 plasmid pO26_4, complete sequence	4073	Circular	GI:307950758	Escherichia coli	Escherichia	Enterobacteriaceae	Enterobacterales	No	Complete	ColRNAI	44.1	53.65	No	No	No	Rop	49.2	-
NC_014813.1	Haemophilus influenzae plasmid PB1000, complete sequence	4613	Circular	GI:315497046	Haemophilus influenzae	Haemophilus	Pasteurellaceae	Pasteurellales	Yes	Complete	Non-typeable	41.5	41.02	MOBP	43.9	1407	No	No	-
NC_015055.1	Yersinia pestis Java 9 plasmid pPCP, complete sequence	16030	Circular	GI:322836709	Yersinia pestis	Yersinia	Yersiniaceae	Enterobacterales	No	Complete	ColRNAI	47.7	53.1	No	No	No	Rop	50.3	-
NC_015175.1	Enterobacter cloacae plasmid pS51A, complete sequence	5782	Circular	GI:325106554	Enterobacter cloacae	Enterobacter	Enterobacteriaceae	Enterobacterales	Yes	Complete	Col440II	51.9	52.35	MOBP	61.2	1509	No	No	-
NC_015515.1	Enterobacter sp. W001 plasmid pR23, complete sequence	10497	Circular	GI:332668524	Enterobacter sp	Enterobacter	Enterobacteriaceae	Enterobacterales	No	Complete	Col(pHAD28)	50.4	53.58	No	No	No	Rop	57.5	-
NC_015570.1	Salmonella enterica subsp. enterica serovar Typhimurium plasmid pSe-Kan, complete sequence	7132	Circular	GI:334139584	Salmonella enterica	Salmonella	Enterobacteriaceae	Enterobacterales	Yes	Complete	ColRNAI	46	53.61	No	No	No	Rop	49.2	-
NC_015575.1	Salmonella enterica subsp. enterica serovar Bardo plasmid pSBardo-Kan, complete sequence	8198	Circular	GI:334139592	Salmonella enterica	Salmonella	Enterobacteriaceae	Enterobacterales	Yes	Complete	ColRNAI	46.8	53.61	No	No	No	Rop	49.2	-
NC_015872.1	Escherichia coli plasmid p271A, complete sequence	35947	Circular	GI:342162630	Escherichia coli	Escherichia	Enterobacteriaceae	Enterobacterales	Yes	Complete	IncN2	50.2	50.95	-	-	-	-	-	Putative co-integrate
NC_016151.1	Citrobacter freundii plasmid pCfc1, complete sequence	6720	Circular	GI:380139214	Citrobacter freundii	Citrobacter	Enterobacteriaceae	Enterobacterales	No	Complete	Col440I	50.4	52.19	MOBP	58.2	1185	No	No	-
NC_016823.1	Shigella sonnei 53G plasmid B, complete sequence	5153	Circular	GI:377520097	Shigella sonnei	Shigella	Enterobacteriaceae	Enterobacterales	Yes	Complete	ColRNAI	45.7	55.57	No	No	No	Rop	48.7	-
NC_016847.1	Klebsiella pneumoniae subsp. pneumoniae HS11286 plasmid pKPHS5, complete sequence	3353	Circular	GI:378976153	Klebsiella pneumoniae	Klebsiella	Enterobacteriaceae	Enterobacterales	No	Complete	Col(pHAD28)	42.8	53.32	No	No	No	Rop	46.9	-
NC_016903.1	Escherichia coli KO11FL plasmid pEKO1102, complete sequence	5360	Circular	GI:378715370	Escherichia coli	Escherichia	Enterobacteriaceae	Enterobacterales	Yes	Complete	Col(pHAD28)	46	51.25	MOBP	54.1	1554	Rop	50.5	-
NC_016979.1	Klebsiella pneumoniae plasmid pUUH239.1, complete sequence	5247	Circular	GI:380083665	Klebsiella pneumoniae	Klebsiella	Enterobacteriaceae	Enterobacterales	No	Complete	Col(pHAD28)/Col440II	49.3	51.24	MOBP	61	1506	No	No	-
NC_017035.1	Pasteurella multocida subsp. multocida str. HN06 plasmid, complete sequence	5360	Circular	GI:383311884	Pasteurella multocida	Pasteurella	Pasteurellaceae	Pasteurellales	Yes	Complete	Non-typeable	47.5	41.25	MOBP	41.6	1131	No	No	-
NC_017156.1	Yersinia pestis D106004 plasmid pPCY1, complete sequence	9611	Circular	GI:384124299	Yersinia pestis	Yersinia	Yersiniaceae	Enterobacterales	No	Complete	ColRNAI	45.3	53.1	No	No	No	Rop	50.3	-
NC_017159.1	Yersinia pestis D182038 plasmid pPCP1, complete sequence	9608	Circular	GI:384124309	Yersinia pestis	Yersinia	Yersiniaceae	Enterobacterales	No	Complete	ColRNAI	45.3	53.1	No	No	No	Rop	50.3	-
NC_017264.1	Yersinia pestis biovar Medievalis str. Harbin 35 plasmid pPCP, complete sequence	9600	Circular	GI:384412693	Yersinia pestis	Yersinia	Yersiniaceae	Enterobacterales	No	Complete	ColRNAI	45.3	53.1	No	No	No	Rop	50.3	-
NC_017320.1	Shigella flexneri 2002017 plasmid pSFxv_2, complete sequence	6850	Circular	GI:384541569	Shigella flexneri	Shigella	Enterobacteriaceae	Enterobacterales	Yes	Complete	Col(pHAD28)	44	53.15	No	No	No	No	No	-
NC_017321.1	Shigella flexneri 2002017 plasmid pSFxv_4, complete sequence	4042	Circular	GI:384545954	Shigella flexneri	Shigella	Enterobacteriaceae	Enterobacterales	Yes	Complete	Non-typeable	52.6	54.47	MOBP	53.8	1566	Rop	53.7	-
NC_017329.1	Shigella flexneri 2002017 plasmid pSFxv_3, complete sequence	6200	Circular	GI:384541560	Shigella flexneri	Shigella	Enterobacteriaceae	Enterobacterales	Yes	Complete	Col(pHAD28)	52.6	52.86	No	No	No	No	No	-
NC_017330.1	Shigella flexneri 2002017 plasmid pSFxv_5, complete sequence	3180	Circular	GI:384545959	Shigella flexneri	Shigella	Enterobacteriaceae	Enterobacterales	Yes	Complete	Non-typeable	45	53.39	No	No	No	Rop	48.7	-
NC_017391.1	Erwinia pyrifoliae DSM 12163 plasmid pEP2.6, complete sequence	2610	Circular	GI:384551513	Erwinia pyrifoliae	Erwinia	Erwiniaceae	Enterobacterales	Yes	Complete	Non-typeable	44.7	51.6	No	No	No	Rop	52.5	-
NC_017444.1	Erwinia sp. Ejp617 plasmid pJE05, complete sequence	2691	Circular	GI:385785417	Erwinia sp	Erwinia	Erwiniaceae	Enterobacterales	Yes	Complete	Non-typeable	50.2	51.86	No	No	No	No	No	-
NC_017636.1	Escherichia coli W plasmid pRK2, complete sequence	5360	Circular	GI:386607294	Escherichia coli	Escherichia	Enterobacteriaceae	Enterobacterales	Yes	Complete	Col(pHAD28)	46	51.25	MOBP	54.1	1554	Rop	50.5	-
NC_017649.1	Escherichia coli O7:K1 str. CE10 plasmid pCE10C, complete sequence	4197	Circular	GI:386622390	Escherichia coli	Escherichia	Enterobacteriaceae	Enterobacterales	Yes	Complete	ColRNAI	42.4	53.55	No	No	No	Rop	47.2	-
NC_017654.1	Escherichia coli O55:H7 str. RM12579 plasmid p12579_3, complete sequence	12068	Circular	GI:387504828	Escherichia coli	Escherichia	Enterobacteriaceae	Enterobacterales	Yes	Complete	Col440I	48.9	51.2	MOBP	53.6	1554	Rop	53.1	-
NC_017655.1	Escherichia coli O55:H7 str. RM12579 plasmid p12579_5, complete sequence	5954	Circular	GI:387504924	Escherichia coli	Escherichia	Enterobacteriaceae	Enterobacterales	Yes	Complete	ColRNAI	45.8	54.58	MOBP	53.6	1554	Rop	52.1	-
NC_017658.1	Escherichia coli O55:H7 str. RM12579 plasmid p12579_4, complete sequence	6211	Circular	GI:387504713	Escherichia coli	Escherichia	Enterobacteriaceae	Enterobacterales	No	Complete	Col(pHAD28)	52.5	52.5	No	No	No	No	No	-
NC_017661.1	Escherichia coli KO11FL plasmid pRK2, complete sequence	5360	Circular	GI:386703202	Escherichia coli	Escherichia	Enterobacteriaceae	Enterobacterales	Yes	Complete	Col(pHAD28)	46	51.25	MOBP	54	1554	Rop	50.5	-
NC_017662.1	Escherichia coli W plasmid pRK2, complete sequence	5360	Circular	GI:386707609	Escherichia coli	Escherichia	Enterobacteriaceae	Enterobacterales	Yes	Complete	Col(pHAD28)	46	51.25	MOBP	54.1	1554	Rop	50.5	-
NC_018953.1	Klebsiella pneumoniae plasmid pIGMS32, complete sequence	9294	Circular	GI:410655949	Klebsiella pneumoniae	Klebsiella	Enterobacteriaceae	Enterobacterales	No	Complete	ColRNAI	55.2	52.93	No	No	No	Rop	48.9	-
NC_018996.1	Escherichia coli plasmid pHUSEC41-4, complete sequence	5153	Circular	GI:410108967	Escherichia coli	Escherichia	Enterobacteriaceae	Enterobacterales	Yes	Complete	ColRNAI	45.8	55.57	No	No	No	Rop	48.7	-
NC_018997.1	Escherichia coli plasmid pHUSEC41-3, complete sequence	7930	Circular	GI:410108968	Escherichia coli	Escherichia	Enterobacteriaceae	Enterobacterales	Yes	Complete	ColRNAI	41.7	54.69	MOBP	53.5	1554	Rop	51.6	-
NC_019040.1	Escherichia coli ETEC 1392/75 plasmid p62, complete sequence	6222	Circular	GI:410475454	Escherichia coli	Escherichia	Enterobacteriaceae	Enterobacterales	No	Complete	Col(pHAD28)	52.5	52.5	No	No	No	No	No	-
NC_019050.1	Escherichia coli plasmid pAm05WL3325, complete sequence	3325	Circular	GI:410610291	Escherichia coli	Escherichia	Enterobacteriaceae	Enterobacterales	Yes	Complete	ColRNAI	48.9	54.05	No	No	No	No	No	-
NC_019051.1	Escherichia coli plasmid pAm05WL6211, complete sequence	6211	Circular	GI:410610294	Escherichia coli	Escherichia	Enterobacteriaceae	Enterobacterales	Yes	Complete	ColRNAI	42.5	54.05	No	No	No	No	No	-
NC_019052.1	Escherichia coli plasmid pAm08CQ6130, complete sequence	6130	Circular	GI:410610299	Escherichia coli	Escherichia	Enterobacteriaceae	Enterobacterales	Yes	Complete	ColRNAI	42.3	54.05	No	No	No	No	No	-
NC_019053.1	Escherichia coli plasmid pAm08WL3069, complete sequence	3069	Circular	GI:410610304	Escherichia coli	Escherichia	Enterobacteriaceae	Enterobacterales	Yes	Complete	ColRNAI	50.8	54.05	No	No	No	No	No	-
NC_019054.1	Escherichia coli plasmid pAm08CD7339, complete sequence	7339	Circular	GI:410610306	Escherichia coli	Escherichia	Enterobacteriaceae	Enterobacterales	Yes	Complete	Non-typeable	46.6	50.5	No	No	No	Rop	48.9	-
NC_019056.1	Escherichia coli plasmid pAm08CD9902, complete sequence	9902	Circular	GI:410610313	Escherichia coli	Escherichia	Enterobacteriaceae	Enterobacterales	Yes	Complete	Col(pHAD28)	57.1	53.21	No	No	No	Rop	50	-
NC_019058.1	Escherichia coli plasmid pAm08CQ3205, complete sequence	3205	Circular	GI:410610325	Escherichia coli	Escherichia	Enterobacteriaceae	Enterobacterales	Yes	Complete	ColRNAI	51	54.05	No	No	No	No	No	-
NC_019060.1	Escherichia coli plasmid pQ1-1, complete sequence	6200	Circular	GI:410592482	Escherichia coli	Escherichia	Enterobacteriaceae	Enterobacterales	No	Complete	Col(pHAD28)	52.6	52.5	No	No	No	No	No	-
NC_019070.1	Escherichia coli plasmid pCERC1, complete sequence	6790	Circular	GI:410609297	Escherichia coli	Escherichia	Enterobacteriaceae	Enterobacterales	No	Complete	Col(pHAD28)	52	52.5	No	No	No	No	No	-
NC_019076.1	Escherichia coli plasmid pEC158, complete sequence	5706	Circular	GI:410609514	Escherichia coli	Escherichia	Enterobacteriaceae	Enterobacterales	Yes	Complete	ColRNAI	46.2	51.88	MOBP	54.2	1575	Rop	52.1	-
NC_019077.1	Escherichia coli plasmid pEC34A, complete sequence	3770	Circular	GI:410609523	Escherichia coli	Escherichia	Enterobacteriaceae	Enterobacterales	Yes	Complete	ColRNAI	42	53.48	No	No	No	Rop	51.3	-
NC_019078.1	Escherichia coli plasmid pEC34B, complete sequence	6952	Circular	GI:410609528	Escherichia coli	Escherichia	Enterobacteriaceae	Enterobacterales	No	Complete	ColRNAI	45.9	53.52	MOBP	54	1554	Rop	51.6	-
NC_019079.1	Escherichia coli plasmid pEC886, complete sequence	9261	Circular	GI:410609539	Escherichia coli	Escherichia	Enterobacteriaceae	Enterobacterales	Yes	Complete	ColRNAI	47	53.2	No	No	No	Rop	49.7	-
NC_019080.1	Escherichia coli plasmid pT108, complete sequence	9007	Circular	GI:410609547	Escherichia coli	Escherichia	Enterobacteriaceae	Enterobacterales	No	Complete	Col(pHAD28)	51.9	52.5	No	No	No	No	No	-
NC_019084.1	Escherichia coli plasmid pPAB19-2, complete sequence	3082	Circular	GI:410609609	Escherichia coli	Escherichia	Enterobacteriaceae	Enterobacterales	Yes	Complete	Col(pHAD28)	48.2	52.1	No	No	No	No	No	-
NC_019085.1	Escherichia coli plasmid pPAB19-3, complete sequence	2989	Circular	GI:410609611	Escherichia coli	Escherichia	Enterobacteriaceae	Enterobacterales	Yes	Complete	Col(pHAD28)	48.1	52.1	No	No	No	No	No	-
NC_019086.1	Escherichia coli plasmid pECY6-7, complete sequence	2699	Circular	GI:410609613	Escherichia coli	Escherichia	Enterobacteriaceae	Enterobacterales	No	Complete	Col(pHAD28)	50.4	52.1	No	No	No	No	No	-
NC_019092.1	Escherichia coli plasmid pLST424C-10, complete sequence	8848	Circular	GI:410609808	Escherichia coli	Escherichia	Enterobacteriaceae	Enterobacterales	Yes	Complete	ColRNAI	49.1	54.26	MOBP	59.5	1512	No	No	-
NC_019101.1	Salmonella enterica subsp. enterica serovar Infantis plasmid pPAB19, complete sequence	2699	Circular	GI:410654766	Salmonella enterica	Salmonella	Enterobacteriaceae	Enterobacterales	Yes	Complete	Col(pHAD28)	50.4	52.1	No	No	No	No	No	-
NC_019102.1	Salmonella enterica subsp. enterica serovar Pullorum plasmid pSPI12, complete sequence	4080	Circular	GI:410654768	Salmonella enterica	Salmonella	Enterobacteriaceae	Enterobacterales	Yes	Complete	ColRNAI	51.8	53.03	MOBP	53.6	1554	Rop	52.6	-
NC_019103.1	Salmonella enterica subsp. enterica serovar 6,7:d:- plasmid pMK101, complete sequence	2750	Circular	GI:410654776	Salmonella enterica	Salmonella	Enterobacteriaceae	Enterobacterales	No	Complete	Col(pHAD28)	50.2	52.1	No	No	No	No	No	-
NC_019110.1	Salmonella enterica subsp. enterica serovar Typhimurium HLR25 plasmid pHLR25 complete sequence	10047	Circular	GI:410654781	Salmonella enterica	Salmonella	Enterobacteriaceae	Enterobacterales	No	Complete	Col(pHAD28)	50.6	52.56	MOBP	61.3	1500	No	No	-
NC_019113.1	Salmonella enterica subsp. enterica serovar Typhimurium plasmid pQnrS1-cp17s, complete sequence	10047	Circular	GI:410654785	Salmonella enterica	Salmonella	Enterobacteriaceae	Enterobacterales	No	Complete	Col(pHAD28)	50.6	52.56	MOBP	61.3	1500	No	No	-
NC_019135.1	Salmonella enterica subsp. enterica serovar Derby plasmid pSD4.6, complete sequence	4664	Circular	GI:410654321	Salmonella enterica	Salmonella	Enterobacteriaceae	Enterobacterales	No	Complete	Col(pHAD28)	51.2	52.87	MOBP	59.8	1500	No	No	-
NC_019136.1	Salmonella enterica subsp. enterica serovar Derby plasmid pSD5.6, complete sequence	5687	Circular	GI:410654326	Salmonella enterica	Salmonella	Enterobacteriaceae	Enterobacterales	No	Complete	ColRNAI	46.2	52.04	MOBP	54	1554	Rop	51.6	-
NC_019156.1	Klebsiella pneumoniae plasmid pAAC154, complete sequence	15101	Circular	GI:410656369	Klebsiella pneumoniae	Klebsiella	Enterobacteriaceae	Enterobacterales	Yes	Complete	ColRNAI	53.6	52.93	No	No	No	Rop	48.9	-
NC_019159.1	Klebsiella pneumoniae plasmid ColEST258, complete sequence	13636	Circular	GI:410656428	Klebsiella pneumoniae	Klebsiella	Enterobacteriaceae	Enterobacterales	Yes	Complete	ColRNAI	53.7	52.93	No	No	No	Rop	48.9	-
NC_019163.1	Klebsiella pneumoniae plasmid pTR4, complete sequence	41187	Circular	GI:410655843	Klebsiella pneumoniae	Klebsiella	Enterobacteriaceae	Enterobacterales	Yes	Complete	IncN2	50.8	51.13	-	-	-	-	-	Putative co-integrate
NC_019174.1	Haemophilus influenzae plasmid pB1000, complete sequence	4613	Circular	GI:410687528	Haemophilus influenzae	Haemophilus	Pasteurellaceae	Pasteurellales	Yes	Complete	Non-typeable	41.5	41.21	MOBP	43.9	1407	No	No	-
NC_019175.1	Haemophilus influenzae plasmid pB1000, complete sequence	4613	Circular	GI:410687533	Haemophilus influenzae	Haemophilus	Pasteurellaceae	Pasteurellales	Yes	Complete	Non-typeable	41.4	41.02	MOBP	43.9	1407	No	No	-
NC_019176.1	Haemophilus influenzae plasmid pB1000, complete sequence	4613	Circular	GI:410687538	Haemophilus influenzae	Haemophilus	Pasteurellaceae	Pasteurellales	Yes	Complete	Non-typeable	41.5	41.21	MOBP	43.9	1407	No	No	-
NC_019177.1	Haemophilus influenzae plasmid pB1000', complete sequence	4500	Circular	GI:410687543	Haemophilus influenzae	Haemophilus	Pasteurellaceae	Pasteurellales	Yes	Complete	Non-typeable	41.7	41.21	MOBP	43.9	1407	No	No	-
NC_019178.1	Haemophilus influenzae plasmid pB1000, complete sequence	4613	Circular	GI:410687548	Haemophilus influenzae	Haemophilus	Pasteurellaceae	Pasteurellales	Yes	Complete	Non-typeable	41.5	41.21	MOBP	43.9	1407	No	No	-
NC_019203.1	Rahnella sp. WMR42 plasmid pHW42, complete sequence	4116	Circular	GI:410687686	Rahnella sp	Rahnella	Yersiniaceae	Enterobacterales	Yes	Complete	Col(pHAD28)	45.3	50.98	No	No	No	No	No	-
NC_019204.1	Rahnella sp. WMR114 plasmid pHW114A, complete sequence	5160	Circular	GI:410687692	Rahnella sp	Rahnella	Yersiniaceae	Enterobacterales	Yes	Complete	Non-typeable	46.8	49.91	No	No	No	Rop	45	-
NC_019205.1	Pasteurella multocida plasmid pB1000, complete sequence	4613	Circular	GI:410687699	Pasteurella multocida	Pasteurella	Pasteurellaceae	Pasteurellales	Yes	Complete	Non-typeable	41.5	41.02	MOBP	43.9	1407	No	No	-
NC_019209.1	Pasteurella multocida plasmid pB1000, complete sequence	4613	Circular	GI:410687719	Pasteurella multocida	Pasteurella	Pasteurellaceae	Pasteurellales	Yes	Complete	Non-typeable	41.7	41.02	MOBP	44.6	1407	No	No	-
NC_019214.1	Glaesserella parasuis plasmid pYC93, complete sequence	4237	Circular	GI:410687772	Glaesserella parasuis	Glaesserella	Pasteurellaceae	Pasteurellales	Yes	Complete	Non-typeable	48.1	41.25	MOBP	41.6	1131	No	No	-
NC_019221.1	Rahnella aquatilis CIP 78.65 = ATCC 33071 plasmid pHW4594, complete sequence	6978	Circular	GI:410687857	Rahnella aquatilis	Rahnella	Yersiniaceae	Enterobacterales	Yes	Complete	Non-typeable	44.4	50.81	No	No	No	No	No	-
NC_019222.1	Rahnella aquatilis plasmid pHW30076, complete sequence	5857	Circular	GI:410687864	Rahnella aquatilis	Rahnella	Yersiniaceae	Enterobacterales	Yes	Complete	Non-typeable	49.3	48.95	No	No	No	No	No	-
NC_019235.1	Yersinia pestis plasmid pPCP1, complete sequence	9610	Circular	GI:410688052	Yersinia pestis	Yersinia	Yersiniaceae	Enterobacterales	No	Complete	ColRNAI	45.3	53.1	No	No	No	Rop	50.3	-
NC_019242.1	Enterobacter cloacae plasmid pS51B, complete sequence	4854	Circular	GI:410688106	Enterobacter cloacae	Enterobacter	Enterobacteriaceae	Enterobacterales	Yes	Complete	Col(pHAD28)/Col440II	52.4	53.64	MOBP	60.4	1488	No	No	-
NC_019249.1	Shigella flexneri plasmid pSF301-2, complete sequence	3178	Circular	GI:410688172	Shigella flexneri	Shigella	Enterobacteriaceae	Enterobacterales	Yes	Complete	Non-typeable	45.1	53.49	No	No	No	Rop	48.5	-
NC_019250.1	Shigella flexneri strain 2a 301 plasmid pSF301-3, complete sequence	4043	Circular	GI:479133148	Shigella flexneri	Shigella	Enterobacteriaceae	Enterobacterales	Yes	Complete	Non-typeable	52.6	54.3	MOBP	53.8	1566	Rop	53.4	-
NC_019255.1	Pasteurella aerogenes plasmid pCCK343, complete sequence	5415	Circular	GI:410688193	Pasteurella aerogenes	Pasteurella	Pasteurellaceae	Pasteurellales	Yes	Complete	Non-typeable	43.8	41.1	No	No	No	No	No	-
NC_019279.1	Salmonella sp. M9397 plasmid pPAB19-4, complete sequence	2702	Circular	GI:410688515	Salmonella sp	Salmonella	Enterobacteriaceae	Enterobacterales	Yes	Complete	Col(pHAD28)	50.3	52.1	No	No	No	No	No	-
NC_019296.1	Rahnella sp. WMR114 plasmid pHW114B, complete sequence	5991	Circular	GI:410688745	Rahnella sp	Rahnella	Yersiniaceae	Enterobacterales	Yes	Complete	Non-typeable	45.4	50.09	No	No	No	Rop	47.5	-
NC_019297.1	Rahnella sp. WMR120 plasmid pHW120, complete sequence	3690	Circular	GI:410688755	Rahnella sp	Rahnella	Yersiniaceae	Enterobacterales	Yes	Complete	Non-typeable	48	49.65	No	No	No	No	No	-
NC_019346.1	Enterobacter cloacae plasmid pNE1280, complete sequence	66531	Circular	GI:410686853	Enterobacter cloacae	Enterobacter	Enterobacteriaceae	Enterobacterales	Yes	Complete	IncM1/Col440I	52.3	51.99	-	-	-	-	-	Putative co-integrate
NC_019357.1	Shigella boydii plasmid pSB13, complete sequence	5424	Circular	GI:414085904	Shigella boydii	Shigella	Enterobacteriaceae	Enterobacterales	No	Complete	Col(pHAD28)	48.7	53.05	MOBP	54	1554	Rop	50.5	-
NC_019381.1	Pasteurella multocida plasmid pOV, complete sequence	13551	Circular	GI:410687342	Pasteurella multocida	Pasteurella	Pasteurellaceae	Pasteurellales	Yes	Complete	Non-typeable	39.7	42.38	MOBP	41.7	1131	No	No	Rep
NC_019979.1	[Pasteurella] aerogenes plasmid pIG1, complete sequence	5360	Circular	GI:435852572	Pasteurella aerogenes plasmid	Pasteurella	Pasteurellaceae	Pasteurellales	Yes	Complete	Non-typeable	47.5	41.25	MOBP	41.6	1131	No	No	-
NC_019980.1	Pasteurella stomatis plasmid pB000a, complete sequence	2975	Circular	GI:435986223	Pasteurella stomatis	Pasteurella	Pasteurellaceae	Pasteurellales	Yes	Complete	Non-typeable	42.3	42.83	MOBP	45	918	No	No	-
NC_019981.1	Pasteurella multocida plasmid pB1018, complete sequence	6074	Circular	GI:435855313	Pasteurella multocida	Pasteurella	Pasteurellaceae	Pasteurellales	Yes	Complete	Non-typeable	39.2	40.37	MOBP	43.4	1407	No	No	-
NC_019982.1	Escherichia coli plasmid pEC159, complete sequence	6292	Circular	GI:435855320	Escherichia coli	Escherichia	Enterobacteriaceae	Enterobacterales	Yes	Complete	ColRNAI	43.8	53.21	MOBP	54	1554	Rop	52.6	-
NC_019986.1	Enterobacter cloacae plasmid pB1023, complete sequence	3510	Circular	GI:435855445	Enterobacter cloacae	Enterobacter	Enterobacteriaceae	Enterobacterales	Yes	Complete	Col(pHAD28)/Col440II	54.5	52.59	MOBP	58.1	1527	No	No	-
NC_019987.1	Klebsiella pneumoniae plasmid pB1020, complete sequence	3174	Circular	GI:435855460	Klebsiella pneumoniae	Klebsiella	Enterobacteriaceae	Enterobacterales	Yes	Complete	ColRNAI	46.8	53.54	No	No	No	Rop	49.2	-
NC_019988.1	Klebsiella pneumoniae plasmid pB1019, complete sequence	5225	Circular	GI:435855463	Klebsiella pneumoniae	Klebsiella	Enterobacteriaceae	Enterobacterales	Yes	Complete	Col440I/Col440II	49.7	52.71	MOBP	58	1527	No	No	-
NC_019989.1	Klebsiella pneumoniae strain BB1090 plasmid pB1021, complete sequence	3692	Circular	GI:435855473	Klebsiella pneumoniae	Klebsiella	Enterobacteriaceae	Enterobacterales	Yes	Complete	Non-typeable	47.7	52.31	No	No	No	Rop	52.9	-
NC_019990.1	Escherichia coli plasmid pB1024, complete sequence	5844	Circular	GI:435855480	Escherichia coli	Escherichia	Enterobacteriaceae	Enterobacterales	Yes	Complete	Col(pHAD28)	54.1	52.92	No	No	No	No	No	-
NC_019992.1	Bisgaard Taxon 16 strain BB1087 plasmid pB000b, complete sequence	2319	Circular	GI:438000464	Bisgaard Taxon 16	Frederiksenia	Pasteurellaceae	Pasteurellales	Yes	Complete	Non-typeable	37.3	42.51	No	No	No	No	No	-
NC_020086.1	Escherichia coli plasmid pE66An, complete sequence	80105	Circular	GI:480529812	Escherichia coli	Escherichia	Enterobacteriaceae	Enterobacterales	No	Complete	Col(pHAD28)	51.3	53.11	-	-	-	-	-	Putative co-integrate
NC_020182.1	Klebsiella aerogenes EA1509E, complete genome	9294	Circular	GI:444324407	Klebsiella aerogenes	Klebsiella	Enterobacteriaceae	Enterobacterales	No	Complete	ColRNAI	55.2	52.93	No	No	No	Rop	48.9	-
NC_020251.1	Shigella sonnei EG211 plasmid pDT1 complete sequence	5262	Circular	GI:449265382	Shigella sonnei	Shigella	Enterobacteriaceae	Enterobacterales	No	Complete	ColRNAI	48.7	52.35	MOBP	53.4	1566	Rop	52.6	-
NC_020262.1	Cronobacter sakazakii SP291 plasmid pSP291-3, complete sequence	4422	Circular	GI:449306421	Cronobacter sakazakii	Cronobacter	Enterobacteriaceae	Enterobacterales	Yes	Complete	Col440II	54	53.68	MOBP	62.4	675	No	No	-
NC_020413.1	Shigella sonnei plasmid pDT4, complete sequence	3716	Circular	GI:459466051	Shigella sonnei	Shigella	Enterobacteriaceae	Enterobacterales	No	Complete	ColRNAI	43.8	52.35	No	No	No	Rop	52.6	-
NC_020885.1	Pasteurella aerogenes plasmid pB1002, complete sequence	5668	Circular	GI:472438357	Pasteurella aerogenes	Pasteurella	Pasteurellaceae	Pasteurellales	Yes	Complete	Non-typeable	41.4	41.21	MOBP	43.8	1407	No	No	-
NC_020886.1	Pasteurella aerogenes plasmid pB1000, complete sequence	4613	Circular	GI:472438362	Pasteurella aerogenes	Pasteurella	Pasteurellaceae	Pasteurellales	Yes	Complete	Non-typeable	41.5	41.21	MOBP	43.9	1407	No	No	-
NC_021157.1	Salmonella enterica subsp. enterica serovar Typhimurium str. U288 plasmid pSTU288-3, complete sequence	4675	Circular	GI:482907348	Salmonella enterica	Salmonella	Enterobacteriaceae	Enterobacterales	Yes	Complete	Col(pHAD28)/Col440II	51	53.27	MOBP	59.7	1500	No	No	-
NC_021293.1	Cronobacter sakazakii strain ATCC 29544 plasmid pCSA2, complete sequence	5103	Circular	GI:507579660	Cronobacter sakazakii	Cronobacter	Enterobacteriaceae	Enterobacterales	Yes	Complete	Col(pHAD28)/Col440II	55	53.36	MOBP	59.9	1671	No	No	-
NC_021656.1	Klebsiella pneumoniae plasmid pKpQIL-SC29, complete sequence	48790	Circular	GI:521251616	Klebsiella pneumoniae	Klebsiella	Enterobacteriaceae	Enterobacterales	No	Complete	ColRNAI	54.7	52.93	-	-	-	-	-	Putative co-integrate
NC_021666.1	Klebsiella pneumoniae plasmid ColE-LS6, complete sequence	14709	Circular	GI:521251660	Klebsiella pneumoniae	Klebsiella	Enterobacteriaceae	Enterobacterales	Yes	Complete	ColRNAI	53.9	52.93	No	No	No	Rop	48.9	-
NC_021816.1	Salmonella enterica subsp. enterica serovar Typhimurium var. 5- str. CFSAN001921 plasmid unnamed, complete sequence	3609	Circular	GI:525832829	Salmonella enterica	Salmonella	Enterobacteriaceae	Enterobacterales	No	Complete	ColRNAI	43.3	54.05	No	No	No	Rop	53.9	-
NC_021843.1	Salmonella enterica subsp. enterica serovar Typhimurium var. 5- str. CFSAN001921 plasmid unnamed, complete sequence	4675	Circular	GI:525933418	Salmonella enterica	Salmonella	Enterobacteriaceae	Enterobacterales	No	Complete	Col(pHAD28)	52.9	53.12	MOBP	61	1500	No	No	-
NC_021922.1	Shigella flexneri strain HN006 plasmid pSFyv, complete sequence	6852	Circular	GI:529177438	Shigella flexneri	Shigella	Enterobacteriaceae	Enterobacterales	Yes	Complete	Col(pHAD28)	44.1	52.62	No	No	No	No	No	-
NC_022083.1	Klebsiella pneumoniae JM45 plasmid p2, complete sequence	12207	Circular	GI:530633265	Klebsiella pneumoniae	Klebsiella	Enterobacteriaceae	Enterobacterales	No	Complete	ColRNAI	55.3	53.41	No	No	No	Rop	51.7	-
NC_022197.1	Proteus mirabilis plasmid pB1022, complete sequence	2462	Circular	GI:537463420	Proteus mirabilis	Proteus	Morganellaceae	Enterobacterales	Yes	Complete	Col(pHAD28)	48.5	52.85	No	No	No	No	No	-
NC_022376.1	Salmonella enterica subsp. enterica serovar Derby str. T12 plasmid pST12 DNA, complete genome	8275	Circular	GI:545302665	Salmonella enterica	Salmonella	Enterobacteriaceae	Enterobacterales	Yes	Complete	ColRNAI	47	52.3	No	No	No	Rop	52.7	-
NC_022662.1	Escherichia coli JJ1886 plasmid pJJ1886_3, complete sequence	5631	Circular	GI:556579591	Escherichia coli	Escherichia	Enterobacteriaceae	Enterobacterales	No	Complete	ColRNAI	47.4	53.97	MOBP	53.9	1566	Rop	55.2	-
NC_023324.1	Escherichia coli ACN001 plasmid pACN001-C, complete sequence	5784	Circular	GI:575669905	Escherichia coli	Escherichia	Enterobacteriaceae	Enterobacterales	No	Complete	ColRNAI	45.2	53.61	MOBP	54	1554	Rop	54.2	-
NC_023328.1	Escherichia coli ACN001 plasmid pACN001-E, complete sequence	6822	Circular	GI:575670285	Escherichia coli	Escherichia	Enterobacteriaceae	Enterobacterales	Yes	Complete	ColRNAI	48.9	54.09	MOBP	56.5	1599	Rop	56.3	-
NC_023912.1	Escherichia coli strain W1058 plasmid pNPO1, complete sequence	1917	Linear	GI:689925746	Escherichia coli	Escherichia	Enterobacteriaceae	Enterobacterales	No	Complete	Col440I	Linear	52.74	No	No	No	No	No	-
NC_024954.1	Escherichia coli plasmid pNDM-ECS01, complete sequence	41190	Circular	GI:689862343	Escherichia coli	Escherichia	Enterobacteriaceae	Enterobacterales	Yes	Complete	IncN2	50.8	51.13	-	-	-	-	-	Putative co-integrate
NC_024969.1	Escherichia coli plasmid pER24y-10ksm DNA, complete sequence	9892	Circular	GI:689932745	Escherichia coli	Escherichia	Enterobacteriaceae	Enterobacterales	Yes	Complete	Col(pHAD28)	55.1	53.23	No	No	No	No	No	-
NC_025004.1	Enterobacter cloaceae HSD plasmid, restriction-modification system Ecl18KI, RNAI, RNAII, mob and rom genes	5571	Circular	GI:689925099	Enterobacter cloaceae	Enterobacter	Enterobacteriaceae	Enterobacterales	Yes	Complete	ColRNAI	46.6	53.29	MOBP	53.6	1554	Rop	52.1	-
NC_025010.1	Escherichia coli plasmid pCAPs	3128	Circular	GI:690347382	Escherichia coli	Escherichia	Enterobacteriaceae	Enterobacterales	No	Complete	ColRNAI	49.1	54.22	No	No	No	No	No	-
NC_025013.1	Escherichia coli kanamycin resistance plasmid pUB2380	8561	Circular	GI:690350120	Escherichia coli	Escherichia	Enterobacteriaceae	Enterobacterales	Yes	Complete	Non-typeable	48.5	53.83	MOBP	53.9	1554	Rop	52.1	-
NC_025026.1	Salmonella enterica subsp. enterica serovar Typhi plasmid pSTd4 probable RNA I modulator protein (rom), plasmid mobilization protein C (mobC), plasmid mobilization protein A (mobA), plasmid mobilization protein B (mobB), and plasmid mobilization protein D (mobD) genes, complete cds; truncated invasion plasmid antigen J (orf6) gene, partial cds; type II DNA-methyltransferase StyD4I (styIM) and typ…	5569	Circular	GI:689956730	Salmonella enterica	Salmonella	Enterobacteriaceae	Enterobacterales	Yes	Complete	ColRNAI	46.6	53.21	MOBP	53.8	1554	No	No	-
NC_025058.1	Escherichia coli plasmid pEC22, complete sequence	11957	Circular	GI:690352029	Escherichia coli	Escherichia	Enterobacteriaceae	Enterobacterales	No	Complete	ColRNAI	43.7	53.78	No	No	No	Rop	52.3	-
NC_025148.1	Salmonella enterica subsp. enterica serovar Typhimurium plasmid pCTXM5-891, complete sequence	12391	Circular	GI:691206385	Salmonella enterica	Salmonella	Enterobacteriaceae	Enterobacterales	No	Complete	Col(pHAD28)/Col440II	47.9	52.19	MOBP	60.3	1497	No	No	-
NC_025149.1	Salmonella enterica subsp. enterica serovar Typhimurium plasmid pCTXM5-1358, complete sequence	8216	Circular	GI:691206414	Salmonella enterica	Salmonella	Enterobacteriaceae	Enterobacterales	No	Complete	Col(pHAD28)/Col440II	47.2	52.19	MOBP	60.3	1497	No	No	-
NC_025150.1	Salmonella enterica subsp. enterica serovar Typhimurium plasmid pCTXM5-1845, complete sequence	8215	Circular	GI:691206436	Salmonella enterica	Salmonella	Enterobacteriaceae	Enterobacterales	No	Complete	Col(pHAD28)/Col440II	47.4	52.19	MOBP	60.3	1497	No	No	-
NC_025178.1	Escherichia coli plasmid pH1519-7, complete sequence	7036	Circular	GI:691234078	Escherichia coli	Escherichia	Enterobacteriaceae	Enterobacterales	Yes	Complete	ColRNAI	48.6	54.38	MOBP	54.3	1554	Rop	52.1	-
NC_025190.1	Salmonella enterica subsp. enterica serovar Typhimurium plasmid pCTXM5-637, complete sequence	7438	Circular	GI:691213535	Salmonella enterica	Salmonella	Enterobacteriaceae	Enterobacterales	No	Complete	Col(pHAD28)/Col440II	46.7	52.19	MOBP	60.3	1497	No	No	-
NC_032098.1	Enterobacter cloacae plasmid pEC4365, complete sequence	15668	Circular	GI:1115240501	Enterobacter cloacae	Enterobacter	Enterobacteriaceae	Enterobacterales	Yes	Complete	Non-typeable	56.5	50.66	No	No	No	No	No	-
NZ_AP014955.1	Klebsiella oxytoca strain JKo3 plasmid pKO_JKo3_4, complete sequence	3897	Circular	GI:1033027607	Klebsiella oxytoca	Klebsiella	Enterobacteriaceae	Enterobacterales	Yes	Complete	Col(pHAD28)	42.2	51.09	No	No	No	Rop	46.9	-
NZ_AP018675.1	Klebsiella pneumoniae strain GSU10-3 plasmid pGSU10-3-4, complete sequence	10060	Circular	GI:1480913050	Klebsiella pneumoniae	Klebsiella	Enterobacteriaceae	Enterobacterales	No	Complete	ColRNAI	55.1	53.88	No	No	No	Rop	51.1	-
NZ_AP018683.1	Vibrio casei strain DSM 22364 plasmid 2, complete sequence	16253	Circular	GI:1405471621	Vibrio casei	Vibrio	Vibrionaceae	Vibrionales	Yes	Complete	Non-typeable	43.1	45.38	No	No	No	No	No	-
NZ_AP019636.1	Enterobacter sp. 18A13 plasmid pECC18A13-2, complete sequence	9021	Circular	GI:1709995999	Enterobacter sp	Enterobacter	Enterobacteriaceae	Enterobacterales	Yes	Complete	Col(pHAD28)	52.4	52.85	MOBP	59.6	1494	No	No	-
NZ_AP019680.1	Escherichia coli strain GSH8M-2 plasmid pGSH8M-2-5, complete sequence	3274	Circular	GI:1767732539	Escherichia coli	Escherichia	Enterobacteriaceae	Enterobacterales	Yes	Complete	Col(pHAD28)	43.2	52.26	No	No	No	No	No	-
NZ_AP019681.1	Escherichia coli strain GSH8M-2 plasmid pGSH8M-2-6, complete sequence	3067	Circular	GI:1767732542	Escherichia coli	Escherichia	Enterobacteriaceae	Enterobacterales	Yes	Complete	Non-typeable	46.9	51.69	No	No	No	No	No	-
NZ_AP019693.1	Salmonella enterica subsp. enterica serovar Senftenberg strain SL180013 plasmid pSL180013-1, complete sequence	4096	Circular	GI:1701544933	Salmonella enterica	Salmonella	Enterobacteriaceae	Enterobacterales	Yes	Complete	Col440I	55.5	51.79	MOBP	60.9	1500	No	No	-
NZ_AP019694.1	Salmonella enterica subsp. enterica serovar Senftenberg strain SL180013 plasmid pSL180013-2, complete sequence	2345	Circular	GI:1701544934	Salmonella enterica	Salmonella	Enterobacteriaceae	Enterobacterales	No	Complete	Col(pHAD28)	49.4	52.55	No	No	No	No	No	-
NZ_AP019766.1	Escherichia coli O111:H- strain 110512 plasmid pO111-110512_5, complete sequence	6674	Circular	GI:1724048573	Escherichia coli	Escherichia	Enterobacteriaceae	Enterobacterales	Yes	Complete	Non-typeable	50.3	54.32	MOBP	56.4	1599	Rop	56.3	-
NZ_AP019767.1	Escherichia coli O111:H- strain 110512 plasmid pO111-110512_6, complete sequence	5423	Circular	GI:1724048578	Escherichia coli	Escherichia	Enterobacteriaceae	Enterobacterales	Yes	Complete	ColRNAI	47.2	53.61	MOBP	54.1	1554	Rop	52.6	-
NZ_CM012185.1	Acinetobacter bereziniae strain HPC229 plasmid pAbe229-4, whole genome shotgun sequence	4450	Circular	GI:1553426265	Acinetobacter bereziniae	Acinetobacter	Moraxellaceae	Pseudomonadales	Absent_in_RefSeq-HMM_Pofile	Complete	No PF	36.4	39.91	No	No	No	No	No	-
NZ_CP003994.1	Klebsiella pneumoniae subsp. pneumoniae Kp13 plasmid pKP13b, complete sequence	3223	Circular	GI:749296055	Klebsiella pneumoniae	Klebsiella	Enterobacteriaceae	Enterobacterales	No	Complete	Col(pHAD28)	56.4	53.04	MOBP	61	1494	No	No	-
NZ_CP003995.1	Klebsiella pneumoniae subsp. pneumoniae Kp13 plasmid pKP13c, complete sequence	5065	Circular	GI:749296056	Klebsiella pneumoniae	Klebsiella	Enterobacteriaceae	Enterobacterales	No	Complete	Col(pHAD28)	43.9	53.19	No	No	No	Rop	47.4	-
NZ_CP006633.1	Escherichia coli PCN033 plasmid p1PCN033, complete sequence	3319	Circular	GI:844788474	Escherichia coli	Escherichia	Enterobacteriaceae	Enterobacterales	No	Complete	ColRNAI	43.3	52.41	No	No	No	Rop	49.2	-
NZ_CP006637.1	Escherichia coli PCN061 plasmid PCN061p1, complete sequence	2014	Circular	GI:844749278	Escherichia coli	Escherichia	Enterobacteriaceae	Enterobacterales	No	Complete	Col(pHAD28)	49.6	52.51	No	No	No	No	No	-
NZ_CP006638.1	Escherichia coli PCN061 plasmid PCN061p2, complete sequence	5754	Circular	GI:844749286	Escherichia coli	Escherichia	Enterobacteriaceae	Enterobacterales	Yes	Complete	Col440I	50.5	52.33	MOBP	59.9	1500	No	No	-
NZ_CP006639.1	Escherichia coli PCN061 plasmid PCN061p3, complete sequence	6222	Circular	GI:844749291	Escherichia coli	Escherichia	Enterobacteriaceae	Enterobacterales	No	Complete	Col(pHAD28)	52.5	52.5	No	No	No	No	No	-
NZ_CP006660.1	Klebsiella pneumoniae strain ATCC BAA-2146 plasmid pMYS, complete sequence	2014	Circular	GI:749295867	Klebsiella pneumoniae	Klebsiella	Enterobacteriaceae	Enterobacterales	Yes	Complete	Col(pHAD28)	49.6	52.51	No	No	No	No	No	-
NZ_CP006793.1	Yersinia pestis 2944 plasmid pPCP, complete sequence	9609	Circular	GI:915757394	Yersinia pestis	Yersinia	Yersiniaceae	Enterobacterales	Yes	Complete	ColRNAI	45.3	53.1	No	No	No	Rop	50.3	-
NZ_CP006797.1	Yersinia pestis 1045 plasmid pPCP, complete sequence	9610	Circular	GI:915756841	Yersinia pestis	Yersinia	Yersiniaceae	Enterobacterales	No	Complete	ColRNAI	45.3	53.1	No	No	No	Rop	50.3	-
NZ_CP006808.1	Yersinia pestis 790 plasmid pPCP, complete sequence	9610	Circular	GI:915758888	Yersinia pestis	Yersinia	Yersiniaceae	Enterobacterales	Yes	Complete	ColRNAI	45.3	53.1	No	No	No	Rop	50.3	-
NZ_CP006919.1	Klebsiella pneumoniae 30684/NJST258_2 plasmid pNJST258C2, complete sequence	25284	Circular	GI:749296018	Klebsiella pneumoniae	Klebsiella	Enterobacteriaceae	Enterobacterales	No	Complete	ColRNAI	56.7	52.93	-	-	-	-	-	Putative co-integrate
NZ_CP006924.1	Klebsiella pneumoniae 30660/NJST258_1 plasmid pNJST258N5, complete sequence	10925	Circular	GI:749295836	Klebsiella pneumoniae	Klebsiella	Enterobacteriaceae	Enterobacterales	Yes	Complete	Col(pHAD28)	49.2	52.54	No	No	No	Rop	46.9	-
NZ_CP006928.1	Klebsiella pneumoniae 30660/NJST258_1 plasmid pNJST258N4, complete sequence	14249	Circular	GI:749295847	Klebsiella pneumoniae	Klebsiella	Enterobacteriaceae	Enterobacterales	No	Complete	ColRNAI	53.3	52.93	No	No	No	Rop	48.9	-
NZ_CP007488.1	Salmonella enterica subsp. enterica strain SA972816 plasmid p3K, complete sequence	3208	Circular	GI:1057548330	Salmonella enterica	Salmonella	Enterobacteriaceae	Enterobacterales	Yes	Complete	Col(pHAD28)	49.2	53.17	No	No	No	Rop	50.8	-
NZ_CP007568.1	Aeromonas media WS plasmid pWSY, complete sequence	11276	Circular	GI:752535654	Aeromonas media	Aeromonas	Aeromonadaceae	Aeromonadales	Yes	Complete	Non-typeable	56	57.8	No	No	No	No	No	-
NZ_CP007728.1	Klebsiella pneumoniae subsp. pneumoniae KPNIH10 plasmid pAAC154-a50, complete sequence	15096	Circular	GI:749296014	Klebsiella pneumoniae	Klebsiella	Enterobacteriaceae	Enterobacterales	Yes	Complete	ColRNAI	53.5	52.93	No	No	No	Rop	48.9	-
NZ_CP008799.1	Klebsiella pneumoniae subsp. pneumoniae KPNIH24 plasmid pKPN-819, complete sequence	58050	Circular	GI:749296010	Klebsiella pneumoniae	Klebsiella	Enterobacteriaceae	Enterobacterales	No	Complete	ColRNAI	48.6	52.93	-	-	-	-	-	Putative co-integrate
NZ_CP008828.1	Klebsiella pneumoniae subsp. pneumoniae KPNIH1 plasmid pAAC154-a50, complete sequence	15096	Circular	GI:749295863	Klebsiella pneumoniae	Klebsiella	Enterobacteriaceae	Enterobacterales	Yes	Complete	ColRNAI	53.5	52.93	No	No	No	Rop	48.9	-
NZ_CP008832.1	Klebsiella pneumoniae subsp. pneumoniae KPR0928 plasmid pKPN-294, complete sequence	13841	Circular	GI:749295829	Klebsiella pneumoniae	Klebsiella	Enterobacteriaceae	Enterobacterales	Yes	Complete	ColRNAI	53.7	52.93	No	No	No	Rop	48.9	-
NZ_CP008845.1	Klebsiella michiganensis strain M1 plasmid pKOXM1D, complete sequence	3514	Circular	GI:749293681	Klebsiella michiganensis	Klebsiella	Enterobacteriaceae	Enterobacterales	Yes	Complete	Col(pHAD28)/Col440II	54.4	52.88	MOBP	58.1	1527	No	No	-
NZ_CP009169.1	Escherichia coli 1303 plasmid p1303_5, complete sequence	4671	Circular	GI:751908869	Escherichia coli	Escherichia	Enterobacteriaceae	Enterobacterales	No	Complete	ColRNAI	45.8	53.61	No	No	No	Rop	54.7	-
NZ_CP009263.1	Vibrio vulnificus strain 93U204 plasmid p93U204, complete sequence	5719	Circular	GI:749198599	Vibrio vulnificus	Vibrio	Vibrionaceae	Vibrionales	Yes	Complete	Non-typeable	40.3	47.58	No	No	No	No	No	-
NZ_CP009489.1	Yersinia pestis strain PBM19 plasmid pPCP1, complete sequence	9610	Circular	GI:756144575	Yersinia pestis	Yersinia	Yersiniaceae	Enterobacterales	No	Complete	ColRNAI	45.3	53.1	No	No	No	Rop	50.3	-
NZ_CP009568.1	Salmonella enterica subsp. enterica serovar Newport str. CVM 22462 plasmid pCFSAN000934_03, complete sequence	3605	Circular	GI:764628983	Salmonella enterica	Salmonella	Enterobacteriaceae	Enterobacterales	No	Complete	Col(pHAD28)	43	53.48	No	No	No	No	No	-
NZ_CP009701.1	Yersinia pestis strain Harbin35 plasmid unnamed3, complete sequence	9608	Circular	GI:756144232	Yersinia pestis	Yersinia	Yersiniaceae	Enterobacterales	Yes	Complete	ColRNAI	45.3	53.1	No	No	No	Rop	50.3	-
NZ_CP009772.1	Klebsiella pneumoniae subsp. pneumoniae strain KPNIH33 plasmid pEA1509_B, complete sequence	9294	Circular	GI:749295855	Klebsiella pneumoniae	Klebsiella	Enterobacteriaceae	Enterobacterales	No	Complete	ColRNAI	55.2	52.93	No	No	No	Rop	48.9	-
NZ_CP009778.1	Klebsiella pneumoniae subsp. pneumoniae strain KPNIH32 plasmid pKPN-c8b, complete sequence	15271	Circular	GI:749296180	Klebsiella pneumoniae	Klebsiella	Enterobacteriaceae	Enterobacterales	Yes	Complete	ColRNAI	53.5	52.93	No	No	No	Rop	48.9	-
NZ_CP009782.1	Yersinia pestis strain El Dorado plasmid pPCP	8150	Linear	GI:756143684	Yersinia pestis	Yersinia	Yersiniaceae	Enterobacterales	No	Complete	ColRNAI	Linear	53.18	No	No	No	No	No	-
NZ_CP009833.1	Yersinia pestis strain KIM5 plasmid pPCP	10072	Circular	GI:806642790	Yersinia pestis	Yersinia	Yersiniaceae	Enterobacterales	Yes	Complete	ColRNAI	45.3	53.1	No	No	No	Rop	50.3	-
NZ_CP009839.1	Yersinia pestis A1122 plasmid pPCP, complete sequence	9612	Circular	GI:756981230	Yersinia pestis	Yersinia	Yersiniaceae	Enterobacterales	No	Complete	ColRNAI	45.3	53.1	No	No	No	Rop	50.3	-
NZ_CP009873.1	Klebsiella pneumoniae subsp. pneumoniae strain KPNIH30 plasmid pKPN-294, complete sequence	13841	Circular	GI:749295991	Klebsiella pneumoniae	Klebsiella	Enterobacteriaceae	Enterobacterales	Yes	Complete	ColRNAI	53.7	52.93	No	No	No	Rop	48.9	-
NZ_CP009877.1	Klebsiella pneumoniae subsp. pneumoniae strain KPNIH31 plasmid pAAC154-a9e, complete sequence	15100	Circular	GI:749295776	Klebsiella pneumoniae	Klebsiella	Enterobacteriaceae	Enterobacterales	Yes	Complete	ColRNAI	53.5	52.93	No	No	No	Rop	48.9	-
NZ_CP009903.1	Yersinia pestis Antiqua plasmid pPCP, complete sequence	9609	Circular	GI:756981402	Yersinia pestis	Yersinia	Yersiniaceae	Enterobacterales	Yes	Complete	ColRNAI	45.3	53.1	No	No	No	Rop	50.3	-
NZ_CP009936.1	Yersinia pestis Angola plasmid pPCP, complete sequence	9282	Circular	GI:756978732	Yersinia pestis	Yersinia	Yersiniaceae	Enterobacterales	No	Complete	ColRNAI	45.1	53.1	No	No	No	Rop	50.3	-
NZ_CP009988.1	Yersinia pestis strain Nicholisk 41 plasmid 3, complete sequence	9610	Circular	GI:756977852	Yersinia pestis	Yersinia	Yersiniaceae	Enterobacterales	Yes	Complete	ColRNAI	45.3	53.1	No	No	No	Rop	50.3	-
NZ_CP009992.1	Yersinia pestis strain Java9 plasmid p4	9670	Circular	GI:756980502	Yersinia pestis	Yersinia	Yersiniaceae	Enterobacterales	Yes	Complete	ColRNAI	45.1	53.1	No	No	No	Rop	50.3	-
NZ_CP010020.1	Yersinia pestis str. Pestoides B plasmid pPCP, complete sequence	9606	Circular	GI:756970697	Yersinia pestis	Yersinia	Yersiniaceae	Enterobacterales	Yes	Complete	ColRNAI	45.3	53.1	No	No	No	Rop	50.3	-
NZ_CP010118.1	Escherichia coli strain C2 plasmid A, complete sequence	8401	Circular	GI:1121075330	Escherichia coli	Escherichia	Enterobacteriaceae	Enterobacterales	No	Complete	Col(pHAD28)	55.4	52.5	No	No	No	No	No	-
NZ_CP010128.1	Escherichia coli strain C8 plasmid C, complete genome	7982	Circular	GI:1121193665	Escherichia coli	Escherichia	Enterobacteriaceae	Enterobacterales	No	Complete	ColRNAI	47.4	55.07	MOBP	53.1	1545	Rop	53.7	-
NZ_CP010156.1	Escherichia coli strain D9 plasmid D, complete genome	4600	Circular	GI:1122321270	Escherichia coli	Escherichia	Enterobacteriaceae	Enterobacterales	No	Complete	Col(pHAD28)	51.7	52.38	No	No	No	No	No	-
NZ_CP010159.1	Escherichia coli strain D10 plasmid B, complete genome	6822	Circular	GI:1121073747	Escherichia coli	Escherichia	Enterobacteriaceae	Enterobacterales	Yes	Complete	ColRNAI	48.8	54.09	MOBP	56.3	1599	Rop	56.3	-
NZ_CP010161.1	Escherichia coli strain H1 plasmid A, complete genome	3989	Circular	GI:1121205883	Escherichia coli	Escherichia	Enterobacteriaceae	Enterobacterales	Yes	Complete	Col(pHAD28)	45.9	50.91	No	No	No	Rop	44.8	-
NZ_CP010162.1	Escherichia coli strain H1 plasmid B, complete genome	4075	Circular	GI:1121205884	Escherichia coli	Escherichia	Enterobacteriaceae	Enterobacterales	Yes	Complete	Non-typeable	44.6	52.39	No	No	No	Rop	47.4	-
NZ_CP010165.1	Escherichia coli strain H2 plasmid B, complete sequence	5023	Circular	GI:1121079045	Escherichia coli	Escherichia	Enterobacteriaceae	Enterobacterales	No	Complete	Col440I	45.4	51.82	No	No	No	Rop	47.9	-
NZ_CP010175.1	Escherichia coli strain H8 plasmid C, complete sequence	6647	Circular	GI:1121188583	Escherichia coli	Escherichia	Enterobacteriaceae	Enterobacterales	No	Complete	ColRNAI	48.5	54.38	MOBP	54.2	1554	Rop	52.1	-
NZ_CP010182.1	Escherichia coli strain M1 plasmid B, complete sequence	4980	Circular	GI:1121156532	Escherichia coli	Escherichia	Enterobacteriaceae	Enterobacterales	No	Complete	ColRNAI	45.4	54.88	No	No	No	Rop	53.7	-
NZ_CP010185.1	Escherichia coli strain M3 plasmid B, complete sequence	4980	Circular	GI:1121194410	Escherichia coli	Escherichia	Enterobacteriaceae	Enterobacterales	No	Complete	ColRNAI	45.4	54.88	No	No	No	Rop	53.7	-
NZ_CP010188.1	Escherichia coli strain M6 plasmid B, complete genome	6039	Circular	GI:1121207903	Escherichia coli	Escherichia	Enterobacteriaceae	Enterobacterales	No	Complete	ColRNAI	45.1	53.68	MOBP	52.9	1566	Rop	53.1	-
NZ_CP010195.1	Escherichia coli strain M8 plasmid D, complete genome	4962	Circular	GI:1121194799	Escherichia coli	Escherichia	Enterobacteriaceae	Enterobacterales	Yes	Complete	ColRNAI	45.3	54.97	No	No	No	Rop	52.6	-
NZ_CP010199.1	Escherichia coli strain M9 plasmid C, complete genome	6039	Circular	GI:1121187112	Escherichia coli	Escherichia	Enterobacteriaceae	Enterobacterales	No	Complete	ColRNAI	45.1	53.68	MOBP	52.9	1566	Rop	53.1	-
NZ_CP010205.1	Escherichia coli strain M10 plasmid E, complete sequence	3258	Circular	GI:1121228806	Escherichia coli	Escherichia	Enterobacteriaceae	Enterobacterales	Yes	Complete	Col440I	47.1	53.2	No	No	No	Rop	50.3	-
NZ_CP010211.1	Escherichia coli strain M11 plasmid E, complete sequence	6039	Circular	GI:1121202376	Escherichia coli	Escherichia	Enterobacteriaceae	Enterobacterales	Yes	Complete	ColRNAI	45.2	53.68	MOBP	52.9	1566	Rop	53.1	-
NZ_CP010216.1	Escherichia coli strain M15 plasmid C, complete sequence	6039	Circular	GI:1121141256	Escherichia coli	Escherichia	Enterobacteriaceae	Enterobacterales	Yes	Complete	ColRNAI	45.2	53.68	MOBP	52.9	1566	Rop	53.1	-
NZ_CP010224.1	Escherichia coli strain M19 plasmid C, complete sequence	6039	Circular	GI:1121162501	Escherichia coli	Escherichia	Enterobacteriaceae	Enterobacterales	No	Complete	ColRNAI	45.2	53.68	MOBP	52.9	1566	Rop	53.1	-
NZ_CP010227.1	Escherichia coli strain S1 plasmid A, complete sequence	5101	Circular	GI:1121186627	Escherichia coli	Escherichia	Enterobacteriaceae	Enterobacterales	Yes	Complete	Col(pHAD28)/Col440II	50.7	52.98	MOBP	60.3	1497	No	No	-
NZ_CP010294.1	Yersinia pestis strain Nairobi plasmid pPCP, complete sequence	9614	Circular	GI:756970941	Yersinia pestis	Yersinia	Yersiniaceae	Enterobacterales	No	Complete	ColRNAI	45.3	53.1	No	No	No	Rop	50.3	-
NZ_CP010318.1	Escherichia coli strain 789 plasmid pAPEC-O78-3	4599	Linear	GI:764932038	Escherichia coli	Escherichia	Enterobacteriaceae	Enterobacterales	Yes	Complete	ColRNAI	Linear	54.46	No	No	No	No	No	-
NZ_CP010362.1	Klebsiella pneumoniae strain 38544 plasmid p38544-85.403kb, complete sequence	85403	Circular	GI:764961876	Klebsiella pneumoniae	Klebsiella	Enterobacteriaceae	Enterobacterales	No	Complete	ColRNAI	54.8	52.93	-	-	-	-	-	Putative co-integrate
NZ_CP010364.1	Enterobacter hormaechei subsp. oharae strain 34978 plasmid p34978-4.938kb, complete sequence	4938	Circular	GI:765030385	Enterobacter hormaechei	Enterobacter	Enterobacteriaceae	Enterobacterales	Yes	Complete	Col(pHAD28)/Col440II	54.9	53.36	MOBP	60	1506	No	No	-
NZ_CP010367.1	Enterobacter hormaechei subsp. oharae strain 34978 plasmid p34978-5.413kb, complete sequence	5413	Circular	GI:765030399	Enterobacter hormaechei	Enterobacter	Enterobacteriaceae	Enterobacterales	No	Complete	Col(pHAD28)/Col440II	52.5	51.96	MOBP	60.8	1404	No	No	-
NZ_CP010375.2	Enterobacter hormaechei subsp. steigerwaltii strain 34977 plasmid p34977-5.006kb, complete sequence	5007	Circular	GI:919578389	Enterobacter hormaechei	Enterobacter	Enterobacteriaceae	Enterobacterales	Yes	Complete	Col(pHAD28)	53.1	52.49	MOBP	61.3	1500	No	No	-
NZ_CP010378.1	Enterobacter hormaechei subsp. hormaechei strain 34983 plasmid p34983-59.134kb, complete sequence	59134	Circular	GI:749202508	Enterobacter hormaechei	Enterobacter	Enterobacteriaceae	Enterobacterales	Yes	Complete	IncN3	52.9	51.3	-	-	-	-	-	Putative co-integrate
NZ_CP010381.1	Enterobacter hormaechei subsp. steigerwaltii strain 34998 plasmid p34998-4.921kb, complete sequence	4921	Circular	GI:746219889	Enterobacter hormaechei	Enterobacter	Enterobacteriaceae	Enterobacterales	Yes	Complete	Col(pHAD28)/Col440II	54.9	53.18	MOBP	60	1506	No	No	-
NZ_CP010382.1	Enterobacter hormaechei subsp. steigerwaltii strain 34998 plasmid p34998-53.129kb, complete sequence	53129	Circular	GI:746219904	Enterobacter hormaechei	Enterobacter	Enterobacteriaceae	Enterobacterales	Yes	Complete	Non-typeable	51.7	51.48	-	-	-	-	-	Putative co-integrate
NZ_CP010388.1	Klebsiella pneumoniae strain 38547 plasmid p38547-1.476kb, complete sequence	1476	Circular	GI:746821237	Klebsiella pneumoniae	Klebsiella	Enterobacteriaceae	Enterobacterales	Yes	Complete	Col(pHAD28)	49.3	50.45	No	No	No	Rop	46.9	-
NZ_CP010389.1	Klebsiella pneumoniae strain 38547 plasmid p38547-2.496kb, complete sequence	2496	Circular	GI:746821238	Klebsiella pneumoniae	Klebsiella	Enterobacteriaceae	Enterobacterales	Yes	Complete	Col(pHAD28)	51.5	53.58	No	No	No	Rop	57.5	-
NZ_CP010394.1	Klebsiella pneumoniae strain 34618 plasmid p34618-13.841kb, complete sequence	13841	Circular	GI:749204322	Klebsiella pneumoniae	Klebsiella	Enterobacteriaceae	Enterobacterales	No	Complete	ColRNAI	53.7	52.93	No	No	No	Rop	48.9	-
NZ_CP010832.1	Shigella sonnei strain FORC_011 plasmid pFORC11.3, complete sequence	8405	Circular	GI:976151612	Shigella sonnei	Shigella	Enterobacteriaceae	Enterobacterales	Yes	Complete	Col(pHAD28)	55.4	52.5	No	No	No	No	No	-
NZ_CP011049.1	Cronobacter sakazakii strain ATCC 29544 plasmid CSK29544_2p, complete sequence	4938	Circular	GI:817657570	Cronobacter sakazakii	Cronobacter	Enterobacteriaceae	Enterobacterales	Yes	Complete	Col(pHAD28)/Col440II	54.9	53.36	MOBP	60	1506	No	No	-
NZ_CP011067.1	Escherichia coli str. Sanji plasmid pSJ_2, complete sequence	2640	Circular	GI:1016070225	Escherichia coli	Escherichia	Enterobacteriaceae	Enterobacterales	Yes	Complete	Col(pHAD28)	49.2	52.14	No	No	No	No	No	-
NZ_CP011137.1	Escherichia coli VR50 plasmid pVR50C, complete sequence	6989	Circular	GI:803470251	Escherichia coli	Escherichia	Enterobacteriaceae	Enterobacterales	Yes	Complete	ColRNAI	47.6	54.18	MOBP	56.2	1599	Rop	55.7	-
NZ_CP011138.1	Escherichia coli VR50 plasmid pVR50D, complete sequence	5631	Circular	GI:803470254	Escherichia coli	Escherichia	Enterobacteriaceae	Enterobacterales	Yes	Complete	ColRNAI	47.3	53.97	MOBP	53.9	1566	Rop	55.2	-
NZ_CP011315.1	Klebsiella pneumoniae subsp. pneumoniae strain 234-12 plasmid pKpn2312-5, complete sequence	4831	Circular	GI:817691870	Klebsiella pneumoniae	Klebsiella	Enterobacteriaceae	Enterobacterales	No	Complete	Col440I	43.1	51.64	No	No	No	Rop	45.8	-
NZ_CP011433.1	Salmonella enterica subsp. enterica serovar Typhimurium strain YU39 isolate YUHS 05-78 plasmid pYU39_4.8, complete sequence	4800	Circular	GI:822032927	Salmonella enterica	Salmonella	Enterobacteriaceae	Enterobacterales	No	Complete	ColRNAI	50.7	54.46	MOBP	55.5	1590	Rop	54.2	-
NZ_CP011434.1	Salmonella enterica subsp. enterica serovar Typhimurium strain YU39 isolate YUHS 05-78 plasmid pYU39_4.2, complete sequence	4248	Circular	GI:822032928	Salmonella enterica	Salmonella	Enterobacteriaceae	Enterobacterales	Yes	Complete	Col(pHAD28)	47.7	52.1	No	No	No	No	No	-
NZ_CP011435.1	Salmonella enterica subsp. enterica serovar Typhimurium strain YU39 isolate YUHS 05-78 plasmid pYU39_2.7, complete sequence	2677	Circular	GI:822032929	Salmonella enterica	Salmonella	Enterobacteriaceae	Enterobacterales	No	Complete	Col(pHAD28)	46	52.28	No	No	No	Rop	49.7	-
NZ_CP011569.1	Enterobacter hormaechei strain CAV1311 plasmid pCAV1311-3223, complete sequence	3223	Circular	GI:836581706	Enterobacter hormaechei	Enterobacter	Enterobacteriaceae	Enterobacterales	Yes	Complete	Col(pHAD28)	56.3	53.04	MOBP	61	1494	No	No	-
NZ_CP011585.1	Enterobacter asburiae strain CAV1043 plasmid pCAV1043-1919, complete sequence	1919	Circular	GI:836587273	Enterobacter asburiae	Enterobacter	Enterobacteriaceae	Enterobacterales	No	Complete	Col(pHAD28)	51.3	53.04	No	No	No	No	No	-
NZ_CP011586.1	Enterobacter asburiae strain CAV1043 plasmid pCAV1043-10, complete sequence	10403	Circular	GI:836587276	Enterobacter asburiae	Enterobacter	Enterobacteriaceae	Enterobacterales	No	Complete	Col440I	49.9	52.14	No	No	No	Rop	47.4	-
NZ_CP011592.1	Klebsiella oxytoca strain CAV1099 plasmid pCAV1099-5410, complete sequence	5410	Circular	GI:836562271	Klebsiella oxytoca	Klebsiella	Enterobacteriaceae	Enterobacterales	No	Complete	Col(pHAD28)/Col440II	52.2	51.96	MOBP	60.4	1497	No	No	-
NZ_CP011603.1	Citrobacter freundii strain CAV1321 plasmid pCAV1321-1916, complete sequence	1916	Circular	GI:836556387	Citrobacter freundii	Citrobacter	Enterobacteriaceae	Enterobacterales	Yes	Complete	Col440I	52.3	52.74	No	No	No	No	No	-
NZ_CP011604.1	Citrobacter freundii strain CAV1321 plasmid pCAV1321-3223, complete sequence	3223	Circular	GI:836556388	Citrobacter freundii	Citrobacter	Enterobacteriaceae	Enterobacterales	Yes	Complete	Col(pHAD28)	56.4	53.04	MOBP	61	1494	No	No	-
NZ_CP011605.1	Citrobacter freundii strain CAV1321 plasmid pCAV1321-3820, complete sequence	3820	Circular	GI:836556389	Citrobacter freundii	Citrobacter	Enterobacteriaceae	Enterobacterales	Yes	Complete	Col(pHAD28)	52.1	51.42	MOBP	59.2	1506	No	No	-
NZ_CP011606.1	Citrobacter freundii strain CAV1321 plasmid pCAV1321-4310, complete sequence	4310	Circular	GI:836556390	Citrobacter freundii	Citrobacter	Enterobacteriaceae	Enterobacterales	No	Complete	Col440I	54.7	51.79	MOBP	60.9	1500	No	No	-
NZ_CP011607.1	Citrobacter freundii strain CAV1321 plasmid pCAV1321-4938, complete sequence	4938	Circular	GI:836556391	Citrobacter freundii	Citrobacter	Enterobacteriaceae	Enterobacterales	Yes	Complete	Col440I/Col440II	51.4	53.15	MOBP	58.1	1527	No	No	-
NZ_CP011613.1	Klebsiella oxytoca strain CAV1335 plasmid pCAV1335-5410, complete sequence	5410	Circular	GI:836582792	Klebsiella oxytoca	Klebsiella	Enterobacteriaceae	Enterobacterales	Yes	Complete	Col(pHAD28)/Col440II	52.2	51.96	MOBP	60.4	1497	No	No	-
NZ_CP011619.1	Klebsiella pneumoniae strain CAV1344 plasmid pCAV1344-3741, complete sequence	3741	Circular	GI:836560107	Klebsiella pneumoniae	Klebsiella	Enterobacteriaceae	Enterobacterales	Yes	Complete	Col(pHAD28)	45.9	52.76	No	No	No	Rop	47.4	-
NZ_CP011625.1	Klebsiella oxytoca strain CAV1374 plasmid pCAV1374-1919, complete sequence	1919	Circular	GI:836566951	Klebsiella oxytoca	Klebsiella	Enterobacteriaceae	Enterobacterales	Yes	Complete	Col(pHAD28)	51.3	53.04	No	No	No	No	No	-
NZ_CP011627.1	Klebsiella oxytoca strain CAV1374 plasmid pCAV1374-14, complete sequence	14274	Circular	GI:836566958	Klebsiella oxytoca	Klebsiella	Enterobacteriaceae	Enterobacterales	Yes	Complete	Col440I	48.8	52.19	No	No	No	Rop	49.5	-
NZ_CP011637.1	Serratia marcescens strain CAV1492 plasmid pCAV1492-3223, complete sequence	3223	Circular	GI:836573120	Serratia marcescens	Serratia	Yersiniaceae	Enterobacterales	Yes	Complete	Col(pHAD28)	56.4	53.04	MOBP	61	1494	No	No	-
NZ_CP011638.1	Serratia marcescens strain CAV1492 plasmid pCAV1492-6393, complete sequence	6393	Circular	GI:836573121	Serratia marcescens	Serratia	Yersiniaceae	Enterobacterales	Yes	Complete	Col(pHAD28)	52.7	53.1	No	No	No	Rop	47.6	-
NZ_CP011643.1	Klebsiella pneumoniae strain CAV1596 plasmid pCAV1596-2927, complete sequence	2927	Circular	GI:836558529	Klebsiella pneumoniae	Klebsiella	Enterobacteriaceae	Enterobacterales	Yes	Complete	Col(pHAD28)	46.5	52.54	No	No	No	Rop	46.9	-
NZ_CP011651.1	Citrobacter freundii strain CAV1741 plasmid pCAV1741-1916, complete sequence	1916	Circular	GI:836563785	Citrobacter freundii	Citrobacter	Enterobacteriaceae	Enterobacterales	Yes	Complete	Col440I	52.3	52.74	No	No	No	No	No	-
NZ_CP011652.1	Citrobacter freundii strain CAV1741 plasmid pCAV1741-3223, complete sequence	3223	Circular	GI:836563787	Citrobacter freundii	Citrobacter	Enterobacteriaceae	Enterobacterales	Yes	Complete	Col(pHAD28)	56.4	53.04	MOBP	61	1494	No	No	-
NZ_CP011658.1	Enterobacter hormaechei strain CAV1176 plasmid pCAV1176-3223, complete sequence	3223	Circular	GI:1344168787	Enterobacter hormaechei	Enterobacter	Enterobacteriaceae	Enterobacterales	No	Complete	Col(pHAD28)	56.3	53.04	MOBP	61	1494	No	No	-
NZ_CP011979.1	Klebsiella pneumoniae DMC1097 plasmid pDMC1097-20.222kb, complete sequence	20222	Circular	GI:915798693	Klebsiella pneumoniae	Klebsiella	Enterobacteriaceae	Enterobacterales	No	Complete	ColRNAI	52.3	52.93	No	No	No	Rop	48.9	-
NZ_CP011982.1	Klebsiella pneumoniae 500_1420 plasmid p500_1420-51.662kb, complete sequence	51662	Circular	GI:918665389	Klebsiella pneumoniae	Klebsiella	Enterobacteriaceae	Enterobacterales	Yes	Complete	ColRNAI/ColRNAI/ColRNAI	53.8	52.93	-	-	-	-	-	Putative co-integrate
NZ_CP011984.1	Klebsiella pneumoniae 500_1420 plasmid p500_1420-13.838kb, complete sequence	13838	Circular	GI:918665401	Klebsiella pneumoniae	Klebsiella	Enterobacteriaceae	Enterobacterales	No	Complete	ColRNAI	53.7	52.85	No	No	No	Rop	51.3	-
NZ_CP011988.1	Klebsiella pneumoniae UHKPC07 plasmid pUHKPC07-13.841kb, complete sequence	13841	Circular	GI:915785151	Klebsiella pneumoniae	Klebsiella	Enterobacteriaceae	Enterobacterales	No	Complete	ColRNAI	53.7	52.93	No	No	No	Rop	48.9	-
NZ_CP011993.1	Klebsiella pneumoniae UHKPC33 plasmid pUHKPC33-13.841kb, complete sequence	13841	Circular	GI:915783552	Klebsiella pneumoniae	Klebsiella	Enterobacteriaceae	Enterobacterales	No	Complete	ColRNAI	53.7	52.93	No	No	No	Rop	48.9	-
NZ_CP012164.1	Enterobacter roggenkampii strain 35734 plasmid p35734-8.452kb, complete sequence	8452	Circular	GI:922317931	Enterobacter roggenkampii	Enterobacter	Enterobacteriaceae	Enterobacterales	Yes	Complete	Col(pHAD28)	54	54.47	MOBP	61.5	1026	No	No	-
NZ_CP012166.1	Enterobacter hormaechei subsp. oharae strain 34978 plasmid p34978-2.725kb, complete sequence	2725	Circular	GI:922317934	Enterobacter hormaechei	Enterobacter	Enterobacteriaceae	Enterobacterales	Yes	Complete	Col440I	50.8	54.04	No	No	No	Rop	58.1	-
NZ_CP012558.1	Raoultella ornithinolytica strain 18 plasmid 3, complete sequence	3960	Circular	GI:1065030966	Raoultella ornithinolytica	Raoultella	Enterobacteriaceae	Enterobacterales	Yes	Complete	Col(pHAD28)	43.9	52.06	No	No	No	Rop	46.4	-
NZ_CP012628.1	Escherichia coli strain SF-468 plasmid pSF-468-3, complete sequence	6647	Circular	GI:983559884	Escherichia coli	Escherichia	Enterobacteriaceae	Enterobacterales	Yes	Complete	ColRNAI	48.6	54.55	MOBP	54.3	1554	Rop	52.1	-
NZ_CP012684.1	Salmonella enterica subsp. enterica serovar Typhimurium strain 33676 plasmid p33676_4.5, complete sequence	4512	Circular	GI:929549739	Salmonella enterica	Salmonella	Enterobacteriaceae	Enterobacterales	Yes	Complete	ColRNAI	50.2	54.46	MOBP	55.5	1590	Rop	54.2	-
NZ_CP012804.1	Escherichia coli O157:H7 strain WS4202 isolate laboratory strain plasmid pOSAK1-WS4202, complete sequence	3306	Circular	GI:983572459	Escherichia coli	Escherichia	Enterobacteriaceae	Enterobacterales	Yes	Complete	ColRNAI	43.4	52.41	No	No	No	Rop	48.7	-
NZ_CP012933.1	Salmonella enterica subsp. enterica serovar Heidelberg strain N13-01290 plasmid pN13-01290_3-1, complete sequence	3319	Circular	GI:983378974	Salmonella enterica	Salmonella	Enterobacteriaceae	Enterobacterales	Yes	Complete	ColRNAI	43.4	52.3	No	No	No	Rop	49.7	-
NZ_CP012991.1	Klebsiella pneumoniae strain KpN01 plasmid pKpN01-COL, complete sequence	3223	Circular	GI:983414011	Klebsiella pneumoniae	Klebsiella	Enterobacteriaceae	Enterobacterales	Yes	Complete	Col(pHAD28)	56.3	53.04	MOBP	61	1494	No	No	-
NZ_CP013321.1	Klebsiella pneumoniae strain CAV1193 plasmid pCAV1193-3741, complete sequence	3741	Circular	GI:983450788	Klebsiella pneumoniae	Klebsiella	Enterobacteriaceae	Enterobacterales	Yes	Complete	Col(pHAD28)	45.9	52.76	No	No	No	Rop	47.4	-
NZ_CP014100.1	Shigella sonnei strain FDAARGOS_90 plasmid unnamed4, complete sequence	8421	Circular	GI:992379427	Shigella sonnei	Shigella	Enterobacteriaceae	Enterobacterales	Yes	Complete	Col(pHAD28)	55.3	52.5	No	No	No	No	No	-
NZ_CP014101.1	Shigella sonnei strain FDAARGOS_90 plasmid unnamed5, complete sequence	8420	Circular	GI:992379428	Shigella sonnei	Shigella	Enterobacteriaceae	Enterobacterales	No	Complete	Col(pHAD28)	55.3	52.5	No	No	No	No	No	-
NZ_CP014109.1	Escherichia coli strain FDAARGOS_144 plasmid unnamed3	7518	Linear	GI:1352585576	Escherichia coli	Escherichia	Enterobacteriaceae	Enterobacterales	Yes	Complete	ColRNAI	Linear	52.3	No	No	No	No	No	-
NZ_CP014122.1	Klebsiella pneumoniae strain FDAARGOS_156 plasmid unnamed4, complete sequence	25882	Circular	GI:1353418844	Klebsiella pneumoniae	Klebsiella	Enterobacteriaceae	Enterobacterales	No	Complete	ColRNAI/ColRNAI	55.4	52.93	-	-	-	-	-	Putative co-integrate
NZ_CP035519.1	Escherichia coli strain U14A plasmid pU14A_C, complete sequence	5209	Circular	GI:1568949726	Escherichia coli	Escherichia	Enterobacteriaceae	Enterobacterales	No	Complete	ColRNAI	48.6	52.52	∆MOB	55.3	219	Rop	53.1	-
NZ_CP014300.1	Klebsiella pneumoniae strain KP38731 plasmid unnamed5 sequence	4744	Circular	GI:1176425018	Klebsiella pneumoniae	Klebsiella	Enterobacteriaceae	Enterobacterales	No	Complete	Col(pHAD28)/Col440II	52.9	51.69	MOBP	57.9	1527	No	No	-
NZ_CP014305.2	Klebsiella pneumoniae strain KpN06 plasmid pKpN06-COL, complete sequence	3223	Circular	GI:1028172509	Klebsiella pneumoniae	Klebsiella	Enterobacteriaceae	Enterobacterales	Yes	Complete	Col(pHAD28)	56.3	53.04	MOBP	61	1494	No	No	-
NZ_CP014319.1	Escherichia coli JJ1887 plasmid pJJ1887-3, complete sequence	5631	Circular	GI:1007452480	Escherichia coli	Escherichia	Enterobacteriaceae	Enterobacterales	No	Complete	ColRNAI	47.4	53.97	MOBP	53.9	1566	Rop	55.2	-
NZ_CP014648.1	Klebsiella pneumoniae strain KPNIH36 plasmid pKPN-821, complete sequence	40448	Circular	GI:1040187112	Klebsiella pneumoniae	Klebsiella	Enterobacteriaceae	Enterobacterales	Yes	Complete	ColRNAI	56.3	52.93	-	-	-	-	-	Putative co-integrate
NZ_CP015384.1	Klebsiella pneumoniae strain CN1 plasmid pCN1_2, complete sequence	15100	Circular	GI:1133548793	Klebsiella pneumoniae	Klebsiella	Enterobacteriaceae	Enterobacterales	Yes	Complete	ColRNAI	53.5	52.93	No	No	No	Rop	48.9	-
NZ_CP015391.1	Klebsiella pneumoniae strain NY9 plasmid pNY9_6, complete sequence	11090	Circular	GI:1133516607	Klebsiella pneumoniae	Klebsiella	Enterobacteriaceae	Enterobacterales	No	Complete	ColRNAI	55.3	52.93	No	No	No	Rop	48.9	-
NZ_CP015396.1	Klebsiella pneumoniae strain CR14 plasmid pCR14_4, complete sequence	110092	Circular	GI:1148487270	Klebsiella pneumoniae	Klebsiella	Enterobacteriaceae	Enterobacterales	Yes	Complete	IncFII(K)/IncFIA(HI1)/ColRNAI	49.7	52.93	-	-	-	-	-	Putative co-integrate
NZ_CP015397.1	Klebsiella pneumoniae strain CR14 plasmid pCR14_5, complete sequence	9456	Circular	GI:1148487271	Klebsiella pneumoniae	Klebsiella	Enterobacteriaceae	Enterobacterales	No	Complete	Col440I	49	49.16	No	No	No	Rop	47.4	-
NZ_CP015917.1	Escherichia coli strain 210205630 isolate 210205630 plasmid pSLy5, complete sequence	8972	Circular	GI:1042742853	Escherichia coli	Escherichia	Enterobacteriaceae	Enterobacterales	Yes	Complete	Col(pHAD28)/ColRNAI	49.2	54.55	MOBP	54.3	1554	Rop	52,6/52,91	-
NZ_CP016009.1	Escherichia coli strain NGF1 plasmid pNGF1_pCol_let_like, complete sequence	8556	Circular	GI:1035850872	Escherichia coli	Escherichia	Enterobacteriaceae	Enterobacterales	No	Complete	ColRNAI	47.5	55.41	MOBP	52.7	1545	Rop	53.1	-
NZ_CP016276.1	Yersinia pestis strain Cadman plasmid pPCP1, complete sequence	9612	Circular	GI:1047442487	Yersinia pestis	Yersinia	Yersiniaceae	Enterobacterales	Yes	Complete	ColRNAI	45.3	53.1	No	No	No	Rop	50.3	-
NZ_CP016519.1	Salmonella enterica subsp. enterica serovar Heidelberg strain CE-R2-11-0435 plasmid pCE-R2-11-0435_6, complete sequence	6647	Circular	GI:1046300948	Salmonella enterica	Salmonella	Enterobacteriaceae	Enterobacterales	Yes	Complete	ColRNAI	48.5	54.38	MOBP	54.3	1554	Rop	52.1	-
NZ_CP016527.1	Salmonella enterica subsp. enterica serovar Heidelberg strain 09-036813-1A plasmid p09-036813-1A_3, complete sequence	3046	Circular	GI:1046300960	Salmonella enterica	Salmonella	Enterobacteriaceae	Enterobacterales	Yes	Complete	Non-typeable	44.9	50.09	No	No	No	No	No	-
NZ_CP016528.1	Salmonella enterica subsp. enterica serovar Heidelberg strain 09-036813-1A plasmid p09-036813-1A_4, complete sequence	4096	Circular	GI:1046300961	Salmonella enterica	Salmonella	Enterobacteriaceae	Enterobacterales	Yes	Complete	Col440I	55.5	51.79	MOBP	60.9	1500	No	No	-
NZ_CP016532.1	Salmonella enterica subsp. enterica serovar Heidelberg strain SA01AB09084001 plasmid pSA01AB09084001_4, complete sequence	4245	Circular	GI:1046302334	Salmonella enterica	Salmonella	Enterobacteriaceae	Enterobacterales	Yes	Complete	Col440I	53.3	52.92	MOBP	60.2	1497	No	No	-
NZ_CP016812.1	Klebsiella pneumoniae strain DHQP1002001 plasmid p_incR_DHQP1002001, complete sequence	65887	Circular	GI:1057519587	Klebsiella pneumoniae	Klebsiella	Enterobacteriaceae	Enterobacterales	Yes	Complete	Col(pHAD28)/IncR/IncFII(K)	55	53.04	-	-	-	-	-	Putative co-integrate
NZ_CP016866.1	Salmonella enterica subsp. enterica serovar Typhimurium str. CDC 2010K-1587 isolate USDA-ARS-USMARC-1908 plasmid pSTY3-2010K-1587, complete sequence	4675	Circular	GI:1386656817	Salmonella enterica	Salmonella	Enterobacteriaceae	Enterobacterales	Yes	Complete	Col(pHAD28)	52.9	53.12	MOBP	60.9	1500	No	No	-
NZ_CP016867.1	Salmonella enterica subsp. enterica serovar Typhimurium str. CDC 2010K-1587 isolate USDA-ARS-USMARC-1908 plasmid pSTY4-2010K-1587, complete sequence	3223	Circular	GI:1386656818	Salmonella enterica	Salmonella	Enterobacteriaceae	Enterobacterales	Yes	Complete	Col(pHAD28)	56.4	53.04	MOBP	61	1494	No	No	-
NZ_CP017223.1	Escherichia coli strain FAM21845 plasmid pFAM21845_3, complete sequence	5828	Circular	GI:1173321722	Escherichia coli	Escherichia	Enterobacteriaceae	Enterobacterales	Yes	Complete	ColRNAI	46.6	53.55	MOBP	53.5	1566	Rop	52.1	-
NZ_CP017224.1	Escherichia coli strain FAM21845 plasmid pFAM21845_4, complete sequence	2454	Circular	GI:1173321725	Escherichia coli	Escherichia	Enterobacteriaceae	Enterobacterales	Yes	Complete	Col440I	48.8	52.82	No	No	No	Rop	52.9	-
NZ_CP017388.1	Klebsiella pneumoniae strain KP36 plasmid 3, complete sequence	10077	Circular	GI:1073100725	Klebsiella pneumoniae	Klebsiella	Enterobacteriaceae	Enterobacterales	Yes	Complete	ColRNAI	55.1	53.88	No	No	No	Rop	52.2	-
NZ_CP017451.1	Klebsiella sp. LTGPAF-6F plasmid unnamed1, complete sequence	526446	Circular	GI:1074993016	Klebsiella sp	Klebsiella	Enterobacteriaceae	Enterobacterales	No	Complete	Col440I	49.1	50.78	-	-	-	-	-	Putative co-integrate
NZ_CP035723.1	Escherichia coli strain U15A plasmid pU15A_C, complete sequence	5209	Circular	GI:1575817283	Escherichia coli	Escherichia	Enterobacteriaceae	Enterobacterales	No	Complete	ColRNAI	48.6	52.52	∆MOB	55.3	219	Rop	53.1	-
NZ_CP017583.1	Pantoea stewartii subsp. stewartii DC283 plasmid pDSJ02, complete sequence	4368	Circular	GI:1178477280	Pantoea stewartii	Pantoea	Erwiniaceae	Enterobacterales	No	Complete	Col(pHAD28)	52.2	52.95	MOBP	59.9	1500	No	No	-
NZ_CP017722.1	Salmonella enterica subsp. enterica serovar Minnesota strain CFSAN017963 plasmid pCFSAN017963_02, complete sequence	7665	Circular	GI:1208274079	Salmonella enterica	Salmonella	Enterobacteriaceae	Enterobacterales	Yes	Complete	ColRNAI/ColRNAI	45.9	54.12	MOBP	53.4	1566	Rop	51.6	-
NZ_CP017845.1	Escherichia coli strain FMU073332 plasmid pEcoFMU073332a, complete sequence	5538	Circular	GI:1119352861	Escherichia coli	Escherichia	Enterobacteriaceae	Enterobacterales	Yes	Complete	ColRNAI	49	53.65	MOBP	53.9	1554	Rop	52.1	-
NZ_CP017933.1	Klebsiella oxytoca strain CAV1015 plasmid pCAV1015-12, complete sequence	11638	Circular	GI:1100950423	Klebsiella oxytoca	Klebsiella	Enterobacteriaceae	Enterobacterales	No	Complete	Col(pHAD28)/Col440II	58.1	51.96	MOBP	61	1173	No	No	-
NZ_CP017993.1	Enterobacter cloacae complex sp. ECNIH7 plasmid pKPC-98f, complete sequence	21186	Circular	GI:1211958261	Enterobacter cloacae	Enterobacter	Enterobacteriaceae	Enterobacterales	No	Complete	Col(pHAD28)/Col440II	49.8	51.96	MOBP	60.5	1497	No	No	-
NZ_CP018108.1	Escherichia coli strain MRSN352231 plasmid pMR0716_ColRNAI, complete sequence	5310	Circular	GI:1110748393	Escherichia coli	Escherichia	Enterobacteriaceae	Enterobacterales	No	Complete	ColRNAI	51.1	53.97	MOBP	53.9	1566	Rop	55.2	-
NZ_CP018114.1	Escherichia coli strain MRSN346595 plasmid pMRSN346595_5.3, complete sequence	5310	Circular	GI:1110715044	Escherichia coli	Escherichia	Enterobacteriaceae	Enterobacterales	No	Complete	ColRNAI	51.1	53.97	MOBP	53.9	1566	Rop	55.2	-
NZ_CP018120.1	Escherichia coli strain MRSN346638 plasmid pMRSN346638_5.3, complete sequence	5310	Circular	GI:1110715038	Escherichia coli	Escherichia	Enterobacteriaceae	Enterobacterales	No	Complete	ColRNAI	51.1	53.97	MOBP	53.9	1566	Rop	55.2	-
NZ_CP018126.1	Escherichia coli strain MRSN346355 plasmid pMRSN346355_5.3, complete sequence	5310	Circular	GI:1110735932	Escherichia coli	Escherichia	Enterobacteriaceae	Enterobacterales	No	Complete	ColRNAI	51.1	53.97	MOBP	53.9	1566	Rop	55.2	-
NZ_CP018317.1	Klebsiella pneumoniae strain Kp_Goe_822579 plasmid pKp_Goe_579-5, complete sequence	4249	Circular	GI:1141438570	Klebsiella pneumoniae	Klebsiella	Enterobacteriaceae	Enterobacterales	No	Complete	Col440I	50.1	51.91	No	No	No	No	No	-
NZ_CP018348.1	Klebsiella pneumoniae strain CAV1417 plasmid pCAV1417-9294, complete sequence	9294	Circular	GI:1344168917	Klebsiella pneumoniae	Klebsiella	Enterobacteriaceae	Enterobacterales	Yes	Complete	ColRNAI	55.2	52.93	No	No	No	Rop	48.9	-
NZ_CP018353.1	Klebsiella pneumoniae strain CAV1453 plasmid pCAV1453-14, complete sequence	13841	Circular	GI:1121151737	Klebsiella pneumoniae	Klebsiella	Enterobacteriaceae	Enterobacterales	No	Complete	ColRNAI	53.7	52.93	No	No	No	Rop	48.9	-
NZ_CP018357.1	Klebsiella oxytoca strain CAV1752 plasmid pCAV1752-3851, complete sequence	3851	Circular	GI:1140903575	Klebsiella oxytoca	Klebsiella	Enterobacteriaceae	Enterobacterales	Yes	Complete	Col(pHAD28)/Col440II	53.4	51.69	MOBP	57.9	1527	No	No	-
NZ_CP018358.1	Klebsiella oxytoca strain CAV1752 plasmid pCAV1752-4374, complete sequence	4374	Circular	GI:1140903576	Klebsiella oxytoca	Klebsiella	Enterobacteriaceae	Enterobacterales	No	Complete	Col(pHAD28)	48.9	51.91	No	No	No	Rop	47.9	-
NZ_CP018359.1	Klebsiella oxytoca strain CAV1752 plasmid pCAV1752-5521, complete sequence	5521	Circular	GI:1140903577	Klebsiella oxytoca	Klebsiella	Enterobacteriaceae	Enterobacterales	Yes	Complete	Col440I	45	52.95	No	No	No	Rop	47.4	-
NZ_CP018425.1	Klebsiella pneumoniae strain MNCRE69 plasmid pMNCRE69_1, complete sequence	15270	Circular	GI:1121197903	Klebsiella pneumoniae	Klebsiella	Enterobacteriaceae	Enterobacterales	Yes	Complete	ColRNAI	53.5	52.93	No	No	No	Rop	48.9	-
NZ_CP018431.1	Klebsiella pneumoniae strain MNCRE78 plasmid pMNCRE78_1, complete sequence	18890	Circular	GI:1121230592	Klebsiella pneumoniae	Klebsiella	Enterobacteriaceae	Enterobacterales	Yes	Complete	ColRNAI	52.4	52.93	No	No	No	Rop	48.9	-
NZ_CP018433.1	Klebsiella pneumoniae strain MNCRE53 plasmid pMNCRE53_1, complete sequence	15273	Circular	GI:1121207566	Klebsiella pneumoniae	Klebsiella	Enterobacteriaceae	Enterobacterales	Yes	Complete	ColRNAI	53.5	52.93	No	No	No	Rop	48.9	-
NZ_CP018440.1	Klebsiella pneumoniae strain Kp_Goe_822917 plasmid pKp_Goe_917-6, complete sequence	4510	Circular	GI:1121207079	Klebsiella pneumoniae	Klebsiella	Enterobacteriaceae	Enterobacterales	Yes	Complete	Col440I	44.7	51.73	No	No	No	Rop	46.9	-
NZ_CP018444.1	Klebsiella pneumoniae strain Kp_Goe_822917 plasmid pKp_Goe_917-5, complete sequence	5234	Circular	GI:1121207083	Klebsiella pneumoniae	Klebsiella	Enterobacteriaceae	Enterobacterales	No	Complete	Col440I/Col440II	49.7	52.71	MOBP	58	1527	No	No	-
NZ_CP018445.1	Klebsiella pneumoniae strain Kp_Goe_822917 plasmid pKp_Goe_917-4, complete sequence	9294	Circular	GI:1121207084	Klebsiella pneumoniae	Klebsiella	Enterobacteriaceae	Enterobacterales	Yes	Complete	ColRNAI	55.2	52.93	No	No	No	Rop	48.9	-
NZ_CP018446.1	Klebsiella pneumoniae strain Kp_Goe_822917 plasmid pKp_Goe_917-7, complete sequence	3559	Circular	GI:1121207085	Klebsiella pneumoniae	Klebsiella	Enterobacteriaceae	Enterobacterales	No	Complete	Col(pHAD28)	42.5	51.28	No	No	No	Rop	46.4	-
NZ_CP018453.1	Klebsiella pneumoniae strain Kp_Goe_71070 plasmid pKp_Goe_070-3, complete sequence	4075	Circular	GI:1121263650	Klebsiella pneumoniae	Klebsiella	Enterobacteriaceae	Enterobacterales	No	Complete	Col440II	53.6	51.07	MOBP	60.2	1509	No	No	-
NZ_CP018665.1	Klebsiella pneumoniae strain CAV1042 plasmid pCAV1042-2781, complete sequence	2781	Circular	GI:1122444409	Klebsiella pneumoniae	Klebsiella	Enterobacteriaceae	Enterobacterales	No	Complete	Col(pHAD28)	47.8	52.74	No	No	No	Rop	48.4	-
NZ_CP018666.1	Klebsiella pneumoniae strain CAV1042 plasmid pCAV1042-3223, complete sequence	3223	Circular	GI:1122444414	Klebsiella pneumoniae	Klebsiella	Enterobacteriaceae	Enterobacterales	No	Complete	Col(pHAD28)	56.3	53.04	MOBP	61	1494	No	No	-
NZ_CP018672.1	Klebsiella pneumoniae strain CAV1217 plasmid pCAV1217-9294, complete sequence	9294	Circular	GI:1344168939	Klebsiella pneumoniae	Klebsiella	Enterobacteriaceae	Enterobacterales	No	Complete	ColRNAI	55.2	52.93	No	No	No	Rop	48.9	-
NZ_CP018738.1	Klebsiella pneumoniae strain Kp_Goe_121641 plasmid pKp_Goe_641-3	5259	Linear	GI:1124205995	Klebsiella pneumoniae	Klebsiella	Enterobacteriaceae	Enterobacterales	Yes	Complete	Col(pHAD28)/Col440II	Linear	53.38	No	No	No	No	No	-
NZ_CP018739.1	Klebsiella pneumoniae strain Kp_Goe_121641 plasmid pKp_Goe_641-5	3541	Linear	GI:1124205996	Klebsiella pneumoniae	Klebsiella	Enterobacteriaceae	Enterobacterales	No	Complete	Col(pHAD28)	Linear	51.63	No	No	No	No	No	-
NZ_CP018740.1	Klebsiella pneumoniae strain Kp_Goe_121641 plasmid pKp_Goe_641-4	4052	Linear	GI:1124205997	Klebsiella pneumoniae	Klebsiella	Enterobacteriaceae	Enterobacterales	Yes	Complete	Col440II	Linear	51.07	No	No	No	No	No	-
NZ_CP018940.1	Escherichia coli strain Ecol_224 plasmid pEC224_8, complete sequence	2883	Circular	GI:1152327776	Escherichia coli	Escherichia	Enterobacteriaceae	Enterobacterales	No	Complete	Col(pHAD28)	49.7	52.62	No	No	No	No	No	-
NZ_CP018943.1	Escherichia coli strain Ecol_224 plasmid pEC224_5, complete sequence	6647	Circular	GI:1152327779	Escherichia coli	Escherichia	Enterobacteriaceae	Enterobacterales	No	Complete	ColRNAI	48.6	54.55	MOBP	54.2	1554	Rop	52.1	-
NZ_CP018949.1	Escherichia coli strain Ecol_276 plasmid pEC276_KPC, complete sequence	16559	Circular	GI:1152339485	Escherichia coli	Escherichia	Enterobacteriaceae	Enterobacterales	No	Complete	ColRNAI	56.4	54.38	MOBP	54.4	1158	Rop	52.1	-
NZ_CP018981.1	Escherichia coli strain Ecol_867 plasmid pEC867_KPC, complete sequence	14029	Circular	GI:1152340473	Escherichia coli	Escherichia	Enterobacteriaceae	Enterobacterales	Yes	Complete	Col(pHAD28)	59.3	51.82	MOBP	60.4	1497	No	No	-
NZ_CP018985.1	Escherichia coli strain Ecol_AZ146 plasmid pECAZ146_6, complete sequence	5631	Circular	GI:1152287517	Escherichia coli	Escherichia	Enterobacteriaceae	Enterobacterales	No	Complete	ColRNAI	47.4	53.97	MOBP	53.9	1566	Rop	55.2	-
NZ_CP018987.1	Escherichia coli strain Ecol_AZ146 plasmid pECAZ146_4, complete sequence	6994	Circular	GI:1152287526	Escherichia coli	Escherichia	Enterobacteriaceae	Enterobacterales	Yes	Complete	ColRNAI	47.5	54.18	MOBP	56	1599	No	No	-
NZ_CP019003.1	Escherichia coli strain Ecol_AZ155 plasmid pECAZ155_3, complete sequence	12602	Circular	GI:1152329032	Escherichia coli	Escherichia	Enterobacteriaceae	Enterobacterales	No	Complete	Col(MGD2)/Col(pHAD28)/Col(pHAD28)	45.5	52.36	No	No	No	No	No	-
NZ_CP019010.1	Escherichia coli strain Ecol_AZ161 plasmid pECAZ161_KPC, complete sequence	55746	Circular	GI:1152289770	Escherichia coli	Escherichia	Enterobacteriaceae	Enterobacterales	No	Complete	ColRNAI	49.6	52.93	-	-	-	-	-	Putative co-integrate
NZ_CP019023.1	Escherichia coli strain Ecol_881 plasmid pEC881_6, complete sequence	3256	Circular	GI:1152329981	Escherichia coli	Escherichia	Enterobacteriaceae	Enterobacterales	No	Complete	Col440I	47.3	53.3	No	No	No	Rop	50.3	-
NZ_CP019025.1	Escherichia coli strain Ecol_881 plasmid pEC881_4, complete sequence	6647	Circular	GI:1152329983	Escherichia coli	Escherichia	Enterobacteriaceae	Enterobacterales	No	Complete	ColRNAI	48.5	54.38	MOBP	54.2	1554	Rop	52.1	-
NZ_CP019255.1	Escherichia coli strain 13KWH46 plasmid p13KWH46-5, complete sequence	18060	Circular	GI:1729616484	Escherichia coli	Escherichia	Enterobacteriaceae	Enterobacterales	Yes	Complete	Col(pHAD28)/Col(pHAD28)/Col(pHAD28)	48.7	51.97	No	No	No	Rop	49,23/49,23/49,23	-
NZ_CP019278.1	Escherichia coli strain 13P477T plasmid p13P477T-5, complete sequence	11397	Circular	GI:1729618999	Escherichia coli	Escherichia	Enterobacteriaceae	Enterobacterales	Yes	Complete	ColRNAI/ColRNAI	50.9	52.61	MOBQ	52.4	1824	No	No	-
NZ_CP019695.1	Shigella sonnei strain 75/02 plasmid p75-02_7, complete sequence	2690	Circular	GI:1227875566	Shigella sonnei	Shigella	Enterobacteriaceae	Enterobacterales	No	Complete	ColRNAI	46.3	54.16	No	No	No	Rop	53.3	-
NZ_CP019711.1	Yersinia pestis strain 195/P plasmid pPCP1, complete sequence	9605	Circular	GI:1606855650	Yersinia pestis	Yersinia	Yersiniaceae	Enterobacterales	No	Complete	ColRNAI	45.3	53.1	No	No	No	Rop	50.3	-
NZ_CP019776.1	Klebsiella pneumoniae subsp. pneumoniae strain KPN_KPC_HUG_07 plasmid p4, complete sequence	14027	Circular	GI:1150801376	Klebsiella pneumoniae	Klebsiella	Enterobacteriaceae	Enterobacterales	Yes	Complete	ColRNAI	53.5	52.93	No	No	No	Rop	48.9	-
NZ_CP019842.1	Enterobacter roggenkampii strain R11 plasmid pASM3, complete sequence	11748	Circular	GI:1183284664	Enterobacter roggenkampii	Enterobacter	Enterobacteriaceae	Enterobacterales	Yes	Complete	Col(pHAD28)/Col(pHAD28)/Col440II	55	53.36	MOBP/MOBP	60,9/59,9	1503/1506	No	No	-
NZ_CP019843.1	Enterobacter roggenkampii strain R11 plasmid pASM4, complete sequence	4667	Circular	GI:1183284665	Enterobacter roggenkampii	Enterobacter	Enterobacteriaceae	Enterobacterales	Yes	Complete	Col(pHAD28)/Col440II	51.2	53.53	MOBP	59.9	1500	No	No	-
NZ_CP019902.1	Raoultella planticola strain GODA plasmid unnamed3, complete sequence	4682	Circular	GI:1606828572	Raoultella planticola	Raoultella	Enterobacteriaceae	Enterobacterales	No	Complete	Col(pHAD28)	55	52.14	No	No	No	Rop	50.5	-
NZ_CP019956.1	Escherichia coli M8 plasmid unnamed3, complete sequence	4707	Circular	GI:1569286166	Escherichia coli	Escherichia	Enterobacteriaceae	Enterobacterales	No	Complete	ColRNAI	45.5	53.79	No	No	No	Rop	52.6	-
NZ_CP020066.1	Klebsiella pneumoniae strain AR_0117 plasmid unitig_5, complete sequence	72663	Circular	GI:1167595895	Klebsiella pneumoniae	Klebsiella	Enterobacteriaceae	Enterobacterales	Yes	Complete	IncN/ColRNAI	53.4	52.93	-	-	-	-	-	Putative co-integrate
NZ_CP020075.1	Klebsiella pneumoniae strain AR_0115 plasmid tig00000005, complete sequence	22062	Circular	GI:1167595919	Klebsiella pneumoniae	Klebsiella	Enterobacteriaceae	Enterobacterales	No	Complete	ColRNAI	57.3	52.93	No	No	No	Rop	48.9	-
NZ_CP020112.1	Klebsiella pneumoniae strain AR_0098 plasmid tig00000004, complete sequence	13841	Circular	GI:1167595944	Citrobacter koseri	Citrobacter	Enterobacteriaceae	Enterobacterales	No	Complete	ColRNAI	53.7	52.93	No	No	No	Rop	48.9	-
NZ_CP020840.1	Klebsiella pneumoniae strain BK13043 plasmid pBK13043-3, complete sequence	11984	Circular	GI:1197981246	Klebsiella pneumoniae	Klebsiella	Enterobacteriaceae	Enterobacterales	No	Complete	ColRNAI	54.6	52.93	No	No	No	Rop	48.9	-
NZ_CP020845.1	Klebsiella pneumoniae strain KPN1482 plasmid pKPN1482-5, complete sequence	9510	Circular	GI:1197984450	Klebsiella pneumoniae	Klebsiella	Enterobacteriaceae	Enterobacterales	Yes	Complete	Col440I	46.7	50.99	No	No	No	Rop	48.2	-
NZ_CP020846.1	Klebsiella pneumoniae strain KPN1482 plasmid pKPN1482-4, complete sequence	12540	Circular	GI:1197984451	Klebsiella pneumoniae	Klebsiella	Enterobacteriaceae	Enterobacterales	Yes	Complete	Col440I	46.1	50.99	No	No	No	Rop	48.2	-
NZ_CP021101.1	Escherichia coli strain 13P477T plasmid p13P477T-9, complete sequence	8618	Circular	GI:1729619003	Escherichia coli	Escherichia	Enterobacteriaceae	Enterobacterales	No	Complete	ColRNAI	48.5	55.57	MOBP	53.1	1566	Rop	53.1	-
NZ_CP021102.1	Escherichia coli strain 13P477T plasmid p13P477T-8, complete sequence	8639	Circular	GI:1729619004	Escherichia coli	Escherichia	Enterobacteriaceae	Enterobacterales	No	Complete	ColRNAI/ColRNAI	49.8	52.99	MOBP	56.4	1599	Rop	54.7	-
NZ_CP021465.1	Salmonella enterica subsp. enterica serovar Typhimurium strain UGA14 plasmid pUGA14_3, complete sequence	2576	Circular	GI:1398203160	Salmonella enterica	Salmonella	Enterobacteriaceae	Enterobacterales	Yes	Complete	Col440I	47.1	52.92	No	No	No	No	No	-
NZ_CP021543.1	Klebsiella pneumoniae strain AR_0047 plasmid tig00000004, complete sequence	15271	Circular	GI:1205036709	Klebsiella pneumoniae	Klebsiella	Enterobacteriaceae	Enterobacterales	Yes	Complete	ColRNAI	53.5	52.93	No	No	No	Rop	48.9	-
NZ_CP021548.1	Klebsiella pneumoniae strain AR_0112 plasmid tig00000005, complete sequence	22633	Circular	GI:1205037433	Klebsiella pneumoniae	Klebsiella	Enterobacteriaceae	Enterobacterales	No	Complete	ColRNAI	57.4	52.93	No	No	No	Rop	48.9	-
NZ_CP021700.1	Klebsiella pneumoniae strain AR_0158 plasmid tig00003569alt, complete sequence	8364	Circular	GI:1204992897	Klebsiella pneumoniae	Klebsiella	Enterobacteriaceae	Enterobacterales	No	Complete	Col440I	49.2	51.37	No	No	No	Rop	46.9	-
NZ_CP021717.1	Klebsiella pneumoniae strain AR_0129 plasmid tig00000004, complete sequence	15271	Circular	GI:1205021315	Klebsiella pneumoniae	Klebsiella	Enterobacteriaceae	Enterobacterales	Yes	Complete	ColRNAI	53.5	52.93	No	No	No	Rop	48.9	-
NZ_CP021756.1	Klebsiella pneumoniae strain AR_0113 plasmid unitig_5, complete sequence	22632	Circular	GI:1207063148	Klebsiella pneumoniae	Klebsiella	Enterobacteriaceae	Enterobacterales	No	Complete	ColRNAI	57.4	52.93	No	No	No	Rop	48.9	-
NZ_CP021779.1	UNVERIFIED_ORG: Enterobacter cloacae strain AR_0053 plasmid unitig_4, complete sequence	15028	Circular	GI:1207076575	Enterobacter cloacae	Enterobacter	Enterobacteriaceae	Enterobacterales	No	Complete	ColRNAI	53.6	52.93	No	No	No	Rop	48.9	-
NZ_CP021837.1	Klebsiella pneumoniae strain AR_0120 plasmid tig00000601_pilon, complete sequence	15271	Circular	GI:1208983351	Klebsiella pneumoniae	Klebsiella	Enterobacteriaceae	Enterobacterales	No	Complete	ColRNAI	53.5	52.93	No	No	No	Rop	48.9	-
NZ_CP021860.1	Klebsiella pneumoniae strain AR_0125 plasmid tig00000007_pilon, complete sequence	24749	Circular	GI:1208944101	Klebsiella pneumoniae	Klebsiella	Enterobacteriaceae	Enterobacterales	No	Complete	ColRNAI	56.6	52.93	No	No	No	Rop	48.9	-
NZ_CP021895.1	Pectobacterium versatile strain SCC1 plasmid pSCC1, complete sequence	5524	Circular	GI:1477280047	Pectobacterium versatile	Pectobacterium	Pectobacteriaceae	Enterobacterales	Yes	Complete	Col(pHAD28)	50.8	52.49	MOBP	60.3	1500	No	No	-
NZ_CP021910.1	Salmonella enterica subsp. enterica strain ST1120 plasmid pST1120, complete sequence	6863	Circular	GI:1209326663	Salmonella enterica	Salmonella	Enterobacteriaceae	Enterobacterales	No	Complete	ColRNAI	46	52.62	No	No	No	Rop	52.1	-
NZ_CP022068.1	Salmonella enterica strain FDAARGOS_313 plasmid unnamed3, complete sequence	19849	Circular	GI:1212727727	Salmonella enterica	Salmonella	Enterobacteriaceae	Enterobacterales	Yes	Complete	Col440I/Col440I	49.7	53.3	No	No	No	Rop	50,26/50,26	-
NZ_CP022173.1	Aeromonas salmonicida strain S121 plasmid pS121-4, complete sequence	12455	Circular	GI:1214422900	Aeromonas salmonicida	Aeromonas	Aeromonadaceae	Aeromonadales	Yes	Complete	Non-typeable	50.6	55.8	No	No	No	No	No	-
NZ_CP022179.1	Aeromonas salmonicida strain S44 plasmid pS44-4, complete sequence	12455	Circular	GI:1214432903	Aeromonas salmonicida	Aeromonas	Aeromonadaceae	Aeromonadales	Yes	Complete	Non-typeable	50.6	55.8	No	No	No	No	No	-
NZ_CP022184.1	Aeromonas salmonicida strain S68 plasmid pS68-3, complete sequence	12455	Circular	GI:1214462869	Aeromonas salmonicida	Aeromonas	Aeromonadaceae	Aeromonadales	Yes	Complete	Non-typeable	50.6	55.8	No	No	No	No	No	-
NZ_CP022428.1	Pantoea ananatis strain YJ76 plasmid p_unamed3	34600	Linear	GI:1221098075	Pantoea ananatis	Pantoea	Erwiniaceae	Enterobacterales	Yes	Complete	ColRNAI/ColRNAI/ColRNAI	Linear	53.74	-	-	-	-	-	Putative co-integrate
NZ_CP022443.1	Klebsiella sp. LY plasmid unnamed2, complete sequence	38669	Circular	GI:1553443495	Klebsiella sp	Klebsiella	Enterobacteriaceae	Enterobacterales	Yes	Complete	Col(pHAD28)/IncFIA(HI1)	49.4	53.11	-	-	-	-	-	Putative co-integrate
NZ_CP022454.1	Salmonella enterica subsp. enterica serovar Indiana strain D90 plasmid pD90-4, complete sequence	17636	Circular	GI:1221158452	Salmonella enterica	Salmonella	Enterobacteriaceae	Enterobacterales	Yes	Complete	Col(pHAD28)/Col(pHAD28)/ColRNAI/ColRNAI	46.7	53.09	No	No	No	Rop	50.3	-
NZ_CP022499.1	Salmonella enterica subsp. enterica serovar Manhattan strain SA20084699 plasmid unnamed2, complete sequence	38945	Circular	GI:1226976518	Salmonella enterica	Salmonella	Enterobacteriaceae	Enterobacterales	No	Complete	Col(pHAD28)/Col(pHAD28)/Col(pHAD28)/Col(pHAD28)	54.9	52.59	-	-	-	-	-	Putative co-integrate
NZ_CP022576.1	Klebsiella pneumoniae strain BIC-1 plasmid pBIC-1c, complete sequence	13841	Circular	GI:1229403781	Klebsiella pneumoniae	Klebsiella	Enterobacteriaceae	Enterobacterales	No	Complete	ColRNAI	53.7	52.93	No	No	No	Rop	48.9	-
NZ_CP022687.1	Escherichia coli Nissle 1917 plasmid pNissle1	11499	Linear	GI:1477081585	Escherichia coli	Escherichia	Enterobacteriaceae	Enterobacterales	Yes	Complete	ColRNAI	Linear	53.37	No	No	No	No	No	-
NZ_CP022918.1	Klebsiella pneumoniae strain ST307PT04 plasmid pJYC04B	9068	Linear	GI:1486410745	Klebsiella pneumoniae	Klebsiella	Enterobacteriaceae	Enterobacterales	No	Complete	ColRNAI	Linear	53.17	No	No	No	No	No	-
NZ_CP022921.1	Klebsiella pneumoniae strain ST307PT03 plasmid pJYC03B, complete sequence	9294	Circular	GI:1485938897	Klebsiella pneumoniae	Klebsiella	Enterobacteriaceae	Enterobacterales	Yes	Complete	ColRNAI	55.2	52.93	No	No	No	Rop	48.9	-
NZ_CP023045.1	Mannheimia haemolytica strain USDA-ARS-USMARC-191 plasmid pL.24464.X.191, complete sequence	3295	Circular	GI:1240315897	Mannheimia haemolytica	Mannheimia	Pasteurellaceae	Pasteurellales	Yes	Complete	Non-typeable	42.5	41.21	MOBP	44.1	675	No	No	-
NZ_CP023252.1	Klebsiella pneumoniae strain CCUG 70742 plasmid pKpn70742_3	4426	Linear	GI:1398253873	Klebsiella pneumoniae	Klebsiella	Enterobacteriaceae	Enterobacterales	No	Complete	Col(pHAD28)	Linear	53.09	No	No	No	No	No	-
NZ_CP023261.1	Escherichia coli strain CCUG 70745 plasmid pEco70745_3, complete sequence	3735	Circular	GI:1398179032	Escherichia coli	Escherichia	Enterobacteriaceae	Enterobacterales	Yes	Complete	ColRNAI	42.9	54.05	No	No	No	Rop	48.7	-
NZ_CP023374.1	Escherichia coli strain 1283 plasmid p3, complete sequence	3173	Circular	GI:1243964709	Escherichia coli	Escherichia	Enterobacteriaceae	Enterobacterales	Yes	Complete	ColRNAI	47	53.71	No	No	No	Rop	51.3	-
NZ_CP023375.1	Escherichia coli strain 1283 plasmid p7, complete sequence	6800	Circular	GI:1243964710	Escherichia coli	Escherichia	Enterobacteriaceae	Enterobacterales	No	Complete	Col(pHAD28)	52	52.5	No	No	No	No	No	-
NZ_CP023528.1	Citrobacter koseri strain FDAARGOS_393 plasmid unnamed, complete sequence	9195	Circular	GI:1248557077	Citrobacter koseri	Citrobacter	Enterobacteriaceae	Enterobacterales	No	Complete	ColRNAI	55.1	53.17	No	No	No	Rop	49.4	-
NZ_CP023557.1	Klebsiella pneumoniae subsp. pneumoniae strain ST2017:950142398 plasmid p18-43_04, complete sequence	9293	Circular	GI:1271392048	Klebsiella pneumoniae	Klebsiella	Enterobacteriaceae	Enterobacterales	No	Complete	ColRNAI	55.2	52.93	No	No	No	Rop	49.4	-
NZ_CP023647.1	Shigella sonnei strain CFSAN030807 plasmid pCFSAN030807_2, complete sequence	8401	Circular	GI:1759317913	Shigella sonnei	Shigella	Enterobacteriaceae	Enterobacterales	No	Complete	Col(pHAD28)	55.4	52.5	No	No	No	No	No	-
NZ_CP023650.1	Shigella sonnei strain CFSAN030807 plasmid pCFSAN030807_5, complete sequence	5153	Circular	GI:1759317916	Shigella sonnei	Shigella	Enterobacteriaceae	Enterobacterales	Yes	Complete	ColRNAI	45.8	55.57	No	No	No	Rop	48.7	-
NZ_CP023653.1	Shigella sonnei strain CFSAN030807 plasmid pCFSAN030807_8, complete sequence	2690	Circular	GI:1759317919	Shigella sonnei	Shigella	Enterobacteriaceae	Enterobacterales	Yes	Complete	ColRNAI	46.3	54.16	No	No	No	Rop	53.3	-
NZ_CP023830.1	Escherichia coli strain 4/4 plasmid p4_4.4, complete sequence	7939	Circular	GI:1528301733	Escherichia coli	Escherichia	Enterobacteriaceae	Enterobacterales	Yes	Complete	ColRNAI	41.6	54.69	MOBP	53.2	1554	Rop	51.6	-
NZ_CP023842.1	Klebsiella pneumoniae strain 4/1-2 plasmid p4_1_2.3, complete sequence	8809	Circular	GI:1528410271	Klebsiella pneumoniae	Klebsiella	Enterobacteriaceae	Enterobacterales	Yes	Complete	Col(pHAD28)/Col440I	42.7	53.09	No	No	No	Rop	47,92/46,88	-
NZ_CP023847.1	Escherichia coli strain 4/1-1 plasmid p4_1_1.3, complete sequence	7939	Circular	GI:1528415733	Escherichia coli	Escherichia	Enterobacteriaceae	Enterobacterales	Yes	Complete	ColRNAI	41.6	54.69	MOBP	53.2	1554	Rop	51.6	-
NZ_CP023852.1	Escherichia coli strain 4/0 plasmid p4_0.3, complete sequence	10612	Circular	GI:1528318114	Escherichia coli	Escherichia	Enterobacteriaceae	Enterobacterales	No	Complete	ColRNAI	54.7	53.57	No	No	No	Rop	51.7	-
NZ_CP023869.1	Escherichia coli strain FDAARGOS_434 plasmid unnamed	3656	Linear	GI:1269685338	Escherichia coli	Escherichia	Enterobacteriaceae	Enterobacterales	Yes	Complete	Col440I	Linear	52.22	No	No	No	No	No	-
NZ_CP023872.1	Escherichia coli strain FDAARGOS_434 plasmid unnamed	6172	Linear	GI:1269685435	Escherichia coli	Escherichia	Enterobacteriaceae	Enterobacterales	No	Complete	Col(pHAD28)	Linear	52.5	No	No	No	No	No	-
NZ_CP023876.1	Raoultella planticola strain FDAARGOS_429 plasmid unnamed1, complete sequence	10343	Circular	GI:1269662847	Raoultella planticola	Raoultella	Enterobacteriaceae	Enterobacterales	Yes	Complete	Col(pHAD28)	54.4	52.92	No	No	No	Rop	47.9	-
NZ_CP023880.1	Raoultella planticola strain FDAARGOS_430 plasmid unnamed2, complete sequence	10345	Circular	GI:1502420621	Raoultella planticola	Raoultella	Enterobacteriaceae	Enterobacterales	Yes	Complete	Col(pHAD28)	54.4	52.99	No	No	No	Rop	47.9	-
NZ_CP023882.1	Raoultella planticola strain FDAARGOS_430 plasmid unnamed	2481	Linear	GI:1502420634	Raoultella planticola	Raoultella	Enterobacteriaceae	Enterobacterales	No	Complete	Col(pHAD28)	Linear	53.04	No	No	No	No	No	-
NZ_CP023887.1	Raoultella ornithinolytica strain FDAARGOS_431 plasmid unnamed map unlocalized	3724	Linear	GI:1269680108	Raoultella ornithinolytica	Raoultella	Enterobacteriaceae	Enterobacterales	No	Complete	Col(pHAD28)	Linear	53.19	No	No	No	No	No	-
NZ_CP023889.1	Raoultella ornithinolytica strain FDAARGOS_431 plasmid unnamed4, complete sequence	4779	Circular	GI:1269680110	Raoultella ornithinolytica	Raoultella	Enterobacteriaceae	Enterobacterales	No	Complete	Col(pHAD28)/Col440II	51.4	51.78	MOBP	60.4	1509	No	No	-
NZ_CP023891.1	Raoultella ornithinolytica strain FDAARGOS_431 plasmid unnamed5, complete sequence	1998	Circular	GI:1269680112	Raoultella ornithinolytica	Raoultella	Enterobacteriaceae	Enterobacterales	No	Complete	Col(pHAD28)	51.8	52.77	No	No	No	No	No	-
NZ_CP023892.1	Raoultella ornithinolytica strain FDAARGOS_431 plasmid unnamed map unlocalized	2711	Linear	GI:1269680113	Raoultella ornithinolytica	Raoultella	Enterobacteriaceae	Enterobacterales	Yes	Complete	Col(pHAD28)	Linear	53.04	No	No	No	No	No	-
NZ_CP023904.1	Escherichia coli strain FDAARGOS_433 plasmid unnamed8, complete sequence	4011	Circular	GI:1268729371	Escherichia coli	Escherichia	Enterobacteriaceae	Enterobacterales	No	Complete	ColRNAI	42.3	52.83	No	No	No	Rop	50.2	-
NZ_CP023906.1	Klebsiella pneumoniae strain FDAARGOS_436 plasmid unnamed4, complete sequence	2155	Circular	GI:1269649058	Klebsiella pneumoniae	Klebsiella	Enterobacteriaceae	Enterobacterales	Yes	Complete	Col440I	50.1	52.37	No	No	No	Rop	52.9	-
NZ_CP023908.1	Klebsiella pneumoniae strain FDAARGOS_436 plasmid unnamed3, complete sequence	4000	Circular	GI:1269649557	Klebsiella pneumoniae	Klebsiella	Enterobacteriaceae	Enterobacterales	No	Complete	Col440I	43.2	51.73	No	No	No	Rop	45.8	-
NZ_CP023915.1	Klebsiella pneumoniae strain FDAARGOS_439 plasmid unnamed4, complete sequence	3808	Circular	GI:1268720896	Klebsiella pneumoniae	Klebsiella	Enterobacteriaceae	Enterobacterales	No	Complete	Col(pHAD28)	44.6	52.18	No	No	No	Rop	47.9	-
NZ_CP023921.1	Klebsiella pneumoniae strain FDAARGOS_440 plasmid unnamed	5095	Linear	GI:1269685478	Klebsiella pneumoniae	Klebsiella	Enterobacteriaceae	Enterobacterales	No	Complete	Col(pHAD28)/Col440II	Linear	51.53	No	No	No	No	No	-
NZ_CP023930.1	Klebsiella pneumoniae strain FDAARGOS_442 plasmid unnamed4, complete sequence	4166	Circular	GI:1269662844	Klebsiella pneumoniae	Klebsiella	Enterobacteriaceae	Enterobacterales	Yes	Complete	Col(pHAD28)	41.5	53.09	No	No	No	Rop	47.9	-
NZ_CP023932.1	Klebsiella pneumoniae strain FDAARGOS_443 plasmid unnamed4, complete sequence	11972	Circular	GI:1269678981	Klebsiella pneumoniae	Klebsiella	Enterobacteriaceae	Enterobacterales	Yes	Complete	ColRNAI	55.6	53.87	No	No	No	Rop	51.1	-
NZ_CP023936.1	Klebsiella pneumoniae strain FDAARGOS_443 plasmid unnamed5, complete sequence	5596	Circular	GI:1269678985	Klebsiella pneumoniae	Klebsiella	Enterobacteriaceae	Enterobacterales	No	Complete	ColRNAI	51.1	53.7	MOBP	61.1	1536	No	No	-
NZ_CP023937.1	Klebsiella pneumoniae strain FDAARGOS_443 plasmid unnamed1, complete sequence	279104	Circular	GI:1269678986	Klebsiella pneumoniae	Klebsiella	Enterobacteriaceae	Enterobacterales	No	Complete	Col(pHAD28)	52.3	53.11	-	-	-	-	-	Putative co-integrate
NZ_CP023940.1	Klebsiella pneumoniae strain FDAARGOS_444 plasmid unnamed	1556	Linear	GI:1268685049	Klebsiella pneumoniae	Klebsiella	Enterobacteriaceae	Enterobacterales	No	Complete	Col440I	Linear	51.91	No	No	No	No	No	-
NZ_CP023944.1	Klebsiella pneumoniae strain FDAARGOS_444 plasmid unnamed3, complete sequence	10061	Circular	GI:1268685055	Klebsiella pneumoniae	Klebsiella	Enterobacteriaceae	Enterobacterales	Yes	Complete	ColRNAI	55.1	53.96	No	No	No	Rop	51.1	-
NZ_CP023945.1	Klebsiella pneumoniae strain FDAARGOS_446 plasmid unnamed3	4163	Linear	GI:1268697932	Klebsiella pneumoniae	Klebsiella	Enterobacteriaceae	Enterobacterales	Yes	Complete	Col440I	Linear	50.64	No	No	No	No	No	-
NZ_CP023954.1	Klebsiella pneumoniae strain FDAARGOS_447 plasmid unnamed	8215	Linear	GI:1269685529	Klebsiella pneumoniae	Klebsiella	Enterobacteriaceae	Enterobacterales	No	Complete	ColRNAI	Linear	53.64	No	No	No	No	No	-
NZ_CP023958.1	Escherichia coli strain FDAARGOS_448 plasmid unnamed4, complete sequence	3264	Circular	GI:1268720945	Escherichia coli	Escherichia	Enterobacteriaceae	Enterobacterales	Yes	Complete	Col(pHAD28)	47.1	53.74	No	No	No	Rop	48.7	-
NZ_CP023982.1	Klebsiella variicola strain X39 plasmid pX39-5, complete sequence	3374	Circular	GI:1468435495	Klebsiella variicola	Klebsiella	Enterobacteriaceae	Enterobacterales	Yes	Complete	Col(pHAD28)	46.2	52.88	No	No	No	Rop	47.4	-
NZ_CP024043.1	Klebsiella pneumoniae strain QS17-0029 plasmid pMRSN479404_5.3, complete sequence	5251	Circular	GI:1384868058	Klebsiella pneumoniae	Klebsiella	Enterobacteriaceae	Enterobacterales	No	Complete	Col(pHAD28)/Col440II	49.3	51.32	MOBP	61	1509	No	No	-
NZ_CP024044.1	Klebsiella pneumoniae strain QS17-0029 plasmid pMRSN479404_4.7, complete sequence	4660	Circular	GI:1384868059	Klebsiella pneumoniae	Klebsiella	Enterobacteriaceae	Enterobacterales	No	Complete	Col440I	43.8	51.37	No	No	No	Rop	46.9	-
NZ_CP024053.1	Escherichia coli strain SMN197SH3 plasmid pO177C3, complete sequence	6675	Circular	GI:1326194383	Escherichia coli	Escherichia	Enterobacteriaceae	Enterobacterales	Yes	Complete	Non-typeable	50.2	54.32	MOBP	56.1	1599	Rop	56.3	-
NZ_CP024195.1	Klebsiella pneumoniae isolate KSB1_5D plasmid unnamed4, complete sequence	4660	Circular	GI:1274412453	Klebsiella pneumoniae	Klebsiella	Enterobacteriaceae	Enterobacterales	Yes	Complete	Col440I	43.8	51.37	No	No	No	Rop	46.9	-
NZ_CP024196.1	Klebsiella pneumoniae isolate KSB1_5D plasmid unnamed5, complete sequence	4510	Circular	GI:1274412454	Klebsiella pneumoniae	Klebsiella	Enterobacteriaceae	Enterobacterales	No	Complete	Col440I	44.7	51.73	No	No	No	Rop	46.9	-
NZ_CP024197.1	Klebsiella pneumoniae isolate KSB1_5D plasmid unnamed6, complete sequence	3825	Circular	GI:1274412455	Klebsiella pneumoniae	Klebsiella	Enterobacteriaceae	Enterobacterales	Yes	Complete	Col(pHAD28)	46.5	53.05	No	No	No	Rop	47.4	-
NZ_CP024434.1	Klebsiella pneumoniae strain DA48896 plasmid p48896_5, complete sequence	4715	Circular	GI:1366769215	Klebsiella pneumoniae	Klebsiella	Enterobacteriaceae	Enterobacterales	No	Complete	Col(pHAD28)/ColRNAI	41.1	53.09	No	No	No	Rop	50.3	-
NZ_CP024435.1	Klebsiella pneumoniae strain DA48896 plasmid p48896_6, complete sequence	4167	Circular	GI:1366769216	Klebsiella pneumoniae	Klebsiella	Enterobacteriaceae	Enterobacterales	Yes	Complete	Col(pHAD28)	41.5	53.09	No	No	No	Rop	47.9	-
NZ_CP024463.1	Klebsiella pneumoniae strain QS17-0161 plasmid pMRSN480738_10.0, complete sequence	10046	Circular	GI:1275669891	Klebsiella pneumoniae	Klebsiella	Enterobacteriaceae	Enterobacterales	No	Complete	ColRNAI	55.1	53.69	No	No	No	Rop	51.7	-
NZ_CP024464.1	Klebsiella pneumoniae strain QS17-0161 plasmid pMRSN480738_2.8, complete sequence	2780	Circular	GI:1275669895	Klebsiella pneumoniae	Klebsiella	Enterobacteriaceae	Enterobacterales	No	Complete	Col(pHAD28)	47.8	52.65	No	No	No	Rop	47.4	-
NZ_CP024485.1	Klebsiella pneumoniae strain INF322 plasmid unnamed3, complete sequence	4228	Circular	GI:1275637888	Klebsiella pneumoniae	Klebsiella	Enterobacteriaceae	Enterobacterales	No	Complete	ColRNAI	50.1	53.38	No	No	No	Rop	48.4	-
NZ_CP024486.1	Klebsiella pneumoniae strain INF322 plasmid unnamed4, complete sequence	3514	Circular	GI:1275637889	Klebsiella pneumoniae	Klebsiella	Enterobacteriaceae	Enterobacterales	No	Complete	Col(pHAD28)/Col440II	54.4	52.88	MOBP	58.1	1527	No	No	-
NZ_CP024487.1	Klebsiella pneumoniae strain INF322 plasmid unnamed5, complete sequence	3223	Circular	GI:1275637890	Klebsiella pneumoniae	Klebsiella	Enterobacteriaceae	Enterobacterales	No	Complete	Col(pHAD28)	56.4	53.04	MOBP	61	1494	No	No	-
NZ_CP024491.1	Klebsiella pneumoniae strain INF249 plasmid unnamed2, complete sequence	6657	Circular	GI:1275673729	Klebsiella pneumoniae	Klebsiella	Enterobacteriaceae	Enterobacterales	Yes	Complete	Col440I	53.2	52.28	No	No	No	Rop	50	-
NZ_CP024492.1	Klebsiella pneumoniae strain INF249 plasmid unnamed3, complete sequence	5783	Circular	GI:1275673730	Klebsiella pneumoniae	Klebsiella	Enterobacteriaceae	Enterobacterales	Yes	Complete	Col440I	47.4	51.45	No	No	No	Rop	47.4	-
NZ_CP024493.1	Klebsiella pneumoniae strain INF249 plasmid unnamed4, complete sequence	3514	Circular	GI:1275673731	Klebsiella pneumoniae	Klebsiella	Enterobacteriaceae	Enterobacterales	No	Complete	Col(pHAD28)Col440II	54.4	52.88	MOBP	58.1	1527	No	No	-
NZ_CP024494.1	Klebsiella pneumoniae strain INF249 plasmid unnamed5, complete sequence	3223	Circular	GI:1275673732	Klebsiella pneumoniae	Klebsiella	Enterobacteriaceae	Enterobacterales	Yes	Complete	Col(pHAD28)	56.4	53.04	MOBP	61	1494	No	No	-
NZ_CP024503.1	Klebsiella pneumoniae strain KSB1_4E plasmid unnamed4, complete sequence	3223	Circular	GI:1275659237	Klebsiella pneumoniae	Klebsiella	Enterobacteriaceae	Enterobacterales	No	Complete	Col(pHAD28)	56.4	53.04	MOBP	61	1494	No	No	-
NZ_CP024506.1	Klebsiella pneumoniae strain KSB2_1B plasmid unnamed10, complete sequence	2936	Circular	GI:1275657185	Klebsiella pneumoniae	Klebsiella	Enterobacteriaceae	Enterobacterales	Yes	Complete	Col(pHAD28)	46.4	52.36	No	No	No	Rop	46.9	-
NZ_CP024511.1	Klebsiella pneumoniae strain KSB2_1B plasmid unnamed5, complete sequence	3514	Circular	GI:1275657191	Klebsiella pneumoniae	Klebsiella	Enterobacteriaceae	Enterobacterales	No	Complete	Col(pHAD28)Col440II	54.3	52.88	MOBP	58	1527	No	No	-
NZ_CP024512.1	Klebsiella pneumoniae strain KSB2_1B plasmid unnamed6, complete sequence	3377	Circular	GI:1275657192	Klebsiella pneumoniae	Klebsiella	Enterobacteriaceae	Enterobacterales	No	Complete	Col(pHAD28)	41.8	52.23	No	No	No	No	No	-
NZ_CP024513.1	Klebsiella pneumoniae strain KSB2_1B plasmid unnamed7, complete sequence	3336	Circular	GI:1275657193	Klebsiella pneumoniae	Klebsiella	Enterobacteriaceae	Enterobacterales	Yes	Complete	Col(pHAD28)	46.9	52.09	No	No	No	Rop	46.4	-
NZ_CP024514.1	Klebsiella pneumoniae strain KSB2_1B plasmid unnamed8, complete sequence	3223	Circular	GI:1275657194	Klebsiella pneumoniae	Klebsiella	Enterobacteriaceae	Enterobacterales	Yes	Complete	Col(pHAD28)	56.4	53.04	MOBP	61	1494	No	No	-
NZ_CP024519.1	Klebsiella pneumoniae strain KSB1_10J plasmid unnamed4, complete sequence	3223	Circular	GI:1275675607	Klebsiella pneumoniae	Klebsiella	Enterobacteriaceae	Enterobacterales	Yes	Complete	Col(pHAD28)	56.4	53.04	MOBP	61	1494	No	No	-
NZ_CP024520.1	Klebsiella pneumoniae strain KSB1_10J plasmid unnamed5, complete sequence	1916	Circular	GI:1275675609	Klebsiella pneumoniae	Klebsiella	Enterobacteriaceae	Enterobacterales	No	Complete	Col(pHAD28)	51.5	52.1	No	No	No	No	No	-
NZ_CP024525.1	Klebsiella pneumoniae strain INF158 plasmid unnamed4, complete sequence	4660	Circular	GI:1275671210	Klebsiella pneumoniae	Klebsiella	Enterobacteriaceae	Enterobacterales	Yes	Complete	Col440I	43.8	51.37	No	No	No	Rop	46.9	-
NZ_CP024526.1	Klebsiella pneumoniae strain INF158 plasmid unnamed5, complete sequence	4510	Circular	GI:1275671211	Klebsiella pneumoniae	Klebsiella	Enterobacteriaceae	Enterobacterales	Yes	Complete	Col440I	44.7	51.73	No	No	No	Rop	46.9	-
NZ_CP024527.1	Klebsiella pneumoniae strain INF158 plasmid unnamed6, complete sequence	3825	Circular	GI:1275671212	Klebsiella pneumoniae	Klebsiella	Enterobacteriaceae	Enterobacterales	Yes	Complete	Col(pHAD28)	46.5	53.05	No	No	No	Rop	47.4	-
NZ_CP024532.1	Klebsiella pneumoniae strain INF157 plasmid unnamed4, complete sequence	4660	Circular	GI:1275673738	Klebsiella pneumoniae	Klebsiella	Enterobacteriaceae	Enterobacterales	Yes	Complete	Col440I	43.8	51.37	No	No	No	Rop	46.9	-
NZ_CP024533.1	Klebsiella pneumoniae strain INF157 plasmid unnamed5, complete sequence	4510	Circular	GI:1275673739	Klebsiella pneumoniae	Klebsiella	Enterobacteriaceae	Enterobacterales	No	Complete	Col440I	44.7	51.73	No	No	No	Rop	46.9	-
NZ_CP024534.1	Klebsiella pneumoniae strain INF157 plasmid unnamed6, complete sequence	3825	Circular	GI:1275673740	Klebsiella pneumoniae	Klebsiella	Enterobacteriaceae	Enterobacterales	No	Complete	Col(pHAD28)	46.5	53.05	No	No	No	Rop	47.4	-
NZ_CP024539.1	Klebsiella pneumoniae strain KSB1_9D plasmid unnamed4, complete sequence	4660	Circular	GI:1275674757	Klebsiella pneumoniae	Klebsiella	Enterobacteriaceae	Enterobacterales	Yes	Complete	Col440I	43.8	51.37	No	No	No	Rop	46.9	-
NZ_CP024540.1	Klebsiella pneumoniae strain KSB1_9D plasmid unnamed5, complete sequence	4510	Circular	GI:1275674759	Klebsiella pneumoniae	Klebsiella	Enterobacteriaceae	Enterobacterales	Yes	Complete	Col440I	44.7	51.73	No	No	No	Rop	46.9	-
NZ_CP024541.1	Klebsiella pneumoniae strain KSB1_9D plasmid unnamed6, complete sequence	3825	Circular	GI:1275674761	Klebsiella pneumoniae	Klebsiella	Enterobacteriaceae	Enterobacterales	Yes	Complete	Col(pHAD28)	46.5	53.05	No	No	No	Rop	47.4	-
NZ_CP024553.1	Klebsiella pneumoniae strain INF163 plasmid unnamed4, complete sequence	4660	Circular	GI:1275658498	Klebsiella pneumoniae	Klebsiella	Enterobacteriaceae	Enterobacterales	Yes	Complete	Col440I	43.8	51.37	No	No	No	Rop	46.9	-
NZ_CP024554.1	Klebsiella pneumoniae strain INF163 plasmid unnamed5, complete sequence	4510	Circular	GI:1275658501	Klebsiella pneumoniae	Klebsiella	Enterobacteriaceae	Enterobacterales	Yes	Complete	Col440I	44.7	51.73	No	No	No	Rop	46.9	-
NZ_CP024555.1	Klebsiella pneumoniae strain INF163 plasmid unnamed6, complete sequence	3825	Circular	GI:1275658505	Klebsiella pneumoniae	Klebsiella	Enterobacteriaceae	Enterobacterales	No	Complete	Col(pHAD28)	46.5	53.05	No	No	No	Rop	47.4	-
NZ_CP024560.1	Klebsiella pneumoniae strain INF164 plasmid unnamed4, complete sequence	4660	Circular	GI:1275676682	Klebsiella pneumoniae	Klebsiella	Enterobacteriaceae	Enterobacterales	No	Complete	Col440I	43.8	51.37	No	No	No	Rop	46.9	-
NZ_CP024561.1	Klebsiella pneumoniae strain INF164 plasmid unnamed5, complete sequence	4510	Circular	GI:1275676684	Klebsiella pneumoniae	Klebsiella	Enterobacteriaceae	Enterobacterales	Yes	Complete	Col440I	44.7	51.73	No	No	No	Rop	46.9	-
NZ_CP024562.1	Klebsiella pneumoniae strain INF164 plasmid unnamed6, complete sequence	3825	Circular	GI:1275676686	Klebsiella pneumoniae	Klebsiella	Enterobacteriaceae	Enterobacterales	No	Complete	Col(pHAD28)	46.5	53.05	No	No	No	Rop	47.4	-
NZ_CP024567.1	Klebsiella pneumoniae strain INF278 plasmid unnamed4, complete sequence	4660	Circular	GI:1275638472	Klebsiella pneumoniae	Klebsiella	Enterobacteriaceae	Enterobacterales	Yes	Complete	Col440I	43.8	51.37	No	No	No	Rop	46.9	-
NZ_CP024568.1	Klebsiella pneumoniae strain INF278 plasmid unnamed5, complete sequence	4510	Circular	GI:1275638475	Klebsiella pneumoniae	Klebsiella	Enterobacteriaceae	Enterobacterales	Yes	Complete	Col440I	44.7	51.73	No	No	No	Rop	46.9	-
NZ_CP024569.1	Klebsiella pneumoniae strain INF278 plasmid unnamed6, complete sequence	3825	Circular	GI:1275638479	Klebsiella pneumoniae	Klebsiella	Enterobacteriaceae	Enterobacterales	Yes	Complete	Col(pHAD28)	46.5	53.05	No	No	No	Rop	47.4	-
NZ_CP024574.1	Klebsiella pneumoniae strain INF274 plasmid unnamed4, complete sequence	9326	Circular	GI:1275643197	Klebsiella pneumoniae	Klebsiella	Enterobacteriaceae	Enterobacterales	No	Complete	Col440I/Col440I	43.7	51.37	No	No	No	Rop	46,15/46,88	-
NZ_CP024575.1	Klebsiella pneumoniae strain INF274 plasmid unnamed5, complete sequence	3825	Circular	GI:1275643201	Klebsiella pneumoniae	Klebsiella	Enterobacteriaceae	Enterobacterales	No	Complete	Col(pHAD28)	46.5	53.05	No	No	No	Rop	47.4	-
NZ_CP024579.1	Klebsiella pneumoniae strain FDAARGOS_445 plasmid unnamed2, complete sequence	4163	Circular	GI:1373576563	Klebsiella pneumoniae	Klebsiella	Enterobacteriaceae	Enterobacterales	Yes	Complete	Col440I	45.8	50.64	No	No	No	Rop	49	-
NZ_CP024580.1	Klebsiella pneumoniae strain FDAARGOS_445 plasmid unnamed1, complete sequence	4709	Circular	GI:1373576564	Klebsiella pneumoniae	Klebsiella	Enterobacteriaceae	Enterobacterales	Yes	Complete	Col(pHAD28)	43.2	50.72	No	No	No	Rop	46.9	-
NZ_CP024651.1	Escherichia coli strain BH100 substr. MG2014 plasmid pAp, complete sequence	14241	Circular	GI:1277273503	Escherichia coli	Escherichia	Enterobacteriaceae	Enterobacterales	Yes	Complete	ColRNAI	53.3	52.86	No	No	No	Rop	48.9	-
NZ_CP024802.1	Escherichia coli strain AMA1167 plasmid pAMA1167-3, complete sequence	2336	Circular	GI:1293101177	Escherichia coli	Escherichia	Enterobacteriaceae	Enterobacterales	Yes	Complete	Col(pHAD28)	48.9	53.35	No	No	No	No	No	-
NZ_CP024884.1	Klebsiella aerogenes strain AR_0009 plasmid tig00000054_pilon, complete sequence	9294	Circular	GI:1280957091	Klebsiella aerogenes	Klebsiella	Enterobacteriaceae	Enterobacterales	Yes	Complete	ColRNAI	55.2	52.93	No	No	No	Rop	48.9	-
NZ_CP025009.1	Klebsiella pneumoniae strain AUSMDU00008119 plasmid pAUSMDU8119-1, complete sequence	176049	Circular	GI:1300288395	Klebsiella pneumoniae	Klebsiella	Enterobacteriaceae	Enterobacterales	Yes	Complete	IncFIB(K)/IncFII(K)/ColRNAI	52.9	52.93	-	-	-	-	-	Putative co-integrate
NZ_CP025235.1	Salmonella enterica subsp. enterica serovar Newport str. USDA-ARS-USMARC-1926 plasmid pSNE1-1926, complete sequence	6761	Circular	GI:1568862701	Salmonella enterica	Salmonella	Enterobacteriaceae	Enterobacterales	No	Complete	ColRNAI	46.3	53.27	No	No	No	Rop	49.2	-
NZ_CP025238.1	Salmonella enterica subsp. enterica serovar Newport str. USDA-ARS-USMARC-1928 plasmid pSNE1-1928, complete sequence	3605	Circular	GI:1568810446	Salmonella enterica	Salmonella	Enterobacteriaceae	Enterobacterales	No	Complete	Col(pHAD28)	43	53.48	No	No	No	No	No	-
NZ_CP025244.1	Salmonella enterica subsp. enterica serovar Newport str. CDC 2012K-0663 isolate USDA-ARS-USMARC-1936 plasmid pSNE1-2012K-0663, complete sequence	4593	Circular	GI:1568848625	Salmonella enterica	Salmonella	Enterobacteriaceae	Enterobacterales	No	Complete	ColRNAI	50.5	54.46	MOBP	55.4	1590	Rop	54.2	-
NZ_CP025247.1	Salmonella enterica subsp. enterica serovar Newport str. CDC 2012K-0938 plasmid pSNE1-2012K-0938, complete sequence	2579	Circular	GI:1568885434	Salmonella enterica	Salmonella	Enterobacteriaceae	Enterobacterales	No	Complete	Col(pHAD28)	50.6	52.1	No	No	No	No	No	-
NZ_CP025252.1	Escherichia coli strain BH100 substr. MG2017 plasmid pApR, complete sequence	33924	Circular	GI:1326093078	Escherichia coli	Escherichia	Enterobacteriaceae	Enterobacterales	No	Complete	ColRNAI	57.4	52.93	-	-	-	-	-	Putative co-integrate
NZ_CP025274.1	Salmonella enterica subsp. enterica serovar Newport str. USDA-ARS-USMARC-1923 plasmid pSNE1-1923, complete sequence	6761	Circular	GI:1590105695	Salmonella enterica	Salmonella	Enterobacteriaceae	Enterobacterales	No	Complete	ColRNAI	46.4	53.63	No	No	No	Rop	49.2	-
NZ_CP025336.1	Salmonella enterica subsp. enterica serovar Typhimurium strain BL10 plasmid p3.8k, complete sequence	3830	Circular	GI:1339865797	Salmonella enterica	Salmonella	Enterobacteriaceae	Enterobacterales	Yes	Complete	Col(pHAD28)	52.9	51.96	No	No	No	Rop	52.9	-
NZ_CP025337.1	Salmonella enterica subsp. enterica serovar Typhimurium strain BL10 plasmid p10k, complete sequence	10047	Circular	GI:1339865798	Salmonella enterica	Salmonella	Enterobacteriaceae	Enterobacterales	No	Complete	Col(pHAD28)	50.6	52.56	MOBP	61.3	1500	No	No	-
NZ_CP025459.1	Klebsiella pneumoniae strain KP69 plasmid p69-3, complete sequence	10060	Circular	GI:1326135471	Klebsiella pneumoniae	Klebsiella	Enterobacteriaceae	Enterobacterales	Yes	Complete	ColRNAI	55.1	53.88	No	No	No	Rop	51.1	-
NZ_CP025460.1	Klebsiella pneumoniae strain KP69 plasmid p69-4, complete sequence	5596	Circular	GI:1326135472	Klebsiella pneumoniae	Klebsiella	Enterobacteriaceae	Enterobacterales	No	Complete	ColRNAI	51.1	53.78	MOBP	61.1	1536	No	No	-
NZ_CP025464.1	Klebsiella pneumoniae strain F44 plasmid p44-3, complete sequence	10060	Circular	GI:1327497951	Klebsiella pneumoniae	Klebsiella	Enterobacteriaceae	Enterobacterales	Yes	Complete	ColRNAI	55.1	53.88	No	No	No	Rop	51.1	-
NZ_CP025465.1	Klebsiella pneumoniae strain F44 plasmid p44-4, complete sequence	5596	Circular	GI:1327497952	Klebsiella pneumoniae	Klebsiella	Enterobacteriaceae	Enterobacterales	No	Complete	ColRNAI	51.1	53.78	MOBP	61.1	1536	No	No	-
NZ_CP025469.1	Klebsiella pneumoniae strain JS187 plasmid p187-3, complete sequence	3353	Circular	GI:1327491874	Klebsiella pneumoniae	Klebsiella	Enterobacteriaceae	Enterobacterales	No	Complete	Col(pHAD28)	42.8	53.32	No	No	No	Rop	46.9	-
NZ_CP025579.1	Klebsiella pneumoniae strain 08EU827 plasmid p08EU827_3, complete sequence	4572	Circular	GI:1553518807	Klebsiella pneumoniae	Klebsiella	Enterobacteriaceae	Enterobacterales	Yes	Complete	Col(pHAD28)	44.6	53.21	No	No	No	No	No	-
NZ_CP025580.1	Klebsiella pneumoniae strain 08EU827 plasmid p08EU827_4, complete sequence	4163	Circular	GI:1553518808	Klebsiella pneumoniae	Klebsiella	Enterobacteriaceae	Enterobacterales	No	Complete	Col440I	45.8	50.64	No	No	No	Rop	49	-
NZ_CP025843.1	Escherichia coli strain 720632 plasmid p720632_7, complete sequence	7991	Circular	GI:1543259375	Escherichia coli	Escherichia	Enterobacteriaceae	Enterobacterales	No	Complete	ColRNAI	51.3	53.57	MOBP	53.9	1554	Rop	52.6	-
NZ_CP025945.2	Escherichia coli strain SCEC020023 plasmid p1_020023, complete sequence	13138	Circular	GI:1434836055	Escherichia coli	Escherichia	Enterobacteriaceae	Enterobacterales	No	Complete	Col440I/Col440I	47	52.62	No	No	No	Rop	48,96/48,96/46,88	-
NZ_CP026123.1	Aeromonas sp. ASNIH5 plasmid pKPC-b21f, complete sequence	23973	Circular	GI:1337351968	Aeromonas sp	Aeromonas	Aeromonadaceae	Aeromonadales	Yes	Complete	Non-typeable	58.4	57.66	No	No	No	No	No	-
NZ_CP026175.1	Klebsiella pneumoniae strain KPNIH50 plasmid pKPC-0cc9, complete sequence	172259	Circular	GI:1337292766	Klebsiella pneumoniae	Klebsiella	Enterobacteriaceae	Enterobacterales	Yes	Complete	IncFIB(K)/Col440I	52	51.73	-	-	-	-	-	Putative co-integrate
NZ_CP026176.1	Klebsiella pneumoniae strain KPNIH50 plasmid pKPN-bb08, complete sequence	18977	Circular	GI:1337292767	Klebsiella pneumoniae	Klebsiella	Enterobacteriaceae	Enterobacterales	Yes	Complete	Col(pHAD28)/Col440I	56	51.73	No	No	No	Rop	46,35/46,35	-
NZ_CP026183.1	Klebsiella pneumoniae strain KPNIH49 plasmid pKPN-dfda, complete sequence	6974	Circular	GI:1337293632	Klebsiella pneumoniae	Klebsiella	Enterobacteriaceae	Enterobacterales	No	Complete	Col(pHAD28)	50.1	51.91	No	No	No	Rop	46.9	-
NZ_CP026190.1	Enterobacteriaceae bacterium ENNIH2 plasmid pENT-c4fd, complete sequence	7127	Circular	GI:1337377470	Enterobacteriaceae bacterium	Enterobacteriaceae	Enterobacteriaceae	Enterobacterales	No	Complete	Col(pHAD28)	54.2	52.47	No	No	No	Rop	57	-
NZ_CP026205.1	Escherichia coli strain ECONIH5 plasmid pKPC-e3ee, complete sequence	77775	Circular	GI:1337294126	Escherichia coli	Escherichia	Enterobacteriaceae	Enterobacterales	Yes	Complete	IncN3	50.2	51.48	-	-	-	-	-	Putative co-integrate
NZ_CP026214.1	Citrobacter sp. CFNIH10 plasmid pCIT-dfda, complete sequence	6974	Circular	GI:1348934933	Citrobacter sp	Citrobacter	Enterobacteriaceae	Enterobacterales	Yes	Complete	Col(pHAD28)	50.1	51.91	No	No	No	Rop	46.9	-
NZ_CP026215.1	Citrobacter sp. CFNIH10 plasmid pCIT-ce4a, complete sequence	7304	Circular	GI:1348934934	Citrobacter sp	Citrobacter	Enterobacteriaceae	Enterobacterales	No	Complete	Col440I	46.1	52.95	No	No	No	Rop	47.4	-
NZ_CP026232.1	Citrobacter freundii complex sp. CFNIH4 plasmid pKPC-c9fd, complete sequence	62590	Circular	GI:1348911472	Citrobacter freundii	Citrobacter	Enterobacteriaceae	Enterobacterales	Yes	Complete	IncN3	53.2	51.48	-	-	-	-	-	Putative co-integrate
NZ_CP026274.1	Klebsiella oxytoca strain KONIH4 plasmid pKPC-4b66, complete sequence	235655	Circular	GI:1337961068	Klebsiella oxytoca	Klebsiella	Enterobacteriaceae	Enterobacterales	Yes	Complete	IncN3/IncN/IncFIA(HI1)	52.4	51.48	-	-	-	-	-	Putative co-integrate
NZ_CP026279.1	Klebsiella oxytoca strain KONIH2 plasmid pKOR-b08d, complete sequence	62185	Circular	GI:1338009266	Klebsiella oxytoca	Klebsiella	Enterobacteriaceae	Enterobacterales	Yes	Complete	IncN3	50.6	51.48	-	-	-	-	-	Putative co-integrate
NZ_CP026317.1	Vibrio campbellii strain BoB-90 plasmid unnamed 1, complete sequence	194647	Circular	GI:1337934122	Vibrio campbellii	Vibrio	Vibrionaceae	Vibrionales	Yes	Complete	Non-typeable	42.2	43.1	-	-	-	-	-	Putative co-integrate
NZ_CP026393.1	Klebsiella pneumoniae strain KPNIH48 plasmid pKPN-8171, complete sequence	6761	Circular	GI:1348948597	Klebsiella pneumoniae	Klebsiella	Enterobacteriaceae	Enterobacterales	Yes	Complete	Col(pHAD28)	50.1	51.91	No	No	No	Rop	46.4	-
NZ_CP026572.2	Escherichia coli strain WCHEC005237 plasmid p1_005237, complete sequence	6200	Circular	GI:1430848021	Escherichia coli	Escherichia	Enterobacteriaceae	Enterobacterales	No	Complete	Col(pHAD28)	52.6	52.5	No	No	No	No	No	-
NZ_CP026573.2	Escherichia coli strain WCHEC005237 plasmid p2_005237, complete sequence	3684	Circular	GI:1430848023	Escherichia coli	Escherichia	Enterobacteriaceae	Enterobacterales	No	Complete	Col440I	46.2	52.22	No	No	No	Rop	46.9	-
NZ_CP026574.2	Escherichia coli strain WCHEC005237 plasmid p3_005237, complete sequence	2959	Circular	GI:1430848026	Escherichia coli	Escherichia	Enterobacteriaceae	Enterobacterales	No	Complete	Col(pHAD28)	46.6	52.06	No	No	No	No	No	-
NZ_CP026582.2	Klebsiella pneumoniae strain WCHKP649 plasmid p1_095649, complete sequence	10060	Circular	GI:1391104925	Klebsiella pneumoniae	Klebsiella	Enterobacteriaceae	Enterobacterales	No	Complete	ColRNAI	55.1	53.88	No	No	No	Rop	51.1	-
NZ_CP026583.2	Klebsiella pneumoniae strain WCHKP649 plasmid p2_095649, complete sequence	5596	Circular	GI:1391104930	Klebsiella pneumoniae	Klebsiella	Enterobacteriaceae	Enterobacterales	Yes	Complete	ColRNAI	51.1	53.78	MOBP	61.1	1536	No	No	-
NZ_CP026710.1	Citrobacter koseri strain AR_0024 plasmid unitig_1_pilon, complete sequence	9294	Circular	GI:1352967266	Citrobacter koseri	Citrobacter	Enterobacteriaceae	Enterobacterales	No	Complete	ColRNAI	55.2	52.93	No	No	No	Rop	48.9	-
NZ_CP027040.1	Klebsiella pneumoniae strain 16_GR_13 plasmid unnamed, complete sequence	5234	Circular	GI:1538646336	Klebsiella pneumoniae	Klebsiella	Enterobacteriaceae	Enterobacterales	Yes	Complete	Col440I/Col440II	49.7	52.71	MOBP	58	1527	No	No	-
NZ_CP027041.1	Klebsiella pneumoniae strain 16_GR_13 plasmid ColRNAI, complete sequence	4940	Circular	GI:1538646337	Klebsiella pneumoniae	Klebsiella	Enterobacteriaceae	Enterobacterales	Yes	Complete	Col440I	47	50.64	No	No	No	Rop	49	-
NZ_CP027052.1	Klebsiella pneumoniae strain 20_GR_12 plasmid ColRNAI, complete sequence	13841	Circular	GI:1538720926	Klebsiella pneumoniae	Klebsiella	Enterobacteriaceae	Enterobacterales	No	Complete	ColRNAI	53.7	52.93	No	No	No	Rop	48.9	-
NZ_CP027058.1	Klebsiella pneumoniae strain 2_GR_12 plasmid ColRNAI, complete sequence	13841	Circular	GI:1569306903	Klebsiella pneumoniae	Klebsiella	Enterobacteriaceae	Enterobacterales	No	Complete	ColRNAI	53.6	52.93	No	No	No	Rop	48.9	-
NZ_CP027065.2	Klebsiella pneumoniae strain WCHKP8F4 plasmid p1_095084, complete sequence	10060	Circular	GI:1372047940	Klebsiella pneumoniae	Klebsiella	Enterobacteriaceae	Enterobacterales	Yes	Complete	ColRNAI	55.1	53.88	No	No	No	Rop	51.1	-
NZ_CP027066.2	Klebsiella pneumoniae strain WCHKP8F4 plasmid p2_095084, complete sequence	5596	Circular	GI:1372047941	Klebsiella pneumoniae	Klebsiella	Enterobacteriaceae	Enterobacterales	Yes	Complete	ColRNAI	51.1	53.78	MOBP	61.1	1536	No	No	-
NZ_CP027137.1	Escherichia coli strain AR_0369 plasmid unnamed1, complete sequence	49534	Circular	GI:1358042035	Escherichia coli	Escherichia	Enterobacteriaceae	Enterobacterales	Yes	Complete	IncN3	46.8	51.3	-	-	-	-	-	Putative co-integrate
NZ_CP027141.1	Enterobacter hormaechei subsp. hoffmannii strain AR_0365 plasmid unnamed4	4604	Linear	GI:1357962884	Enterobacter hormaechei	Enterobacter	Enterobacteriaceae	Enterobacterales	No	Complete	Col(pHAD28)/Col440II	Linear	53.71	No	No	No	No	No	-
NZ_CP027176.1	Pseudomonas aeruginosa strain AR_0230 plasmid unnamed2	1350	Linear	GI:1358103224	Pseudomonas aeruginosa	Pseudomonas	Pseudomonadaceae	Pseudomonadales	Yes	Complete	ColRNAI	Linear	54.12	No	No	No	No	No	-
NZ_CP027259.1	Escherichia coli strain EC11 plasmid unnamed4, complete sequence	6812	Circular	GI:1360744507	Escherichia coli	Escherichia	Enterobacteriaceae	Enterobacterales	No	Complete	ColRNAI	47.7	54.59	MOBP	54.3	1164	Rop	52.6	-
NZ_CP027680.1	Salmonella enterica subsp. enterica serovar Corvallis strain 12-01738 plasmid pSE12-01738-3, complete sequence	10047	Circular	GI:1384116272	Salmonella enterica	Salmonella	Enterobacteriaceae	Enterobacterales	No	Complete	Col(pHAD28)	50.6	52.56	MOBP	61.3	1500	No	No	-
NZ_CP027698.1	Klebsiella pneumoniae strain KP30835 plasmid unnamed3, complete sequence	9291	Circular	GI:1729920776	Klebsiella pneumoniae	Klebsiella	Enterobacteriaceae	Enterobacterales	Yes	Complete	ColRNAI	55.2	52.93	No	No	No	Rop	48.9	-
NZ_CP028135.1	Vibrio alginolyticus strain K01M1 plasmid pL9064	9064	Linear	GI:1376478989	Vibrio alginolyticus	Vibrio	Vibrionaceae	Vibrionales	Yes	Complete	Non-typeable	Linear	46.01	No	No	No	No	No	-
NZ_CP028175.1	Salmonella enterica strain CFSAN064033 plasmid pGMI17-001_3, complete sequence	5572	Circular	GI:1374280391	Salmonella enterica	Salmonella	Enterobacteriaceae	Enterobacterales	No	Complete	ColRNAI	47.1	53.83	MOBP	53.9	1566	Rop	56.5	-
NZ_CP028323.1	Escherichia coli O18:H1 strain CFSAN067215 plasmid p0.1229_3, complete sequence	12894	Circular	GI:1615118077	Escherichia coli	Escherichia	Enterobacteriaceae	Enterobacterales	No	Complete	ColRNAI	44.6	54.69	MOBP	53.2	1554	Rop	51.6	-
NZ_CP028466.1	Escherichia coli strain WCHEC050613 plasmid p3_050613, complete sequence	3398	Circular	GI:1388897919	Escherichia coli	Escherichia	Enterobacteriaceae	Enterobacterales	No	Complete	Col(pHAD28)	45.3	51.89	No	No	No	No	No	-
NZ_CP028539.2	Klebsiella pneumoniae strain WCHKP2 plasmid p1_020002, complete sequence	10060	Circular	GI:1405508283	Klebsiella pneumoniae	Klebsiella	Enterobacteriaceae	Enterobacterales	No	Complete	ColRNAI	55.1	53.88	No	No	No	Rop	51.1	-
NZ_CP028540.2	Klebsiella pneumoniae strain WCHKP2 plasmid p2_020002, complete sequence	5596	Circular	GI:1405508284	Klebsiella pneumoniae	Klebsiella	Enterobacteriaceae	Enterobacterales	Yes	Complete	ColRNAI	51.1	53.78	MOBP	61.1	1536	No	No	-
NZ_CP028545.1	Klebsiella pneumoniae subsp. pneumoniae strain SCKP020143 plasmid p3_020143, complete sequence	10060	Circular	GI:1382333677	Klebsiella pneumoniae	Klebsiella	Enterobacteriaceae	Enterobacterales	No	Complete	ColRNAI	55.1	53.88	No	No	No	Rop	51.1	-
NZ_CP028546.1	Klebsiella pneumoniae subsp. pneumoniae strain SCKP020143 plasmid p4_020143, complete sequence	5596	Circular	GI:1382333678	Klebsiella pneumoniae	Klebsiella	Enterobacteriaceae	Enterobacterales	No	Complete	ColRNAI	51.1	53.78	MOBP	61.1	1536	No	No	-
NZ_CP028552.2	Klebsiella variicola strain WCHKP19 plasmid p4_020019, complete sequence	4686	Circular	GI:1729846503	Klebsiella variicola	Klebsiella	Enterobacteriaceae	Enterobacterales	No	Complete	Col440I	44.1	52.31	No	No	No	Rop	47.9	-
NZ_CP028563.1	Aeromonas hydrophila subsp. hydrophila strain WCHAH045096 plasmid p2_045096, complete sequence	11840	Circular	GI:1382108182	Aeromonas hydrophila	Aeromonas	Aeromonadaceae	Aeromonadales	Yes	Complete	Non-typeable	60.3	58.18	No	No	No	No	No	Rep
NZ_CP028580.1	Klebsiella pneumoniae strain WCHKP36 plasmid p2_020036, complete sequence	12746	Circular	GI:1382217332	Klebsiella pneumoniae	Klebsiella	Enterobacteriaceae	Enterobacterales	Yes	Complete	ColRNAI	55.4	53.88	No	No	No	Rop	51.1	-
NZ_CP028581.1	Klebsiella pneumoniae strain WCHKP36 plasmid p3_020036, complete sequence	5596	Circular	GI:1382217333	Klebsiella pneumoniae	Klebsiella	Enterobacteriaceae	Enterobacterales	No	Complete	ColRNAI	51.1	53.78	MOBP	61.1	1536	No	No	-
NZ_CP028593.1	Escherichia coli strain 150 plasmid pTA150-3, complete sequence	2679	Circular	GI:1634465279	Escherichia coli	Escherichia	Enterobacteriaceae	Enterobacterales	No	Complete	Col(pHAD28)	46	52.28	No	No	No	Rop	49.7	-
NZ_CP028604.1	Escherichia coli strain 144 plasmid pTA144-3, complete sequence	2678	Circular	GI:1634476000	Escherichia coli	Escherichia	Enterobacteriaceae	Enterobacterales	No	Complete	Col(pHAD28)	46	52.28	No	No	No	Rop	49.7	-
NZ_CP028613.1	Escherichia coli strain 142 plasmid pTA142-4	3306	Linear	GI:1634469214	Escherichia coli	Escherichia	Enterobacteriaceae	Enterobacterales	Yes	Complete	ColRNAI	Linear	52.41	No	No	No	No	No	-
NZ_CP028615.1	Escherichia coli strain 141 plasmid pTA141-2, complete sequence	6078	Circular	GI:1634465307	Escherichia coli	Escherichia	Enterobacteriaceae	Enterobacterales	No	Complete	Col(pHAD28)	46.4	53.42	MOBP	54	1533	Rop	53.1	-
NZ_CP028618.1	Escherichia coli strain 140 plasmid pTA140-2, complete sequence	6078	Circular	GI:1634522774	Escherichia coli	Escherichia	Enterobacteriaceae	Enterobacterales	No	Complete	Col(pHAD28)	46.4	53.42	MOBP	54	1533	Rop	53.1	-
NZ_CP028621.1	Escherichia coli strain 139 plasmid pTA139-2, complete sequence	6078	Circular	GI:1634499692	Escherichia coli	Escherichia	Enterobacteriaceae	Enterobacterales	No	Complete	Col(pHAD28)	46.4	53.42	MOBP	54	1533	Rop	53.1	-
NZ_CP028624.1	Escherichia coli strain 138 plasmid pTA138-2, complete sequence	6078	Circular	GI:1634500789	Escherichia coli	Escherichia	Enterobacteriaceae	Enterobacterales	No	Complete	Col(pHAD28)	46.4	53.42	MOBP	54	1533	Rop	53.1	-
NZ_CP028627.1	Escherichia coli strain 137 plasmid pTA137-2, complete sequence	6078	Circular	GI:1634522763	Escherichia coli	Escherichia	Enterobacteriaceae	Enterobacterales	No	Complete	Col(pHAD28)	46.4	53.42	MOBP	54	1533	Rop	53.1	-
NZ_CP028630.1	Escherichia coli strain 136 plasmid pTA136-2, complete sequence	6078	Circular	GI:1634497181	Escherichia coli	Escherichia	Enterobacteriaceae	Enterobacterales	No	Complete	Col(pHAD28)	46.4	53.42	MOBP	54	1533	Rop	53.1	-
NZ_CP028633.1	Escherichia coli strain 135 plasmid pTA135-2, complete sequence	6078	Circular	GI:1634477733	Escherichia coli	Escherichia	Enterobacteriaceae	Enterobacterales	No	Complete	Col(pHAD28)	46.4	53.42	MOBP	54	1533	Rop	53.1	-
NZ_CP028636.1	Escherichia coli strain 134 plasmid pTA134-2, complete sequence	6078	Circular	GI:1634480251	Escherichia coli	Escherichia	Enterobacteriaceae	Enterobacterales	No	Complete	Col(pHAD28)	46.4	53.42	MOBP	54	1533	Rop	53.1	-
NZ_CP028639.1	Escherichia coli strain 133 plasmid pTA133-2, complete sequence	6078	Circular	GI:1634466446	Escherichia coli	Escherichia	Enterobacteriaceae	Enterobacterales	No	Complete	Col(pHAD28)	46.4	53.42	MOBP	54	1533	Rop	53.1	-
NZ_CP028642.1	Escherichia coli strain 132 plasmid pTA132-2, complete sequence	6078	Circular	GI:1634522766	Escherichia coli	Escherichia	Enterobacteriaceae	Enterobacterales	No	Complete	Col(pHAD28)	46.4	53.42	MOBP	54	1533	Rop	53.1	-
NZ_CP028645.1	Escherichia coli strain 131 plasmid pTA131-2, complete sequence	6078	Circular	GI:1634487064	Escherichia coli	Escherichia	Enterobacteriaceae	Enterobacterales	No	Complete	Col(pHAD28)	46.4	53.42	MOBP	54	1533	Rop	53.1	-
NZ_CP028648.1	Escherichia coli strain 130 plasmid pTA130-2, complete sequence	6078	Circular	GI:1634497458	Escherichia coli	Escherichia	Enterobacteriaceae	Enterobacterales	No	Complete	Col(pHAD28)	46.4	53.42	MOBP	54	1533	Rop	53.1	-
NZ_CP028657.1	Escherichia coli strain 121 plasmid pTA121-2, complete sequence	6078	Circular	GI:1634523038	Escherichia coli	Escherichia	Enterobacteriaceae	Enterobacterales	No	Complete	Col(pHAD28)	46.4	53.42	MOBP	54	1533	Rop	53.1	-
NZ_CP028660.1	Escherichia coli strain 120 plasmid pTA120-2, complete sequence	6078	Circular	GI:1634466923	Escherichia coli	Escherichia	Enterobacteriaceae	Enterobacterales	No	Complete	Col(pHAD28)	46.4	53.42	MOBP	54	1533	Rop	53.1	-
NZ_CP028663.1	Escherichia coli strain 119 plasmid pTA118-2, complete sequence	6078	Circular	GI:1634501947	Escherichia coli	Escherichia	Enterobacteriaceae	Enterobacterales	No	Complete	Col(pHAD28)	46.4	53.42	MOBP	54	1533	Rop	53.1	-
NZ_CP028666.1	Escherichia coli strain 118 plasmid pTA118-2, complete sequence	6078	Circular	GI:1634503319	Escherichia coli	Escherichia	Enterobacteriaceae	Enterobacterales	No	Complete	Col(pHAD28)	46.4	53.42	MOBP	54	1533	Rop	53.1	-
NZ_CP028669.1	Escherichia coli strain 117 plasmid pTA117-2, complete sequence	6078	Circular	GI:1634522769	Escherichia coli	Escherichia	Enterobacteriaceae	Enterobacterales	No	Complete	Col(pHAD28)	46.4	53.42	MOBP	54	1533	Rop	53.1	-
NZ_CP028672.1	Escherichia coli strain 116 plasmid pTA116-2, complete sequence	6078	Circular	GI:1634498610	Escherichia coli	Escherichia	Enterobacteriaceae	Enterobacterales	No	Complete	Col(pHAD28)	46.4	53.42	MOBP	54	1533	Rop	53.1	-
NZ_CP028675.1	Escherichia coli strain 115 plasmid pTA115-2, complete sequence	6078	Circular	GI:1634498286	Escherichia coli	Escherichia	Enterobacteriaceae	Enterobacterales	No	Complete	Col(pHAD28)	46.4	53.42	MOBP	54	1533	Rop	53.1	-
NZ_CP028678.1	Escherichia coli strain 114 plasmid pTA114-2, complete sequence	6078	Circular	GI:1635401338	Escherichia coli	Escherichia	Enterobacteriaceae	Enterobacterales	No	Complete	Col(pHAD28)	46.4	53.42	MOBP	54	1533	Rop	53.1	-
NZ_CP028681.1	Escherichia coli strain 113 plasmid pTA113-2, complete sequence	6078	Circular	GI:1635389931	Escherichia coli	Escherichia	Enterobacteriaceae	Enterobacterales	No	Complete	Col(pHAD28)	46.4	53.42	MOBP	54	1533	Rop	53.1	-
NZ_CP028779.1	Klebsiella pneumoniae subsp. pneumoniae strain SCKP020046 plasmid p1_020046, complete sequence	3999	Circular	GI:1383265125	Klebsiella pneumoniae	Klebsiella	Enterobacteriaceae	Enterobacterales	Yes	Complete	Col440I	43.1	51.73	No	No	No	Rop	45.8	-
NZ_CP028785.2	Klebsiella pneumoniae strain SCKP020049 plasmid p2_020049, complete sequence	5733	Circular	GI:1487855463	Klebsiella pneumoniae	Klebsiella	Enterobacteriaceae	Enterobacterales	No	Complete	Col(pHAD28)	44.8	52.78	No	No	No	Rop	46.4	-
NZ_CP028788.1	Klebsiella pneumoniae strain WCHKP020030 plasmid p1_020030, complete sequence	10060	Circular	GI:1383306514	Klebsiella pneumoniae	Klebsiella	Enterobacteriaceae	Enterobacterales	Yes	Complete	ColRNAI	55.1	53.88	No	No	No	Rop	51.1	-
NZ_CP028789.1	Klebsiella pneumoniae strain WCHKP020030 plasmid p2_020030, complete sequence	5596	Circular	GI:1383306515	Klebsiella pneumoniae	Klebsiella	Enterobacteriaceae	Enterobacterales	No	Complete	ColRNAI	51.1	53.7	MOBP	61.1	1536	No	No	-
NZ_CP028795.1	Klebsiella pneumoniae strain WCHKP040035 plasmid p2_040035, complete sequence	5596	Circular	GI:1383306647	Klebsiella pneumoniae	Klebsiella	Enterobacteriaceae	Enterobacterales	No	Complete	ColRNAI	51.1	53.7	MOBP	61.1	1536	No	No	-
NZ_CP028801.1	Klebsiella pneumoniae strain WCHKP7E2 plasmid p1_085072, complete sequence	10060	Circular	GI:1383333066	Klebsiella pneumoniae	Klebsiella	Enterobacteriaceae	Enterobacterales	No	Complete	ColRNAI	55.1	53.88	No	No	No	Rop	51.1	-
NZ_CP028802.1	Klebsiella pneumoniae strain WCHKP7E2 plasmid p2_085072, complete sequence	6425	Circular	GI:1383333067	Klebsiella pneumoniae	Klebsiella	Enterobacteriaceae	Enterobacterales	No	Complete	Col440I/Col440II	50.4	52.71	MOBP	58	1527	No	No	-
NZ_CP028803.1	Klebsiella pneumoniae strain WCHKP7E2 plasmid p3_085072, complete sequence	5897	Circular	GI:1383333068	Klebsiella pneumoniae	Klebsiella	Enterobacteriaceae	Enterobacterales	Yes	Complete	Col(pHAD28)	44.4	51.71	No	No	No	Rop	47.9	-
NZ_CP028815.1	Edwardsiella ictaluri strain MS-17-156 plasmid pEI-MS-17-156-2, complete sequence	4807	Circular	GI:1381893187	Edwardsiella ictaluri	Edwardsiella	Hafniaceae	Enterobacterales	Yes	Complete	Non-typeable	51.2	53.68	No	No	No	Rop	43.2	-
NZ_CP028998.1	Klebsiella pneumoniae strain AR_0079 plasmid unnamed3, complete sequence	10077	Circular	GI:1385135018	Klebsiella pneumoniae	Klebsiella	Enterobacteriaceae	Enterobacterales	No	Complete	ColRNAI	55	53.88	No	No	No	Rop	52.2	-
NZ_CP029112.1	Escherichia coli strain AR436 plasmid unnamed3, complete sequence	59626	Circular	GI:1385141089	Escherichia coli	Escherichia	Enterobacteriaceae	Enterobacterales	Yes	Complete	IncN3	52.1	51.48	-	-	-	-	-	Putative co-integrate
NZ_CP029114.1	Escherichia coli strain AR435 plasmid unnamed2	3656	Linear	GI:1385123599	Escherichia coli	Escherichia	Enterobacteriaceae	Enterobacterales	No	Complete	Col440I	Linear	52.22	No	No	No	No	No	-
NZ_CP029120.1	Escherichia coli strain AR435 plasmid unnamed7	6172	Linear	GI:1385123605	Escherichia coli	Escherichia	Enterobacteriaceae	Enterobacterales	No	Complete	Col(pHAD28)	Linear	52.5	No	No	No	No	No	-
NZ_CP029121.1	Escherichia coli strain AR435 plasmid unnamed8, complete sequence	3174	Circular	GI:1385123606	Escherichia coli	Escherichia	Enterobacteriaceae	Enterobacterales	No	Complete	ColRNAI	46.8	53.54	No	No	No	Rop	49.2	-
NZ_CP029125.1	Enterobacter hormaechei strain AR432 plasmid unnamed2, complete sequence	4096	Circular	GI:1385141243	Enterobacter hormaechei	Enterobacter	Enterobacteriaceae	Enterobacterales	No	Complete	Col440I	55.5	51.79	MOBP	60.9	1500	No	No	-
NZ_CP029224.1	Klebsiella pneumoniae strain L388 plasmid p5-L388	11970	Linear	GI:1388939161	Klebsiella pneumoniae	Klebsiella	Enterobacteriaceae	Enterobacterales	No	Complete	ColRNAI	Linear	53.88	No	No	No	No	No	-
NZ_CP029229.1	Klebsiella pneumoniae strain L491 plasmid p4-L491	11970	Linear	GI:1389022826	Klebsiella pneumoniae	Klebsiella	Enterobacteriaceae	Enterobacterales	No	Complete	ColRNAI	Linear	53.88	No	No	No	No	No	-
NZ_CP029379.1	Klebsiella pneumoniae subsp. pneumoniae strain SCKP020079 plasmid p1_020079, complete sequence	11970	Circular	GI:1391666553	Klebsiella pneumoniae	Klebsiella	Enterobacteriaceae	Enterobacterales	No	Complete	ColRNAI	55.6	53.88	No	No	No	Rop	51.1	-
NZ_CP029380.1	Klebsiella pneumoniae subsp. pneumoniae strain SCKP020079 plasmid p2_020079, complete sequence	5596	Circular	GI:1391666554	Klebsiella pneumoniae	Klebsiella	Enterobacteriaceae	Enterobacterales	Yes	Complete	ColRNAI	51.1	53.7	MOBP	61.1	1536	No	No	-
NZ_CP029433.1	Klebsiella quasipneumoniae strain CAV2013 plasmid pCAV2013-4095, complete sequence	4095	Circular	GI:1391859722	Klebsiella quasipneumoniae	Klebsiella	Enterobacteriaceae	Enterobacterales	No	Complete	Col440I	53.9	52.19	MOBP	60.1	1503	No	No	-
NZ_CP029438.1	Klebsiella quasipneumoniae strain CAV1947 plasmid pKPC_CAV1947-14, complete sequence	14106	Circular	GI:1391856505	Klebsiella quasipneumoniae	Klebsiella	Enterobacteriaceae	Enterobacterales	Yes	Complete	Col440I	59.4	52.19	MOBP	60.1	1503	No	No	-
NZ_CP029585.1	Klebsiella pneumoniae strain DA33140 plasmid pDA33140-9, complete sequence	8809	Circular	GI:1394446252	Klebsiella pneumoniae	Klebsiella	Enterobacteriaceae	Enterobacterales	Yes	Complete	Col(pHAD28)/Col440I	42.7	53.09	No	No	No	Rop	47,92/46,88	-
NZ_CP029589.1	Klebsiella pneumoniae strain DA33141 plasmid pDA33141-5, complete sequence	5251	Circular	GI:1394492643	Klebsiella pneumoniae	Klebsiella	Enterobacteriaceae	Enterobacterales	No	Complete	Col(pHAD28)/Col440II	49.3	51.32	MOBP	61	1509	No	No	-
NZ_CP029592.1	Klebsiella pneumoniae strain DA33144 plasmid pDA33144-5, complete sequence	5251	Circular	GI:1394456193	Klebsiella pneumoniae	Klebsiella	Enterobacteriaceae	Enterobacterales	No	Complete	Col(pHAD28)	49.3	52.02	MOBP	61	1509	No	No	-
NZ_CP029779.1	Klebsiella pneumoniae strain WCHKP020034 plasmid p1_020034, complete sequence	9080	Circular	GI:1405490862	Klebsiella pneumoniae	Klebsiella	Enterobacteriaceae	Enterobacterales	No	Complete	Col440I	48.6	52.09	No	No	No	Rop	49.5	-
NZ_CP029993.1	Salmonella enterica subsp. salamae serovar 56:z10:e,n,x strain SA20011914 plasmid pSA20011914.1, complete sequence	4593	Circular	GI:1431136789	Salmonella enterica	Salmonella	Enterobacteriaceae	Enterobacterales	Yes	Complete	ColRNAI	50.5	54.46	MOBP	55.4	1590	Rop	54.2	-
NZ_CP030001.1	Salmonella enterica subsp. enterica serovar Brandenburg strain SA20113174 plasmid pSA20113174.2, complete sequence	4251	Circular	GI:1432073500	Salmonella enterica	Salmonella	Enterobacteriaceae	Enterobacterales	Yes	Complete	Col(pHAD28)	54.2	53.19	MOBP	62.3	1515	No	No	-
NZ_CP030004.1	Salmonella enterica subsp. enterica serovar Brandenburg strain SA20064858 plasmid pSA20064858.2, complete sequence	4593	Circular	GI:1431133965	Salmonella enterica	Salmonella	Enterobacteriaceae	Enterobacterales	Yes	Complete	ColRNAI	50.5	54.46	MOBP	55.5	1590	Rop	54.2	-
NZ_CP030009.1	Enterobacter hormaechei subsp. xiangfangensis strain Pb204 plasmid pPb204002, complete sequence	4096	Circular	GI:1408159496	Enterobacter hormaechei	Enterobacter	Enterobacteriaceae	Enterobacterales	No	Complete	Col440I	55.5	51.79	MOBP	60.9	1500	No	No	-
NZ_CP030113.1	Escherichia coli strain MCJCHV-1 plasmid pNMEC-O75B, complete sequence	6465	Circular	GI:1435778644	Escherichia coli	Escherichia	Enterobacteriaceae	Enterobacterales	No	Complete	Col(pHAD28)	42.6	52.5	No	No	No	Rop	48.7	-
NZ_CP030130.1	Klebsiella pneumoniae strain 160111 plasmid p10K_L111, complete sequence	10060	Circular	GI:1468426788	Klebsiella pneumoniae	Klebsiella	Enterobacteriaceae	Enterobacterales	No	Complete	ColRNAI	55.1	53.88	No	No	No	Rop	51.1	-
NZ_CP030131.1	Klebsiella pneumoniae strain 160111 plasmid p5.6K_L111, complete sequence	5596	Circular	GI:1468426789	Klebsiella pneumoniae	Klebsiella	Enterobacteriaceae	Enterobacterales	Yes	Complete	ColRNAI	51.1	53.7	MOBP	61.1	1536	No	No	-
NZ_CP030184.1	Salmonella enterica strain SA20030575 plasmid pSA20030575.3, complete sequence	2318	Circular	GI:1431157909	Salmonella enterica	Salmonella	Enterobacteriaceae	Enterobacterales	Yes	Complete	Col440I	48	53.01	No	No	No	Rop	52.9	-
NZ_CP030192.1	Salmonella enterica strain SA20104250 plasmid pSA20104250.2, complete sequence	4096	Circular	GI:1431135500	Salmonella enterica	Salmonella	Enterobacteriaceae	Enterobacterales	No	Complete	Col440I	55.5	51.79	MOBP	61	1500	No	No	-
NZ_CP030193.1	Salmonella enterica strain SA20104250 plasmid pSA20104250.3, complete sequence	2264	Circular	GI:1431135501	Salmonella enterica	Salmonella	Enterobacteriaceae	Enterobacterales	Yes	Complete	Col(pHAD28)	51.6	52.62	No	No	No	Rop	52.9	-
NZ_CP030212.1	Salmonella enterica strain SA20051528 plasmid pSA20051528.1, complete sequence	4081	Circular	GI:1431128342	Salmonella enterica	Salmonella	Enterobacteriaceae	Enterobacterales	Yes	Complete	ColRNAI	51.8	53.03	MOBP	53.7	1554	Rop	52.6	-
NZ_CP030226.1	Salmonella enterica strain SA20041605 plasmid pSA20041605.1, complete sequence	5410	Circular	GI:1431126256	Salmonella enterica	Salmonella	Enterobacteriaceae	Enterobacterales	Yes	Complete	Col(pHAD28)/Col440II	52.3	51.96	MOBP	60.5	1497	No	No	-
NZ_CP030227.1	Salmonella enterica strain SA20041605 plasmid pSA20041605.2, complete sequence	4096	Circular	GI:1431126257	Salmonella enterica	Salmonella	Enterobacteriaceae	Enterobacterales	Yes	Complete	Col440I	55.5	51.79	MOBP	60.9	1500	No	No	-
NZ_CP030230.1	Salmonella enterica strain SA20041605 plasmid pSA20041605.5, complete sequence	2699	Circular	GI:1431126260	Salmonella enterica	Salmonella	Enterobacteriaceae	Enterobacterales	Yes	Complete	Col(pHAD28)	50.4	52.1	No	No	No	No	No	-
NZ_CP030330.1	Escherichia coli strain AR_452 plasmid unnamed3, complete sequence	6395	Circular	GI:1423450478	Escherichia coli	Escherichia	Enterobacteriaceae	Enterobacterales	No	Complete	Col(pHAD28)	42.6	52.5	No	No	No	No	No	-
NZ_CP030332.1	Escherichia coli strain AR_452 plasmid unnamed2, complete sequence	4593	Circular	GI:1423450480	Escherichia coli	Escherichia	Enterobacteriaceae	Enterobacterales	Yes	Complete	ColRNAI	50.5	54.46	MOBP	55.5	1590	Rop	54.2	-
NZ_CP030346.1	Enterobacter hormaechei strain AR_038 plasmid unnamed2, complete sequence	4858	Circular	GI:1423091334	Enterobacter hormaechei	Enterobacter	Enterobacteriaceae	Enterobacterales	Yes	Complete	Col(pHAD28)/Col440II	52.4	53.64	MOBP	60.5	1497	No	No	-
NZ_CP030349.1	Enterobacter hormaechei strain AR_038 plasmid unnamed4, complete sequence	1917	Circular	GI:1423092440	Enterobacter hormaechei	Enterobacter	Enterobacteriaceae	Enterobacterales	Yes	Complete	Col440I	52.3	52.74	No	No	No	No	No	-
NZ_CP031315.1	Serratia marcescens strain N4-5 plasmid pSmN45, complete sequence	11089	Circular	GI:1444204431	Serratia marcescens	Serratia	Yersiniaceae	Enterobacterales	No	Complete	Col(pHAD28)/Col(pHAD28)	43.5	51.61	No	No	No	No	No	-
NZ_CP031375.1	Klebsiella pneumoniae strain KpvST101_OXA-48 plasmid pKpvST101_7, complete sequence	8379	Circular	GI:1694896812	Klebsiella pneumoniae	Klebsiella	Enterobacteriaceae	Enterobacterales	Yes	Complete	Col(pHAD28)/Col(pHAD28)	42	51.63	No	No	No	Rop	47,4/47,4	-
NZ_CP031658.1	Escherichia coli strain UK_Dog_Liverpool plasmid pCARB35_05, complete sequence	3174	Circular	GI:1467776839	Escherichia coli	Escherichia	Enterobacteriaceae	Enterobacterales	No	Complete	ColRNAI	46.8	53.54	No	No	No	Rop	49.2	-
NZ_CP031718.1	Klebsiella pneumoniae strain SCKP020003 plasmid p2_020003, complete sequence	10060	Circular	GI:1468423709	Klebsiella pneumoniae	Klebsiella	Enterobacteriaceae	Enterobacterales	Yes	Complete	ColRNAI	55.1	53.88	No	No	No	Rop	51.1	-
NZ_CP031719.1	Klebsiella pneumoniae strain SCKP020003 plasmid p3_020003, complete sequence	5596	Circular	GI:1468423710	Klebsiella pneumoniae	Klebsiella	Enterobacteriaceae	Enterobacterales	No	Complete	ColRNAI	51.1	53.7	MOBP	61.1	1536	No	-	-
NZ_CP031757.1	Klebsiella aerogenes strain FDAARGOS_327 plasmid unnamed1, complete sequence	9294	Circular	GI:1475952205	Klebsiella aerogenes	Klebsiella	Enterobacteriaceae	Enterobacterales	No	Complete	ColRNAI	55.2	52.93	No	No	No	Rop	48.9	-
NZ_CP031758.1	Klebsiella aerogenes strain FDAARGOS_327 plasmid unnamed2	2938	Linear	GI:1475952206	Klebsiella aerogenes	Klebsiella	Enterobacteriaceae	Enterobacterales	Yes	Complete	ColRNAI	Linear	54.05	No	No	No	No	No	-
NZ_CP031797.1	Klebsiella pneumoniae strain INF125-sc-2279943 plasmid unnamed2, complete sequence	4269	Circular	GI:1468497422	Klebsiella pneumoniae	Klebsiella	Enterobacteriaceae	Enterobacterales	No	Complete	Col440I	43.6	52.14	No	No	No	Rop	47.4	-
NZ_CP031807.1	Klebsiella pneumoniae strain MSB1_8A-sc-2280397 plasmid unnamed7, complete sequence	9294	Circular	GI:1468497355	Klebsiella pneumoniae	Klebsiella	Enterobacteriaceae	Enterobacterales	Yes	Complete	ColRNAI	55.2	52.93	No	No	No	Rop	48.9	-
NZ_CP031812.1	Klebsiella pneumoniae strain INF014-sc-2279884 plasmid unnamed2, complete sequence	3354	Circular	GI:1468516087	Klebsiella pneumoniae	Klebsiella	Enterobacteriaceae	Enterobacterales	No	Complete	Col(pHAD28)	42.9	53.32	No	No	No	Rop	46.9	-
NZ_CP031813.1	Klebsiella pneumoniae strain INF014-sc-2279884 plasmid unnamed3, complete sequence	2667	Circular	GI:1468516088	Klebsiella pneumoniae	Klebsiella	Enterobacteriaceae	Enterobacterales	Yes	Complete	Non-typeable	45.7	51.33	No	No	No	No	No	-
NZ_CP031816.1	Klebsiella pneumoniae strain KSB1_7F-sc-2280268 plasmid unnamed2, complete sequence	4110	Circular	GI:1468494819	Klebsiella pneumoniae	Klebsiella	Enterobacteriaceae	Enterobacterales	No	Complete	Col440I	46.4	52.65	No	No	No	Rop	47.4	-
NZ_CP031818.1	Klebsiella pneumoniae strain INF235-sc-2280127 plasmid unnamed1, complete sequence	430829	Circular	GI:1482666633	Klebsiella pneumoniae	Klebsiella	Enterobacteriaceae	Enterobacterales	No	Complete	Col440I	48	50.78	-	-	-	-	-	Putative co-integrate
NZ_CP031819.1	Klebsiella pneumoniae strain INF235-sc-2280127 plasmid unnamed2, complete sequence	7044	Circular	GI:1482666634	Klebsiella pneumoniae	Klebsiella	Enterobacteriaceae	Enterobacterales	No	Complete	Col440I	48.8	51.45	No	No	No	Rop	47.4	-
NZ_CP031821.1	Klebsiella pneumoniae strain INF235-sc-2280127 plasmid unnamed4, complete sequence	3549	Circular	GI:1482666636	Klebsiella pneumoniae	Klebsiella	Enterobacteriaceae	Enterobacterales	No	Complete	Col(pHAD28)	47.2	51.91	No	No	No	Rop	46.9	-
NZ_CP031822.1	Klebsiella pneumoniae strain INF235-sc-2280127 plasmid unnamed5, complete sequence	3302	Circular	GI:1482666637	Klebsiella pneumoniae	Klebsiella	Enterobacteriaceae	Enterobacterales	Yes	Complete	Col(pHAD28)	43.2	52.61	No	No	No	No	No	-
NZ_CP031853.1	Klebsiella pneumoniae strain 121 plasmid pKP121-4, complete sequence	4685	Circular	GI:1624339451	Klebsiella pneumoniae	Klebsiella	Enterobacteriaceae	Enterobacterales	Yes	Complete	Col440I	44.1	52.14	No	No	No	Rop	47.9	-
NZ_CP031882.1	Klebsiella pneumoniae strain WCHKP095845 plasmid p1_095845, complete sequence	5733	Circular	GI:1473429766	Klebsiella pneumoniae	Klebsiella	Enterobacteriaceae	Enterobacterales	No	Complete	Col(pHAD28)	44.8	52.78	No	No	No	Rop	46.4	-
NZ_CP031900.1	Escherichia coli O113:H21 strain FWSEC0010 plasmid unnamed2, complete sequence	7769	Circular	GI:1632526993	Escherichia coli	Escherichia	Enterobacteriaceae	Enterobacterales	No	Complete	ColRNAI	48.6	54.18	MOBP	56.3	1599	Rop	56.3	-
NZ_CP031915.1	Escherichia coli O157:H7 strain FWSEC0004 plasmid unnamed14, complete sequence	6675	Circular	GI:1632764016	Escherichia coli	Escherichia	Enterobacteriaceae	Enterobacterales	Yes	Complete	Non-typeable	50.3	54.32	MOBP	56.2	1599	Rop	56.3	-
NZ_CP031924.1	Escherichia coli O26:H11 strain FWSEC0001 plasmid unnamed7, complete sequence	6715	Circular	GI:1632775566	Escherichia coli	Escherichia	Enterobacteriaceae	Enterobacterales	Yes	Complete	Col(pHAD28)	45.6	53.78	MOBP	53.8	1554	Rop	52.1	-
NZ_CP031925.1	Escherichia coli O26:H11 strain FWSEC0001 plasmid unnamed8, complete sequence	4148	Circular	GI:1632775567	Escherichia coli	Escherichia	Enterobacteriaceae	Enterobacterales	Yes	Complete	Col(pHAD28)	42.6	53.71	No	No	No	Rop	49.7	-
NZ_CP032177.1	Klebsiella pneumoniae strain AR_0135 plasmid unnamed2, complete sequence	9294	Circular	GI:1477745318	Klebsiella pneumoniae	Klebsiella	Enterobacteriaceae	Enterobacterales	Yes	Complete	ColRNAI	55.2	52.93	No	No	No	Rop	48.9	-
NZ_CP032199.1	Klebsiella pneumoniae strain AR_0097 plasmid unnamed5, complete sequence	9294	Circular	GI:1477729071	Klebsiella pneumoniae	Klebsiella	Enterobacteriaceae	Enterobacterales	No	Complete	ColRNAI	55.2	52.93	No	No	No	Rop	48.9	-
NZ_CP032211.1	Klebsiella pneumoniae strain AR_0109 plasmid unnamed5, complete sequence	5861	Circular	GI:1477770164	Klebsiella pneumoniae	Klebsiella	Enterobacteriaceae	Enterobacterales	Yes	Complete	Col440I	47.1	51.73	No	No	No	Rop	46.9	-
NZ_CP032420.1	Escherichia coli strain SCEC020001 plasmid p1_020001, complete sequence	2959	Circular	GI:1485863365	Escherichia coli	Escherichia	Enterobacteriaceae	Enterobacterales	Yes	Complete	Col(pHAD28)	46.6	52.06	No	No	No	No	No	-
NZ_CP032483.1	Yersinia kristensenii strain ATCC BAA-2637 plasmid pUnnamed1	6670	Circular	GI:1486493310	Yersinia kristensenii	Yersinia	Yersiniaceae	Enterobacterales	No	Complete	Col(YF27601)	49.6	50.68	No	No	No	No	No	-
NZ_CP032484.1	Yersinia kristensenii strain ATCC BAA-2637 plasmid pUnnamed2	4160	Circular	GI:1486493313	Yersinia kristensenii	Yersinia	Yersiniaceae	Enterobacterales	No	Complete	Col(pHAD28)	53.9	51.87	MOBP	59.1	1612	No	No	-
NZ_CP032525.1	Shigella sonnei strain AR_0030 plasmid unnamed2, complete sequence	5933	Circular	GI:1605492026	Shigella sonnei	Shigella	Enterobacteriaceae	Enterobacterales	No	Complete	ColRNAI	46.7	55.41	No	No	No	Rop	49.2	-
NZ_CP032800.1	Escherichia coli strain ERL06-2497 plasmid pERL06-2497-3, complete sequence	3306	Circular	GI:1761885516	Escherichia coli	Escherichia	Enterobacteriaceae	Enterobacterales	Yes	Complete	ColRNAI	43.4	52.41	No	No	No	Rop	48.7	-
NZ_CP032807.1	Escherichia coli strain ERL05-0623 plasmid pERL05-0623-2, complete sequence	3306	Circular	GI:1761890451	Escherichia coli	Escherichia	Enterobacteriaceae	Enterobacterales	Yes	Complete	ColRNAI	43.4	52.41	No	No	No	Rop	48.7	-
NZ_CP032838.1	Klebsiella pneumoniae strain INF237 plasmid pINF237_05, complete sequence	6704	Circular	GI:1492848028	Klebsiella pneumoniae	Klebsiella	Enterobacteriaceae	Enterobacterales	No	Complete	Col440I	46.4	51.54	No	No	No	Rop	47.9	-
NZ_CP032843.1	Enterobacter hormaechei strain C15117 plasmid unnamed1, complete sequence	6237	Circular	GI:1493482759	Enterobacter hormaechei	Enterobacter	Enterobacteriaceae	Enterobacterales	Yes	Complete	Non-typeable	50	53.38	MOBP	60.9	1494	No	No	-
NZ_CP032846.1	Enterobacter hormaechei strain C15117 plasmid unnamed4, complete sequence	2496	Circular	GI:1493482762	Enterobacter hormaechei	Enterobacter	Enterobacteriaceae	Enterobacterales	No	Complete	Col(pHAD28)	51.4	53.41	No	No	No	Rop	57.5	-
NZ_CP032881.1	Escherichia coli strain SCEC020022 plasmid p2_020022, complete sequence	8899	Circular	GI:1493872362	Escherichia coli	Escherichia	Enterobacteriaceae	Enterobacterales	No	Complete	ColRNAI	47.1	55.33	MOBP	54	1554	Rop	53.1	-
NZ_CP032883.1	Escherichia coli strain SCEC020022 plasmid p4_020022, complete sequence	5793	Circular	GI:1493872364	Escherichia coli	Escherichia	Enterobacteriaceae	Enterobacterales	Yes	Complete	ColRNAI	45.2	53.61	MOBP	53.9	1575	Rop	53.1	-
NZ_CP032884.1	Escherichia coli strain SCEC020022 plasmid p5_020022, complete sequence	4658	Circular	GI:1493872365	Escherichia coli	Escherichia	Enterobacteriaceae	Enterobacterales	No	Complete	Col(pHAD28)	52.5	52.86	MOBP	60.2	1500	No	No	-
NZ_CP032930.1	Klebsiella aerogenes strain AR_0062 plasmid unnamed5, complete sequence	9294	Circular	GI:1548858081	Klebsiella aerogenes	Klebsiella	Enterobacteriaceae	Enterobacterales	No	Complete	ColRNAI	55.2	52.93	No	No	No	Rop	48.9	-
NZ_CP032941.1	Escherichia coli strain CHL5009T plasmid pCHL5009T-6.6k, complete sequence	6647	Circular	GI:1493934311	Escherichia coli	Escherichia	Enterobacteriaceae	Enterobacterales	Yes	Complete	ColRNAI	48.6	54.55	MOBP	54.3	1554	Rop	52.1	-
NZ_CP032942.1	Escherichia coli strain CHL5009T plasmid pCHL5009T-3.3k, complete sequence	3254	Circular	GI:1493934312	Escherichia coli	Escherichia	Enterobacteriaceae	Enterobacterales	Yes	Complete	Col440I	44.8	52.98	No	No	No	Rop	47.7	-
NZ_CP033225.2	Salmonella enterica subsp. enterica strain CFSA122 plasmid pCFSA122-2, complete sequence	6758	Circular	GI:1654716423	Salmonella enterica	Salmonella	Enterobacteriaceae	Enterobacterales	Yes	Complete	ColRNAI	46.2	53.27	No	No	No	Rop	49.2	-
NZ_CP033392.1	Klebsiella pneumoniae strain WCHKP015625 plasmid p1_015625, complete sequence	11904	Circular	GI:1519253219	Klebsiella pneumoniae	Klebsiella	Enterobacteriaceae	Enterobacterales	Yes	Complete	ColRNAI	56.5	53.88	No	No	No	Rop	51.1	-
NZ_CP033393.1	Klebsiella pneumoniae strain WCHKP015625 plasmid p2_015625, complete sequence	5596	Circular	GI:1519253220	Klebsiella pneumoniae	Klebsiella	Enterobacteriaceae	Enterobacterales	Yes	Complete	ColRNAI	51.1	53.7	MOBP	61.1	1536	No	No	-
NZ_CP033397.1	Escherichia coli strain WCHEC020031 plasmid p1_020031, complete sequence	4097	Circular	GI:1510954203	Escherichia coli	Escherichia	Enterobacteriaceae	Enterobacterales	Yes	Complete	Col(pHAD28)	46.7	52.51	No	No	No	No	No	-
NZ_CP033403.1	Klebsiella pneumoniae strain WCHKP115069 plasmid p2_115069, complete sequence	10060	Circular	GI:1510963396	Klebsiella pneumoniae	Klebsiella	Enterobacteriaceae	Enterobacterales	Yes	Complete	ColRNAI	55.1	53.88	No	No	No	Rop	51.1	-
NZ_CP033630.1	Klebsiella pneumoniae strain 4743 plasmid unnamed5	23185	Linear	GI:1520295612	Klebsiella pneumoniae	Klebsiella	Enterobacteriaceae	Enterobacterales	Yes	Complete	ColRNAI/ColRNAI/ColRNAI	Linear	52.93	No	No	No	No	No	-
NZ_CP033691.1	Yersinia pestis strain FDAARGOS_603 plasmid unnamed2, complete sequence	9611	Circular	GI:1520114127	Yersinia pestis	Yersinia	Yersiniaceae	Enterobacterales	No	Complete	ColRNAI	45.3	53.1	No	No	No	Rop	50.3	-
NZ_CP033698.1	Yersinia pestis strain FDAARGOS_601 plasmid unnamed2, complete sequence	19216	Circular	GI:1520150089	Yersinia pestis	Yersinia	Yersiniaceae	Enterobacterales	Yes	Complete	ColRNAI/ColRNAI	45.3	53.2	No	No	No	Rop	50,26/50,26	-
NZ_CP033759.1	Klebsiella pneumoniae strain FDAARGOS_566 plasmid unnamed3, complete sequence	3548	Circular	GI:1520174578	Klebsiella pneumoniae	Klebsiella	Enterobacteriaceae	Enterobacterales	Yes	Complete	Col440I	47.2	52.19	No	No	No	Rop	46.4	-
NZ_CP033763.1	Escherichia coli strain FDAARGOS_536 plasmid unnamed2, complete sequence	3272	Circular	GI:1520474050	Escherichia coli	Escherichia	Enterobacteriaceae	Enterobacterales	Yes	Complete	ColRNAI	45.8	54.59	No	No	No	Rop	49.2	-
NZ_CP033764.1	Escherichia coli strain FDAARGOS_536 plasmid unnamed3, complete sequence	5430	Circular	GI:1520474051	Escherichia coli	Escherichia	Enterobacteriaceae	Enterobacterales	Yes	Complete	Col(pHAD28)/Col440II	51	52.15	MOBP	60.5	1509	No	No	-
NZ_CP033802.1	Enterobacter roggenkampii strain FDAARGOS_523 plasmid unnamed5	6301	Linear	GI:1520491655	Enterobacter roggenkampii	Enterobacter	Enterobacteriaceae	Enterobacterales	Yes	Complete	Col(pHAD28)	Linear	52.49	No	No	No	No	No	-
NZ_CP033803.1	Enterobacter roggenkampii strain FDAARGOS_523 plasmid unnamed6	4214	Linear	GI:1520491662	Enterobacter roggenkampii	Enterobacter	Enterobacteriaceae	Enterobacterales	No	Complete	Col(pHAD28)	Linear	53.27	No	No	No	No	No	-
NZ_CP033818.1	Klebsiella aerogenes strain FDAARGOS_513 plasmid unnamed1, complete sequence	9294	Circular	GI:1520473602	Klebsiella aerogenes	Klebsiella	Enterobacteriaceae	Enterobacterales	Yes	Complete	ColRNAI	55.2	52.93	No	No	No	Rop	48.9	-
NZ_CP033825.1	Klebsiella sp. FDAARGOS_511 plasmid unnamed2, complete sequence	3897	Circular	GI:1520274539	Klebsiella sp	Klebsiella	Enterobacteriaceae	Enterobacterales	Yes	Complete	Col(pHAD28)	42.2	51.09	No	No	No	Rop	46.9	-
NZ_CP033827.1	Klebsiella sp. FDAARGOS_511 plasmid unnamed4, complete sequence	4096	Circular	GI:1520274551	Klebsiella sp	Klebsiella	Enterobacteriaceae	Enterobacterales	Yes	Complete	Col440I	55.5	51.79	MOBP	60.9	1500	No	No	-
NZ_CP033853.1	Escherichia coli strain FDAARGOS_497 plasmid unnamed6, complete sequence	3257	Circular	GI:1520474170	Escherichia coli	Escherichia	Enterobacteriaceae	Enterobacterales	No	Complete	Col440I	47.3	53.3	No	No	No	Rop	50.3	-
NZ_CP033949.1	Klebsiella pneumoniae subsp. pneumoniae strain ARLG-3135 plasmid p3, complete sequence	7819	Circular	GI:1524721523	Klebsiella pneumoniae	Klebsiella	Enterobacteriaceae	Enterobacterales	No	Complete	Col440I	51.2	51.91	No	No	No	Rop	51	-
NZ_CP033951.1	Klebsiella pneumoniae subsp. pneumoniae strain ARLG-3135 plasmid p5, complete sequence	4991	Circular	GI:1524721525	Klebsiella pneumoniae	Klebsiella	Enterobacteriaceae	Enterobacterales	No	Complete	Col(pHAD28)	45	52.59	No	No	No	Rop	47.4	-
NZ_CP033958.1	Klebsiella pneumoniae strain L39_2 plasmid p5_L39, complete sequence	11970	Circular	GI:1695410257	Klebsiella pneumoniae	Klebsiella	Enterobacteriaceae	Enterobacterales	Yes	Complete	ColRNAI	55.6	53.88	No	No	No	Rop	51.1	-
NZ_CP033959.1	Klebsiella pneumoniae strain L39_2 plasmid p6_L39, complete sequence	5596	Circular	GI:1695410258	Klebsiella pneumoniae	Klebsiella	Enterobacteriaceae	Enterobacterales	No	Complete	ColRNAI	51.1	53.7	MOBP	61.1	1536	No	No	-
NZ_CP033964.1	Klebsiella pneumoniae strain L482 plasmid p5_L382, complete sequence	11970	Circular	GI:1695413920	Klebsiella pneumoniae	Klebsiella	Enterobacteriaceae	Enterobacterales	Yes	Complete	ColRNAI	55.6	53.88	No	No	No	Rop	51.1	-
NZ_CP033965.1	Klebsiella pneumoniae strain L482 plasmid p6_L382, complete sequence	5596	Circular	GI:1695413921	Klebsiella pneumoniae	Klebsiella	Enterobacteriaceae	Enterobacterales	Yes	Complete	ColRNAI	51.1	53.7	MOBP	61.1	1536	No	No	-
NZ_CP034043.1	Klebsiella pneumoniae subsp. pneumoniae strain CRK0298 plasmid p4, complete sequence	3511	Circular	GI:1531987901	Klebsiella pneumoniae	Klebsiella	Enterobacteriaceae	Enterobacterales	Yes	Complete	Col(pHAD28)/Col440II	54.5	52.68	MOBP	58.1	1527	No	No	-
NZ_CP034050.1	Klebsiella pneumoniae strain KP_NORM_BLD_2014_104014 plasmid unnamed5, complete sequence	4591	Circular	GI:1527161126	Klebsiella pneumoniae	Klebsiella	Enterobacteriaceae	Enterobacterales	Yes	Complete	Col440I	55	52.63	No	No	No	Rop	50	-
NZ_CP034051.1	Klebsiella pneumoniae strain KP_NORM_BLD_2014_104014 plasmid unnamed6, complete sequence	3181	Circular	GI:1527161127	Klebsiella pneumoniae	Klebsiella	Enterobacteriaceae	Enterobacterales	Yes	Complete	Col(pHAD28)	46.1	52.4	No	No	No	Rop	50	-
NZ_CP034068.1	Shigella sonnei strain FDAARGOS_524 plasmid unnamed2, complete sequence	8401	Circular	GI:1605478078	Shigella sonnei	Shigella	Enterobacteriaceae	Enterobacterales	No	Complete	Col(pHAD28)	55.4	52.5	No	No	No	No	No	-
NZ_CP034127.1	Klebsiella pneumoniae strain BJCFK909 plasmid p4s2, complete sequence	5596	Circular	GI:1527172503	Klebsiella pneumoniae	Klebsiella	Enterobacteriaceae	Enterobacterales	No	Complete	ColRNAI	51.1	53.7	MOBP	61.1	1536	No	No	-
NZ_CP034135.1	Klebsiella quasipneumoniae strain G4584 plasmid pG4584_3.7Kb, complete sequence	3733	Circular	GI:1531919448	Klebsiella quasipneumoniae	Klebsiella	Enterobacteriaceae	Enterobacterales	No	Complete	Col440I	44.6	51.08	No	No	No	Rop	46.4	-
NZ_CP034326.1	Klebsiella pneumoniae isolate KSH203 plasmid pKSH203-qnrS, complete sequence	253705	Circular	GI:1535615037	Klebsiella pneumoniae	Klebsiella	Enterobacteriaceae	Enterobacterales	No	Complete	Col(pHAD28)	51.7	53.11	-	-	-	-	-	Putative co-integrate
NZ_CP034339.1	Klebsiella quasipneumoniae subsp. similipneumoniae strain G747 plasmid pG747_3.7Kb, complete sequence	3733	Circular	GI:1538716488	Klebsiella quasipneumoniae	Klebsiella	Enterobacteriaceae	Enterobacterales	No	Complete	Col440I	44.7	51.08	No	No	No	Rop	46.4	-
NZ_CP034364.1	Pantoea sp. CCBC3-3-1 plasmid unnamed1, complete sequence	25471	Circular	GI:1724458653	Pantoea sp	Pantoea	Erwiniaceae	Enterobacterales	Yes	Complete	Non-typeable	46.7	51.12	-	-	-	-	-	Putative co-integrate
NZ_CP034398.1	Escherichia coli strain CRE1 plasmid pCRE1.4, complete sequence	41185	Circular	GI:1569002672	Escherichia coli	Escherichia	Enterobacteriaceae	Enterobacterales	Yes	Complete	IncN2	50.8	51.13	-	-	-	-	-	Putative co-integrate
NZ_CP034676.1	Klebsiella quasipneumoniae strain D120-1 plasmid pD120-1_6kb, complete sequence	6830	Circular	GI:1547515630	Klebsiella quasipneumoniae	Klebsiella	Enterobacteriaceae	Enterobacterales	No	Complete	Col(pHAD28)	49.6	52.82	No	No	No	Rop	50	-
NZ_CP034680.1	Klebsiella quasipneumoniae strain D120-1 plasmid pD120-1_3kb, complete sequence	3897	Circular	GI:1547516222	Klebsiella quasipneumoniae	Klebsiella	Enterobacteriaceae	Enterobacterales	Yes	Complete	Col(pHAD28)	42.2	51.09	No	No	No	Rop	46.9	-
NZ_CP034682.1	Klebsiella quasipneumoniae strain D120-1 plasmid pD120-1_13kb, complete sequence	13478	Circular	GI:1547516282	Klebsiella quasipneumoniae	Klebsiella	Enterobacteriaceae	Enterobacterales	No	Complete	Col440I/Col440I	45.7	52.69	No	No	No	Rop	47.9	-
NZ_CP034733.1	Escherichia coli strain L41-1 plasmid pL41-1-7	2469	Linear	GI:1552979264	Escherichia coli	Escherichia	Enterobacteriaceae	Enterobacterales	No	Complete	Col(pHAD28)	Linear	53.01	No	No	No	No	No	-
NZ_CP034742.1	Escherichia coli strain L65 plasmid pL65-6, complete sequence	5093	Circular	GI:1553066552	Escherichia coli	Escherichia	Enterobacteriaceae	Enterobacterales	Yes	Complete	Col(pHAD28)	45.4	52.51	No	No	No	Rop	43.1	-
NZ_CP034743.1	Escherichia coli strain L65 plasmid pL65-7, complete sequence	5131	Circular	GI:1553066553	Escherichia coli	Escherichia	Enterobacteriaceae	Enterobacterales	No	Complete	Col(pHAD28)	45.3	52.51	No	No	No	Rop	49.7	-
NZ_CP034751.1	Escherichia coli strain L100 plasmid pL100-7	2569	Circular	GI:1553068569	Escherichia coli	Escherichia	Enterobacteriaceae	Enterobacterales	No	Complete	Col(pHAD28)	48.4	53.01	No	No	No	Rop	50	-
NZ_CP034764.1	Klebsiella pneumoniae strain NB5306 plasmid unnamed5, complete sequence	3674	Circular	GI:1553300818	Klebsiella pneumoniae	Klebsiella	Enterobacteriaceae	Enterobacterales	No	Complete	Col440I	46.4	51.87	No	No	No	Rop	47.9	-
NZ_CP034765.1	Klebsiella pneumoniae strain NB5306 plasmid unnamed6, complete sequence	2927	Circular	GI:1553300820	Klebsiella pneumoniae	Klebsiella	Enterobacteriaceae	Enterobacterales	No	Complete	Col(pHAD28)	46.5	52.54	No	No	No	Rop	46.9	-
NZ_CP034823.1	Salmonella sp. SSDFZ54 plasmid pTB504, complete sequence	9337	Circular	GI:1553441804	Salmonella sp	Salmonella	Enterobacteriaceae	Enterobacterales	Yes	Complete	Col(pHAD28)	43.7	52.65	No	No	No	Rop	49,23/49,23	-
NZ_CP034825.1	Salmonella sp. SSDFZ54 plasmid pTB506, complete sequence	3782	Circular	GI:1553441806	Salmonella sp	Salmonella	Enterobacteriaceae	Enterobacterales	Yes	Complete	Col(pHAD28)	44	51.92	No	No	No	Rop	52.9	-
NZ_CP034828.1	Salmonella sp. SSDFZ54 plasmid pTB509, complete sequence	2020	Circular	GI:1553441809	Salmonella sp	Salmonella	Enterobacteriaceae	Enterobacterales	No	Complete	Col(pHAD28)	53.4	52.01	No	No	No	No	No	-
NZ_CP034829.1	Salmonella sp. SSDFZ54 plasmid pTB510, complete sequence	1986	Circular	GI:1553441810	Salmonella sp	Salmonella	Enterobacteriaceae	Enterobacterales	Yes	Complete	Col(pHAD28)	51.9	52.29	No	No	No	No	No	-
NZ_CP034850.1	Escherichia coli strain L103-2 plasmid p103-2-8	4764	Circular	GI:1557780613	Escherichia coli	Escherichia	Enterobacteriaceae	Enterobacterales	Yes	Complete	Col(pHAD28)	51.5	52.38	No	No	No	No	No	-
NZ_CP034851.1	Escherichia coli strain L103-2 plasmid p103-2-9	3363	Circular	GI:1557780617	Escherichia coli	Escherichia	Enterobacteriaceae	Enterobacterales	No	Complete	Col(pHAD28)	47	53.74	No	No	No	Rop	48.2	-
NZ_CP034954.1	Escherichia coli strain SCEC020026 plasmid p1_020026, complete sequence	4097	Circular	GI:1562258793	Escherichia coli	Escherichia	Enterobacteriaceae	Enterobacterales	Yes	Complete	Col(pHAD28)	46.7	52.51	No	No	No	Rop	49.7	-
NZ_CP034969.1	Salmonella enterica subsp. enterica serovar Typhimurium strain B3589 plasmid p3589, complete sequence	4791	Circular	GI:1559376915	Salmonella enterica	Salmonella	Enterobacteriaceae	Enterobacterales	No	Complete	Col440I/Col440I	47.2	52.92	No	No	No	No	No	-
NZ_CP035011.1	Shigella sonnei strain LC1477/18 plasmid pLC1477_18-3, complete sequence	8398	Circular	GI:1759318396	Shigella sonnei	Shigella	Enterobacteriaceae	Enterobacterales	No	Complete	Col(pHAD28)	55.4	52.42	No	No	No	No	No	-
NZ_CP035127.1	Escherichia coli strain EC25 plasmid pEC25-4, complete sequence	4991	Circular	GI:1561116853	Escherichia coli	Escherichia	Enterobacteriaceae	Enterobacterales	Yes	Complete	Col(pHAD28)	45	52.59	No	No	No	Rop	47.4	-
NZ_CP035206.1	Klebsiella pneumoniae strain LH94 plasmid pLH94-2, complete sequence	6364	Circular	GI:1771176768	Klebsiella pneumoniae	Klebsiella	Enterobacteriaceae	Enterobacterales	Yes	Complete	Non-typeable	50.1	53.38	MOBP	60.1	1308	No	No	-
NZ_CP035218.1	Klebsiella michiganensis strain M82255 plasmid pKOCBH-D, complete sequence	8852	Circular	GI:1562257954	Klebsiella michiganensis	Klebsiella	Enterobacteriaceae	Enterobacterales	Yes	Complete	Col440I	43.5	52.36	No	No	No	No	No	-
NZ_CP035351.1	Escherichia coli strain BR32-DEC plasmid unnamed2	5718	Linear	GI:1565701233	Escherichia coli	Escherichia	Enterobacteriaceae	Enterobacterales	Yes	Complete	ColRNAI	Linear	53.55	No	No	No	No	No	-
NZ_CP035361.1	Escherichia coli strain BR10-DEC plasmid unnamed1	3979	Linear	GI:1569296561	Escherichia coli	Escherichia	Enterobacteriaceae	Enterobacterales	Yes	Complete	Col(pHAD28)	Linear	51.96	No	No	No	No	No	-
NZ_CP035362.1	Escherichia coli strain BR10-DEC plasmid unnamed2	6797	Linear	GI:1569296562	Escherichia coli	Escherichia	Enterobacteriaceae	Enterobacterales	Yes	Complete	ColRNAI	Linear	54.38	No	No	No	No	No	-
NZ_CP035378.1	Escherichia coli strain BR43-DEC plasmid unnamed1	5780	Linear	GI:1565673553	Escherichia coli	Escherichia	Enterobacteriaceae	Enterobacterales	No	Complete	ColRNAI	Linear	53.97	No	No	No	No	No	-
NZ_CP035388.1	Enterobacter hormaechei strain S11_16 plasmid unnamed3, complete sequence	2699	Circular	GI:1565630182	Enterobacter hormaechei	Enterobacter	Enterobacteriaceae	Enterobacterales	No	Complete	Col(pHAD28)	50.4	52.1	No	No	No	No	No	-
NZ_CP035389.1	Enterobacter hormaechei strain S11_16 plasmid unnamed4, complete sequence	2495	Circular	GI:1565630185	Enterobacter hormaechei	Enterobacter	Enterobacteriaceae	Enterobacterales	Yes	Complete	Col(pHAD28)	51.5	53.58	No	No	No	Rop	57.5	-
NZ_CP035471.1	Escherichia coli strain U12A plasmid pU12A_D, complete sequence	37447	Circular	GI:1574400661	Escherichia coli	Escherichia	Enterobacteriaceae	Enterobacterales	Yes	Complete	IncN3	50.2	51.65	-	-	-	-	-	Putative co-integrate
NZ_CP042623.1	Escherichia coli strain NCYU-26-73 plasmid pNCYU-26-73-8, complete sequence	4776	Circular	GI:1758832279	Escherichia coli	Escherichia	Enterobacteriaceae	Enterobacterales	No	Complete	Col440II	51.4	52.14	∆MOB	61	192	No	No	-
NZ_CP035474.1	Escherichia coli strain U12A plasmid pU12A_G, complete sequence	5632	Circular	GI:1574400664	Escherichia coli	Escherichia	Enterobacteriaceae	Enterobacterales	No	Complete	ColRNAI	47.4	53.97	MOBP	53.9	1566	Rop	55.2	-
NZ_CP042634.1	Escherichia coli strain NCYU-25-82 plasmid pNCYU-25-82-7, complete sequence	18289	Circular	GI:1759135426	Escherichia coli	Escherichia	Enterobacteriaceae	Enterobacterales	No	Complete	ColRNAI	52.9	54.33	∆MOB	50	54	No	No	-
NZ_CP035482.1	Escherichia coli strain U13A plasmid pU13A_E, complete sequence	5632	Circular	GI:1568946488	Escherichia coli	Escherichia	Enterobacteriaceae	Enterobacterales	No	Complete	ColRNAI	47.4	53.97	MOBP	53.9	1566	Rop	55.2	-
NZ_CP035488.1	Escherichia coli strain NissleGFP_pZE21 plasmid pMut1, complete sequence	3250	Circular	GI:1569296681	Escherichia coli	Escherichia	Enterobacteriaceae	Enterobacterales	No	Complete	ColRNAI	47.1	53.51	No	No	No	Rop	49.2	-
NC_003125.1	Actinobacillus pleuropneumoniae plasmid pTYM1, complete sequence	4242	Circular	GI:15983528	Actinobacillus pleuropneumoniae	Actinobacillus	Pasteurellaceae	Pasteurellales	Yes	Complete	Non-typeable	48	40.9	MOBP	43.6	420	No	No	-
NZ_CP035521.1	Escherichia coli strain U14A plasmid pU14A_E, complete sequence	5632	Circular	GI:1568949729	Escherichia coli	Escherichia	Enterobacteriaceae	Enterobacterales	No	Complete	ColRNAI	47.4	53.97	MOBP	53.9	1566	Rop	55.2	-
NC_007098.1	Actinobacillus pleuropneumoniae pKMA2425 plasmid	3156	Circular	GI:66968618	Actinobacillus pleuropneumoniae	Actinobacillus	Pasteurellaceae	Pasteurellales	Yes	Complete	Non-typeable	46.5	41.25	MOBP	41	222	No	No	-
NZ_CP035725.1	Escherichia coli strain U15A plasmid pU15A_E, complete sequence	5632	Circular	GI:1575817285	Escherichia coli	Escherichia	Enterobacteriaceae	Enterobacterales	No	Complete	ColRNAI	47.4	53.97	MOBP	53.9	1566	Rop	55.2	-
NZ_CP035911.1	Klebsiella pneumoniae strain BA4656 plasmid pColRNAI	9729	Linear	GI:1606764696	Klebsiella pneumoniae	Klebsiella	Enterobacteriaceae	Enterobacterales	Yes	Complete	ColRNAI	Linear	53.4	No	No	No	No	No	-
NZ_CP035912.1	Klebsiella pneumoniae strain BA4656 plasmid pCol440II	4166	Linear	GI:1606764697	Klebsiella pneumoniae	Klebsiella	Enterobacteriaceae	Enterobacterales	Yes	Complete	Col(pHAD28)/Col440II	Linear	52.76	No	No	No	No	No	-
NZ_CP036182.1	Escherichia coli strain WCHEC025970 plasmid p3_025970, complete sequence	3684	Circular	GI:1583046801	Escherichia coli	Escherichia	Enterobacteriaceae	Enterobacterales	Yes	Complete	Col440I	46.2	52.22	No	No	No	Rop	46.9	-
NZ_CP036184.1	Escherichia coli strain WCHEC025970 plasmid p5_025970, complete sequence	2573	Circular	GI:1583046803	Escherichia coli	Escherichia	Enterobacteriaceae	Enterobacterales	No	Complete	Col(pHAD28)	46.4	52.23	No	No	No	No	No	-
NZ_CP036189.1	Klebsiella pneumoniae strain BA1559 plasmid pCol440I	9341	Linear	GI:1582993365	Klebsiella pneumoniae	Klebsiella	Enterobacteriaceae	Enterobacterales	No	Complete	Col440I	Linear	52.39	No	No	No	No	No	-
NZ_CP036196.1	Klebsiella pneumoniae strain BA34918 plasmid pColRNAI	9729	Linear	GI:1583054549	Klebsiella pneumoniae	Klebsiella	Enterobacteriaceae	Enterobacterales	Yes	Complete	ColRNAI	Linear	53.48	No	No	No	No	No	-
NZ_CP036198.1	Klebsiella pneumoniae strain BA34918 plasmid pCol440II	3630	Linear	GI:1583054551	Klebsiella pneumoniae	Klebsiella	Enterobacteriaceae	Enterobacterales	Yes	Complete	Col(pHAD28)/Col440II	Linear	52.88	No	No	No	No	No	-
NZ_CP036303.1	Klebsiella pneumoniae subsp. pneumoniae strain WCHKP015093 plasmid p2_015093, complete sequence	10060	Circular	GI:1585043951	Klebsiella pneumoniae	Klebsiella	Enterobacteriaceae	Enterobacterales	No	Complete	ColRNAI	55.1	53.88	No	No	No	Rop	51.1	-
NZ_CP036304.1	Klebsiella pneumoniae subsp. pneumoniae strain WCHKP015093 plasmid p3_015093, complete sequence	5596	Circular	GI:1585043952	Klebsiella pneumoniae	Klebsiella	Enterobacteriaceae	Enterobacterales	Yes	Complete	ColRNAI	51.1	53.7	MOBP	61.1	1536	No	No	-
NZ_CP036308.1	Klebsiella pneumoniae strain WCHKP020098 plasmid p2_020098, complete sequence	11970	Circular	GI:1585014723	Klebsiella pneumoniae	Klebsiella	Enterobacteriaceae	Enterobacterales	Yes	Complete	ColRNAI	55.6	53.88	No	No	No	Rop	51.1	-
NZ_CP036309.1	Klebsiella pneumoniae strain WCHKP020098 plasmid p3_020098, complete sequence	5596	Circular	GI:1585014724	Klebsiella pneumoniae	Klebsiella	Enterobacteriaceae	Enterobacterales	Yes	Complete	ColRNAI	51.1	53.7	MOBP	61.1	1536	No	No	-
NZ_CP036322.1	Klebsiella pneumoniae strain VBA2172 plasmid pCol440I	7815	Linear	GI:1585036716	Klebsiella pneumoniae	Klebsiella	Enterobacteriaceae	Enterobacterales	Yes	Complete	Col440I	Linear	52.01	No	No	No	No	No	-
NZ_CP036324.1	Klebsiella pneumoniae strain VBA2172 plasmid p4_VBA2172	4986	Linear	GI:1585036718	Klebsiella pneumoniae	Klebsiella	Enterobacteriaceae	Enterobacterales	Yes	Complete	Col(pHAD28)	Linear	52.78	No	No	No	No	No	-
NZ_CP036325.1	Klebsiella pneumoniae strain VBA2172 plasmid p5_VBA2172	3991	Linear	GI:1585036719	Klebsiella pneumoniae	Klebsiella	Enterobacteriaceae	Enterobacterales	Yes	Complete	Col(pHAD28)	Linear	53.14	No	No	No	No	No	-
NZ_CP036332.1	Klebsiella pneumoniae strain BA28434 plasmid punnamed_3_VBA28434	8504	Linear	GI:1585045348	Klebsiella pneumoniae	Klebsiella	Enterobacteriaceae	Enterobacterales	Yes	Complete	Col(pHAD28)	Linear	51.66	No	No	No	No	No	-
NZ_CP036338.1	Klebsiella pneumoniae strain BP327 plasmid pCol440I	9339	Linear	GI:1585030666	Klebsiella pneumoniae	Klebsiella	Enterobacteriaceae	Enterobacterales	Yes	Complete	Col440I	Linear	52.39	No	No	No	No	No	-
NZ_CP036364.1	Klebsiella pneumoniae strain WCHKP2080 plasmid p2_095080, complete sequence	5596	Circular	GI:1585044748	Klebsiella pneumoniae	Klebsiella	Enterobacteriaceae	Enterobacterales	Yes	Complete	ColRNAI	51.1	53.7	MOBP	61.1	1536	No	No	-
NZ_CP036369.1	Klebsiella pneumoniae strain WCHKP115068 plasmid p2_115068, complete sequence	12746	Circular	GI:1586034475	Klebsiella pneumoniae	Klebsiella	Enterobacteriaceae	Enterobacterales	No	Complete	ColRNAI	55.4	53.88	No	No	No	Rop	51.1	-
NZ_CP036370.1	Klebsiella pneumoniae strain WCHKP115068 plasmid p3_115068, complete sequence	5596	Circular	GI:1586034476	Klebsiella pneumoniae	Klebsiella	Enterobacteriaceae	Enterobacterales	Yes	Complete	ColRNAI	51.1	53.78	MOBP	61.1	1536	No	No	-
NZ_CP036374.1	Klebsiella pneumoniae strain WCHKP020037 plasmid p2_020037, complete sequence	10060	Circular	GI:1587007160	Klebsiella pneumoniae	Klebsiella	Enterobacteriaceae	Enterobacterales	No	Complete	ColRNAI	55.1	53.88	No	No	No	Rop	51.1	-
NZ_CP036375.1	Klebsiella pneumoniae strain WCHKP020037 plasmid p3_020037, complete sequence	5596	Circular	GI:1587007161	Klebsiella pneumoniae	Klebsiella	Enterobacteriaceae	Enterobacterales	No	Complete	ColRNAI	51.1	53.7	MOBP	61.1	1536	No	No	-
NZ_CP036436.1	Citrobacter sp. ABFQG plasmid pKPC-5fbf, complete sequence	19305	Circular	GI:1586031565	Citrobacter sp	Citrobacter	Enterobacteriaceae	Enterobacterales	No	Complete	ColRNAI	58.5	52.93	No	No	No	No	No	-
NZ_CP036441.1	Klebsiella pneumoniae strain ABFQB plasmid pKPC-5fbf, complete sequence	19305	Circular	GI:1586032058	Klebsiella pneumoniae	Klebsiella	Enterobacteriaceae	Enterobacterales	No	Complete	ColRNAI	58.5	52.93	No	No	No	Rop	48.9	-
NZ_CP036445.1	Klebsiella pneumoniae strain ABFPV plasmid tig00001273_pilon, complete sequence	9293	Circular	GI:1586053870	Klebsiella pneumoniae	Klebsiella	Enterobacteriaceae	Enterobacterales	Yes	Complete	ColRNAI	55.2	52.93	No	No	No	Rop	49.4	-
NZ_CP036449.1	Klebsiella pneumoniae strain KPNIH45 plasmid pKPC-610e, complete sequence	19305	Circular	GI:1589989733	Klebsiella pneumoniae	Klebsiella	Enterobacteriaceae	Enterobacterales	No	Complete	ColRNAI	58.5	52.93	No	No	No	Rop	48.9	-
NZ_CP037445.1	Klebsiella sp. PO552 plasmid p4, complete sequence	14200	Circular	GI:1592410661	Klebsiella sp	Klebsiella	Enterobacteriaceae	Enterobacterales	Yes	Complete	Col440II/ColRNAI	51.2	52.55	MOBP	61.4	1509	Rop	46.4	-
NZ_CP037446.1	Klebsiella sp. PO552 plasmid p5, complete sequence	12598	Circular	GI:1592410667	Klebsiella sp	Klebsiella	Enterobacteriaceae	Enterobacterales	No	Complete	Col440I	47.2	52.26	No	No	No	Rop	47,92/50	-
NZ_CP037447.1	Klebsiella sp. PO552 plasmid p6, complete sequence	5974	Circular	GI:1592410673	Klebsiella sp	Klebsiella	Enterobacteriaceae	Enterobacterales	No	Complete	Col440I	44	51.72	No	No	No	Rop	47,4/50	-
NZ_CP037448.1	Klebsiella sp. PO552 plasmid p7, complete sequence	3268	Circular	GI:1592410678	Klebsiella sp	Klebsiella	Enterobacteriaceae	Enterobacterales	No	Complete	Col440I	52.9	52.1	No	No	No	No	No	-
NZ_CP037740.1	Citrobacter freundii strain CAV1857 plasmid pCAV1857-3223, complete sequence	3223	Circular	GI:1592014802	Citrobacter freundii	Citrobacter	Enterobacteriaceae	Enterobacterales	Yes	Complete	Col(pHAD28)	56.4	53.04	MOBP	61	1494	No	No	-
NZ_CP037741.1	Citrobacter freundii strain CAV1857 plasmid pCAV1857-1916, complete sequence	1916	Circular	GI:1592014803	Citrobacter freundii	Citrobacter	Enterobacteriaceae	Enterobacterales	Yes	Complete	Col440I	52.3	52.74	No	No	No	No	No	-
NZ_CP037862.1	Citrobacter sp. LY-1 plasmid unnamed1, complete sequence	15855	Circular	GI:1593445144	Citrobacter sp	Citrobacter	Enterobacteriaceae	Enterobacterales	Yes	Complete	ColRNAI	49	54.26	MOBP/MOBP	58,9/58,9	1515/1515	No	No	-
NZ_CP037967.1	Klebsiella pneumoniae strain SCKP020135 plasmid p2_020135, complete sequence	5733	Circular	GI:1601679600	Klebsiella pneumoniae	Klebsiella	Enterobacteriaceae	Enterobacterales	No	Complete	Col(pHAD28)	44.8	52.78	No	No	No	Rop	46.4	-
NZ_CP037998.1	Shigella sonnei strain FC1653 plasmid unnamed1, complete sequence	8401	Circular	GI:1759349405	Shigella sonnei	Shigella	Enterobacteriaceae	Enterobacterales	Yes	Complete	Col(pHAD28)	55.4	52.5	No	No	No	No	No	-
NZ_CP038000.1	Shigella sonnei strain FC1653 plasmid unnamed3, complete sequence	2690	Circular	GI:1759349407	Shigella sonnei	Shigella	Enterobacteriaceae	Enterobacterales	Yes	Complete	ColRNAI	46.3	54.16	No	No	No	Rop	53.3	-
NZ_CP038459.1	Escherichia coli strain EC-129 plasmid pEC129_6, complete sequence	14827	Circular	GI:1634513324	Escherichia coli	Escherichia	Enterobacteriaceae	Enterobacterales	Yes	Complete	Col440I/Col440I	47.9	51.64	No	No	No	Rop	48,96/50/46,88	-
NZ_CP038598.1	Salmonella enterica subsp. enterica serovar Hadar strain 12-2388 plasmid p12-2388.3, complete sequence	4448	Circular	GI:1614125492	Salmonella enterica	Salmonella	Enterobacteriaceae	Enterobacterales	Yes	Complete	Col440I/Col440II	54.8	51.61	MOBP	61.1	1500	No	No	-
NZ_CP038599.1	Salmonella enterica subsp. enterica serovar Hadar strain 12-2388 plasmid p12-2388.4, complete sequence	3223	Circular	GI:1614125498	Salmonella enterica	Salmonella	Enterobacteriaceae	Enterobacterales	Yes	Complete	Col(pHAD28)	56.4	53.04	MOBP	61	1494	No	No	-
NZ_CP038603.1	Salmonella enterica subsp. enterica serovar Senftenberg strain 11-5006 plasmid p11-5006.2, complete sequence	6237	Circular	GI:1614093008	Salmonella enterica	Salmonella	Enterobacteriaceae	Enterobacterales	Yes	Complete	Non-typeable	50	53.38	MOBP	60.9	1494	No	No	-
NZ_CP038606.1	Salmonella enterica subsp. enterica serovar Senftenberg strain CFIAFB20170120 plasmid pGTAFD2016-MI-0253.2, complete sequence	4018	Circular	GI:1614108350	Salmonella enterica	Salmonella	Enterobacteriaceae	Enterobacterales	No	Complete	Col(pHAD28)	53.3	51.82	MOBP	60.4	1497	No	No	-
NZ_CP038607.1	Salmonella enterica subsp. enterica serovar Senftenberg strain CFIAFB20170120 plasmid pGTAFD2016-MI-0253.3, complete sequence	2244	Circular	GI:1614108352	Salmonella enterica	Salmonella	Enterobacteriaceae	Enterobacterales	Yes	Complete	Col440I	51.6	52.09	No	No	No	Rop	53.4	-
NZ_CP038610.1	Salmonella enterica subsp. enterica serovar Senftenberg strain CFIAFB20170121 plasmid pGTAFD2016-MI-0253.2, complete sequence	4018	Circular	GI:1614098790	Salmonella enterica	Salmonella	Enterobacteriaceae	Enterobacterales	Yes	Complete	Col440I	53.3	51.82	MOBP	60.4	1497	No	No	-
NZ_CP038611.1	Salmonella enterica subsp. enterica serovar Senftenberg strain CFIAFB20170121 plasmid pGTAFD2016-MI-0253.3, complete sequence	2244	Circular	GI:1614098792	Salmonella enterica	Salmonella	Enterobacteriaceae	Enterobacterales	No	Complete	Col440I	51.6	52.09	No	No	No	Rop	53.4	-
NZ_CP038794.1	Escherichia coli strain PF9285 plasmid pDW54_3, complete sequence	4715	Circular	GI:1615088847	Escherichia coli	Escherichia	Enterobacteriaceae	Enterobacterales	Yes	Complete	Col(pHAD28)/ColRNAI	41.1	53.09	No	No	No	Rop	50.3	-
NZ_CP039274.1	Salmonella enterica subsp. enterica serovar Senftenberg str. CFSAN004025 plasmid pCFSAN004025.4, complete sequence	4096	Circular	GI:1621497671	Salmonella enterica	Salmonella	Enterobacteriaceae	Enterobacterales	No	Complete	Col440I	55.5	51.79	MOBP	60.9	1500	No	No	-
NZ_CP039275.1	Salmonella enterica subsp. enterica serovar Senftenberg str. CFSAN004025 plasmid pCFSAN004025.5, complete sequence	3270	Circular	GI:1621497672	Salmonella enterica	Salmonella	Enterobacteriaceae	Enterobacterales	Yes	Complete	Col(pHAD28)	42.5	51.55	No	No	No	No	No	-
NZ_CP039276.1	Salmonella enterica subsp. enterica serovar Senftenberg str. CFSAN004025 plasmid pCFSAN004025.6, complete sequence	2318	Circular	GI:1621497673	Salmonella enterica	Salmonella	Enterobacteriaceae	Enterobacterales	No	Complete	Col440I	48.1	53.01	No	No	No	Rop	52.9	-
NZ_CP039281.1	Salmonella enterica strain CFIAFB20170119 plasmid pGTAFD2016-MI-0253.2, complete sequence	4018	Circular	GI:1621502191	Salmonella enterica	Salmonella	Enterobacteriaceae	Enterobacterales	Yes	Complete	Col(pHAD28)	53.3	51.82	MOBP	60.4	1497	No	No	-
NZ_CP039282.1	Salmonella enterica strain CFIAFB20170119 plasmid pGTAFD2016-MI-0253.3, complete sequence	2244	Circular	GI:1621502192	Salmonella enterica	Salmonella	Enterobacteriaceae	Enterobacterales	No	Complete	Col440I	51.6	52.09	No	No	No	Rop	53.4	-
NZ_CP039301.1	Escherichia coli strain PigCaeca_1 plasmid unnamed3, complete sequence	17924	Circular	GI:1624253979	Escherichia coli	Escherichia	Enterobacteriaceae	Enterobacterales	Yes	Complete	Col(pHAD28)	57.6	52.67	No	No	No	No	No	-
NZ_CP039302.1	Escherichia coli strain PigCaeca_1 plasmid unnamed4, complete sequence	4664	Circular	GI:1624253980	Escherichia coli	Escherichia	Enterobacteriaceae	Enterobacterales	No	Complete	Col(pHAD28)	51.2	52.87	MOBP	59.8	1500	No	No	-
NZ_CP039308.1	Enterobacter cloacae strain Effluent_4 plasmid unnamed2, complete sequence	5134	Circular	GI:1624308965	Enterobacter cloacae	Enterobacter	Enterobacteriaceae	Enterobacterales	No	Complete	Col(pHAD28)/Col440II	51.6	52.5	MOBP	60	1506	No	No	-
NZ_CP039309.1	Enterobacter cloacae strain Effluent_4 plasmid unnamed3, complete sequence	3223	Circular	GI:1624308966	Enterobacter cloacae	Enterobacter	Enterobacteriaceae	Enterobacterales	No	Complete	Col(pHAD28)	56.3	53.04	MOBP	61	1494	No	No	-
NZ_CP039310.1	Enterobacter cloacae strain Effluent_4 plasmid unnamed4, complete sequence	2212	Circular	GI:1624308967	Enterobacter cloacae	Enterobacter	Enterobacteriaceae	Enterobacterales	No	Complete	Col(pHAD28)	51.1	53.23	No	No	No	No	No	-
NZ_CP039315.1	Enterobacter cloacae strain Effluent_3 plasmid unnamed3, complete sequence	5134	Circular	GI:1624345525	Enterobacter cloacae	Enterobacter	Enterobacteriaceae	Enterobacterales	Yes	Complete	Col(pHAD28)/Col440II	51.6	52.5	MOBP	60	1506	No	No	-
NZ_CP039316.1	Enterobacter cloacae strain Effluent_3 plasmid unnamed4, complete sequence	3223	Circular	GI:1624345526	Enterobacter cloacae	Enterobacter	Enterobacteriaceae	Enterobacterales	No	Complete	Col(pHAD28)	56.3	53.04	MOBP	61	1494	No	No	-
NZ_CP039317.1	Enterobacter cloacae strain Effluent_3 plasmid unnamed5, complete sequence	2212	Circular	GI:1624345527	Enterobacter cloacae	Enterobacter	Enterobacteriaceae	Enterobacterales	Yes	Complete	Col(pHAD28)	51.1	53.23	No	No	No	No	No	-
NZ_CP039323.1	Enterobacter cloacae strain Effluent_2 plasmid unnamed4, complete sequence	6380	Circular	GI:1624345550	Enterobacter cloacae	Enterobacter	Enterobacteriaceae	Enterobacterales	No	Complete	Col(pHAD28)/Col440II	47.9	53.41	MOBP	58.1	1527	No	No	-
NZ_CP039324.1	Enterobacter cloacae strain Effluent_2 plasmid unnamed5, complete sequence	5134	Circular	GI:1624345551	Enterobacter cloacae	Enterobacter	Enterobacteriaceae	Enterobacterales	No	Complete	Col(pHAD28)/Col440II	51.6	52.5	MOBP	60	1506	No	No	-
NZ_CP039325.1	Enterobacter cloacae strain Effluent_2 plasmid unnamed6, complete sequence	3223	Circular	GI:1624345552	Enterobacter cloacae	Enterobacter	Enterobacteriaceae	Enterobacterales	No	Complete	Col(pHAD28)	56.3	53.04	MOBP	61.1	1491	No	No	-
NZ_CP039326.1	Enterobacter cloacae strain Effluent_2 plasmid unnamed7, complete sequence	2212	Circular	GI:1624345553	Enterobacter cloacae	Enterobacter	Enterobacteriaceae	Enterobacterales	No	Complete	Col(pHAD28)	51.1	53.23	No	No	No	No	No	-
NZ_CP039330.1	Citrobacter portucalensis strain Effluent_1 plasmid unnamed3, complete sequence	4251	Circular	GI:1624329583	Citrobacter portucalensis	Citrobacter	Enterobacteriaceae	Enterobacterales	Yes	Complete	Col(pHAD28)	52.4	52.59	MOBP	60.1	1497	No	No	-
NZ_CP039507.1	Salmonella enterica subsp. enterica serovar Worthington strain 7101.67 plasmid p7101_67-4, complete sequence	2495	Circular	GI:1632348806	Salmonella enterica	Salmonella	Enterobacteriaceae	Enterobacterales	No	Complete	Col(pHAD28)	51.5	53.58	No	No	No	Rop	57.5	-
NZ_CP039508.1	Salmonella enterica subsp. enterica serovar Worthington strain 7101.67 plasmid p7101_67-5, complete sequence	2579	Circular	GI:1632348807	Salmonella enterica	Salmonella	Enterobacteriaceae	Enterobacterales	Yes	Complete	Col(pHAD28)	50.6	52.1	No	No	No	No	No	-
NZ_CP039514.1	Salmonella enterica subsp. enterica serovar Worthington strain 7102.58 plasmid p7102_58-5, complete sequence	2498	Circular	GI:1632349147	Salmonella enterica	Salmonella	Enterobacteriaceae	Enterobacterales	No	Complete	Col(pHAD28)	51.5	53.58	No	No	No	Rop	57.7	-
NZ_CP039515.1	Salmonella enterica subsp. enterica serovar Worthington strain 7102.58 plasmid p7102_58-4, complete sequence	2450	Circular	GI:1632349148	Salmonella enterica	Salmonella	Enterobacteriaceae	Enterobacterales	Yes	Complete	Col(pHAD28)	50.8	52.51	No	No	No	No	No	-
NZ_CP039563.1	Salmonella enterica subsp. enterica serovar 1,4,[5],12:i:- strain PNCS014847 plasmid p08-5333.2, complete sequence	4148	Circular	GI:1625927181	Salmonella enterica	Salmonella	Enterobacteriaceae	Enterobacterales	Yes	Complete	Col(pHAD28)	42.6	53.89	No	No	No	Rop	49.7	-
NZ_CP039570.1	Salmonella enterica subsp. enterica serovar 1,4,[5],12:i:- strain PNCS014852 plasmid p09-0642.1, complete sequence	4593	Circular	GI:1626014046	Salmonella enterica	Salmonella	Enterobacteriaceae	Enterobacterales	Yes	Complete	ColRNAI	50.5	54.46	MOBP	55.5	1590	Rop	54.2	-
NZ_CP039571.1	Salmonella enterica subsp. enterica serovar 1,4,[5],12:i:- strain PNCS014852 plasmid p09-0642.2, complete sequence	4418	Circular	GI:1626014047	Salmonella enterica	Salmonella	Enterobacteriaceae	Enterobacterales	No	Complete	Col440I	52.9	53.73	MOBP	60.1	1500	No	No	-
NZ_CP039573.1	Salmonella enterica subsp. enterica serovar 1,4,[5],12:i:- strain PNCS014855 plasmid p10-2080.1, complete sequence	4593	Circular	GI:1626013902	Salmonella enterica	Salmonella	Enterobacteriaceae	Enterobacterales	Yes	Complete	ColRNAI	50.4	54.46	MOBP	55.5	1590	Rop	54.2	-
NZ_CP039574.1	Salmonella enterica subsp. enterica serovar 1,4,[5],12:i:- strain PNCS014855 plasmid p10-2080.2, complete sequence	4418	Circular	GI:1626013903	Salmonella enterica	Salmonella	Enterobacteriaceae	Enterobacterales	Yes	Complete	Col440I	52.9	53.73	MOBP	60.1	1500	No	No	-
NZ_CP039575.1	Salmonella enterica subsp. enterica serovar 1,4,[5],12:i:- strain PNCS014855 plasmid p10-2080.3, complete sequence	3003	Circular	GI:1626013904	Salmonella enterica	Salmonella	Enterobacteriaceae	Enterobacterales	No	Complete	Col440I	45.3	53.23	No	No	No	Rop	47.7	-
NZ_CP039578.1	Salmonella enterica subsp. enterica serovar Typhimurium strain PNCS014856 plasmid p10-3857.2, complete sequence	3208	Circular	GI:1625927223	Salmonella enterica	Salmonella	Enterobacteriaceae	Enterobacterales	No	Complete	Col(pHAD28)	49.4	53.35	No	No	No	Rop	50.8	-
NZ_CP039581.1	Salmonella enterica subsp. enterica serovar 1,4,[5],12:i:- strain PNCS014857 plasmid p10-3881.2, complete sequence	3208	Circular	GI:1626016442	Salmonella enterica	Salmonella	Enterobacteriaceae	Enterobacterales	No	Complete	Col(pHAD28)	49.4	53.35	No	No	No	Rop	50.8	-
NZ_CP039584.1	Salmonella enterica subsp. enterica serovar 1,4,[5],12:i:- strain PNCS014858 plasmid p10-8609.2, complete sequence	3208	Circular	GI:1626016456	Salmonella enterica	Salmonella	Enterobacteriaceae	Enterobacterales	Yes	Complete	Col(pHAD28)	49.4	53.35	No	No	No	Rop	50.8	-
NZ_CP039594.1	Salmonella enterica subsp. enterica serovar 1,4,[5],12:i:- strain PNCS014863 plasmid p11-0813.1, complete sequence	6760	Circular	GI:1626014128	Salmonella enterica	Salmonella	Enterobacteriaceae	Enterobacterales	Yes	Complete	ColRNAI	46.3	53.27	No	No	No	Rop	49.2	-
NZ_CP039597.1	Salmonella enterica subsp. enterica serovar 1,4,[5],12:i:- strain PNCS014865 plasmid p12-4331.2, complete sequence	3208	Circular	GI:1626014074	Salmonella enterica	Salmonella	Enterobacteriaceae	Enterobacterales	No	Complete	Col(pHAD28)	49.4	53.35	No	No	No	Rop	50.8	-
NZ_CP039606.1	Salmonella enterica subsp. enterica serovar 1,4,[5],12:i:- strain PNCS014868 plasmid p12-6919.3, complete sequence	4697	Circular	GI:1626016505	Salmonella enterica	Salmonella	Enterobacteriaceae	Enterobacterales	Yes	Complete	Col(pHAD28)/Col440II	49.7	50.63	MOBP	60.2	1509	No	No	-
NZ_CP039609.1	Salmonella enterica subsp. enterica serovar 1,4,[5],12:i:- strain PNCS014873 plasmid p14-7355.2, complete sequence	2699	Circular	GI:1626014094	Salmonella enterica	Salmonella	Enterobacteriaceae	Enterobacterales	Yes	Complete	Col(pHAD28)	50.4	52.1	No	No	No	No	No	-
NZ_CP039720.1	Salmonella enterica subsp. enterica serovar 1,4,[5],12:i:- strain PNCS014860 plasmid p11-0228.1, complete sequence	4418	Circular	GI:1634078750	Salmonella enterica	Salmonella	Enterobacteriaceae	Enterobacterales	Yes	Complete	Col440I	52.9	53.73	MOBP	60.1	1500	No	No	-
NZ_CP039859.1	Salmonella enterica subsp. enterica serovar 1,4,[5],12:i:- strain PNCS014876 plasmid p15-0756.3, complete sequence	2883	Circular	GI:1634437172	Salmonella enterica	Salmonella	Enterobacteriaceae	Enterobacterales	No	Complete	Col(pHAD28)	49.7	52.62	No	No	No	No	No	-
NZ_CP039863.1	Salmonella enterica subsp. enterica serovar 1,4,[5],12:i:- strain PNCS014880 plasmid p16-6773.3, complete sequence	6306	Circular	GI:1634527453	Salmonella enterica	Salmonella	Enterobacteriaceae	Enterobacterales	Yes	Complete	Col(pHAD28)	47.5	52.65	MOBP	54	1554	Rop	53.1	-
NZ_CP039864.1	Salmonella enterica subsp. enterica serovar 1,4,[5],12:i:- strain PNCS014880 plasmid p16-6773.4, complete sequence	5310	Circular	GI:1634527454	Salmonella enterica	Salmonella	Enterobacteriaceae	Enterobacterales	Yes	Complete	ColRNAI	51.1	53.97	MOBP	53.9	1566	Rop	55.2	-
NZ_CP039973.1	Klebsiella pneumoniae strain R1701 plasmid unnamed	11194	Linear	GI:1637300944	Klebsiella pneumoniae	Klebsiella	Enterobacteriaceae	Enterobacterales	Yes	Complete	ColRNAI	Linear	52.93	No	No	No	No	No	-
NZ_CP039979.1	Klebsiella pneumoniae strain R1761 plasmid p1761_05, complete sequence	11194	Circular	GI:1637305005	Klebsiella pneumoniae	Klebsiella	Enterobacteriaceae	Enterobacterales	Yes	Complete	ColRNAI	54.9	52.93	No	No	No	Rop	48.9	-
NZ_CP040072.1	Escherichia coli strain A1_181 plasmid p_unnamed5, complete sequence	5221	Circular	GI:1692987993	Escherichia coli	Escherichia	Enterobacteriaceae	Enterobacterales	Yes	Complete	ColRNAI	49	52.52	MOBP	53.8	1566	Rop	53.1	-
NZ_CP040073.1	Escherichia coli strain A1_181 plasmid p_unnamed6, complete sequence	1806	Circular	GI:1692987994	Escherichia coli	Escherichia	Enterobacteriaceae	Enterobacterales	No	Complete	Col(pHAD28)	49.5	52.33	No	No	No	No	No	-
NZ_CP040176.1	Klebsiella pneumoniae strain 2e plasmid unnamed1, complete sequence	247125	Circular	GI:1654763620	Klebsiella pneumoniae	Klebsiella	Enterobacteriaceae	Enterobacterales	No	Complete	Col(pHAD28)	51.8	53.11	-	-	-	-	-	Putative co-integrate
NZ_CP040323.1	Salmonella enterica subsp. enterica serovar Typhimurium strain PNCS014879 plasmid p16-6397.2, complete sequence	5491	Circular	GI:1662025522	Salmonella enterica	Salmonella	Enterobacteriaceae	Enterobacterales	Yes	Complete	Col(pHAD28)	51	53.05	MOBP	60	1497	No	No	-
NZ_CP040386.1	Escherichia coli strain A1_180 plasmid unnamed5, complete sequence	5221	Circular	GI:1705061216	Escherichia coli	Escherichia	Enterobacteriaceae	Enterobacterales	Yes	Complete	ColRNAI	49	52.52	MOBP	53.8	1566	Rop	53.1	-
NZ_CP040537.1	Klebsiella pneumoniae strain CR-HvKP1 plasmid pCR-HvKP1-p4, complete sequence	11970	Circular	GI:1672743539	Klebsiella pneumoniae	Klebsiella	Enterobacteriaceae	Enterobacterales	Yes	Complete	ColRNAI	55.6	53.88	No	No	No	Rop	51.1	-
NZ_CP040538.1	Klebsiella pneumoniae strain CR-HvKP1 plasmid pCR-HvKP1-p5, complete sequence	5596	Circular	GI:1672743540	Klebsiella pneumoniae	Klebsiella	Enterobacteriaceae	Enterobacterales	Yes	Complete	ColRNAI	51.1	53.7	MOBP	61.1	1536	No	No	-
NZ_CP040543.1	Klebsiella pneumoniae strain CR-HvKP4 plasmid pCR-HvKP4-p4, complete sequence	11970	Circular	GI:1672684088	Klebsiella pneumoniae	Klebsiella	Enterobacteriaceae	Enterobacterales	Yes	Complete	ColRNAI	55.6	53.88	No	No	No	Rop	51.1	-
NZ_CP040544.1	Klebsiella pneumoniae strain CR-HvKP4 plasmid pCR-HvKP4-p5, complete sequence	5596	Circular	GI:1672684093	Klebsiella pneumoniae	Klebsiella	Enterobacteriaceae	Enterobacterales	Yes	Complete	ColRNAI	51.1	53.7	MOBP	61.1	1536	No	No	-
NZ_CP040549.1	Klebsiella pneumoniae strain CR-HvKP5 plasmid pCR-HvKP5-p4, complete sequence	11970	Circular	GI:1672715720	Klebsiella pneumoniae	Klebsiella	Enterobacteriaceae	Enterobacterales	Yes	Complete	ColRNAI	55.6	53.88	No	No	No	Rop	51.1	-
NZ_CP040550.1	Klebsiella pneumoniae strain CR-HvKP5 plasmid pCR-HvKP5-p5, complete sequence	5596	Circular	GI:1672715723	Klebsiella pneumoniae	Klebsiella	Enterobacteriaceae	Enterobacterales	No	Complete	ColRNAI	51.1	53.7	MOBP	61.1	1536	No	No	-
NZ_CP040563.1	Salmonella enterica subsp. enterica serovar Typhimurium strain SAP17-7399 plasmid pCFSAN059545, complete sequence	3609	Circular	GI:1675116832	Salmonella enterica	Salmonella	Enterobacteriaceae	Enterobacterales	No	Complete	ColRNAI	43.3	54.05	No	No	No	Rop	53.9	-
NZ_CP040596.1	Klebsiella pneumoniae subsp. pneumoniae strain KpvST15_NDM plasmid unnamed2, complete sequence	9571	Circular	GI:1675158281	Klebsiella pneumoniae	Klebsiella	Enterobacteriaceae	Enterobacterales	No	Complete	ColRNAI	53.1	53.4	No	No	No	Rop	50.6	-
NZ_CP040599.1	Klebsiella pneumoniae subsp. pneumoniae strain KpvST15_NDM plasmid unnamed4, complete sequence	11025	Circular	GI:1675158285	Klebsiella pneumoniae	Klebsiella	Enterobacteriaceae	Enterobacterales	Yes	Complete	Col440I	48	52.27	No	No	No	Rop	50	-
NZ_CP040670.1	Salmonella enterica subsp. enterica serovar 1,4,[5],12:i:- strain SA20082869 plasmid pSA20082869.2, complete sequence	3208	Circular	GI:1679284179	Salmonella enterica	Salmonella	Enterobacteriaceae	Enterobacterales	Yes	Complete	Col(pHAD28)	49.4	53.35	No	No	No	Rop	50.8	-
NZ_CP040992.1	Klebsiella pneumoniae strain FDAARGOS_775 plasmid unnamed1, complete sequence	26723	Circular	GI:1692814184	Klebsiella pneumoniae	Klebsiella	Enterobacteriaceae	Enterobacterales	Yes	Complete	ColRNAI/ColRNAI/ColRNAI	52.1	52.69	-	-	-	-	-	Putative co-integrate
NZ_CP041028.1	Salmonella enterica subsp. enterica serovar 1,4,[5],12:i:- strain SA20143792 plasmid pSA20143792.2, complete sequence	4236	Circular	GI:1693470325	Salmonella enterica	Salmonella	Enterobacteriaceae	Enterobacterales	Yes	Complete	Col(pHAD28)	54	52.82	MOBP	61	1500	No	No	-
NZ_CP041057.1	Enterobacter hormaechei strain C126 plasmid unnamed3, complete sequence	8688	Circular	GI:1759516927	Enterobacter hormaechei	Enterobacter	Enterobacteriaceae	Enterobacterales	Yes	Complete	Col(pHAD28)/Col(pHAD28)	43.4	51.85	No	No	No	Rop	47,92/47,92	-
NZ_CP041059.1	Enterobacter hormaechei strain C126 plasmid unnamed5, complete sequence	9282	Circular	GI:1759516934	Enterobacter hormaechei	Enterobacter	Enterobacteriaceae	Enterobacterales	No	Complete	Col440II	52.4	53.72	∆MOB/MOBP	65,1/61,8	129/699	No	No	-
NZ_CP041060.1	Enterobacter hormaechei strain C126 plasmid unnamed6	9581	Linear	GI:1759516938	Enterobacter hormaechei	Enterobacter	Enterobacteriaceae	Enterobacterales	No	Complete	Col(pHAD28)	Linear	51.55	No	No	No	No	No	-
NZ_CP041087.1	Klebsiella pneumoniae strain Kp202 plasmid pKp202_5, complete sequence	5359	Circular	GI:1694869800	Klebsiella pneumoniae	Klebsiella	Enterobacteriaceae	Enterobacterales	Yes	Complete	Col(pHAD28)/Col440II	52	53.38	MOBP	61	1509	No	No	-
NZ_CP041088.1	Klebsiella pneumoniae strain Kp202 plasmid pKp202_6, complete sequence	4052	Circular	GI:1694869802	Klebsiella pneumoniae	Klebsiella	Enterobacteriaceae	Enterobacterales	No	Complete	Col440II	53.7	51.07	MOBP	60	1509	No	No	-
NZ_CP041089.1	Klebsiella pneumoniae strain Kp202 plasmid pKp202_7, complete sequence	3541	Circular	GI:1694869803	Klebsiella pneumoniae	Klebsiella	Enterobacteriaceae	Enterobacterales	No	Complete	Col(pHAD28)	42.7	51.63	No	No	No	Rop	47.4	-
NZ_CP041096.1	Klebsiella pneumoniae subsp. pneumoniae strain KPCTRSRTH01 plasmid unnamed4, complete sequence	7432	Circular	GI:1713217783	Klebsiella pneumoniae	Klebsiella	Enterobacteriaceae	Enterobacterales	No	Complete	Col(pHAD28)	45.3	51.54	No	No	No	Rop	47,92/50	-
NZ_CP041097.1	Klebsiella pneumoniae subsp. pneumoniae strain KPCTRSRTH01 plasmid unnamed5, complete sequence	6647	Circular	GI:1713217784	Klebsiella pneumoniae	Klebsiella	Enterobacteriaceae	Enterobacterales	No	Complete	ColRNAI	48.6	54.55	MOBP	54	1554	Rop	52.1	-
NZ_CP041106.1	Klebsiella pneumoniae subsp. pneumoniae strain KPCTRSRTH07 plasmid unnamed7, complete sequence	5733	Circular	GI:1713217749	Klebsiella pneumoniae	Klebsiella	Enterobacteriaceae	Enterobacterales	Yes	Complete	Col(pHAD28)	44.8	52.78	No	No	No	Rop	47.4	-
NZ_CP041116.1	Escherichia coli strain ECCTRSRTH03 plasmid unnamed6, complete sequence	4825	Circular	GI:1717122705	Escherichia coli	Escherichia	Enterobacteriaceae	Enterobacterales	No	Complete	Col440I	45.2	51.54	No	No	No	Rop	47.9	-
NZ_CP041117.1	Escherichia coli strain ECCTRSRTH03 plasmid unnamed7, complete sequence	3133	Circular	GI:1717122706	Escherichia coli	Escherichia	Enterobacteriaceae	Enterobacterales	No	Complete	Col(pHAD28)	45.2	51.94	No	No	No	Rop	49.2	-
NZ_CP041118.1	Escherichia coli strain ECCTRSRTH03 plasmid unnamed8, complete sequence	3005	Circular	GI:1717122707	Escherichia coli	Escherichia	Enterobacteriaceae	Enterobacterales	Yes	Complete	Col440I	45.2	53.23	No	No	No	Rop	48.2	-
NZ_CP041210.1	Salmonella enterica subsp. enterica serovar Newport strain SAP18-8729 plasmid pCFSAN074384_2, complete sequence	3605	Circular	GI:1705302129	Salmonella enterica	Salmonella	Enterobacteriaceae	Enterobacterales	Yes	Complete	Col(pHAD28)	43	53.48	No	No	No	No	No	-
NZ_CP041252.1	Raoultella electrica strain DSM 102253 plasmid unnamed5, complete sequence	3336	Circular	GI:1701925279	Raoultella electrica	Raoultella	Enterobacteriaceae	Enterobacterales	Yes	Complete	Col(pHAD28)	46.9	52.1	No	No	No	No	No	-
NZ_CP041377.1	Klebsiella pneumoniae strain KP58 plasmid pKP58-4, complete sequence	11970	Circular	GI:1757387456	Klebsiella pneumoniae	Klebsiella	Enterobacteriaceae	Enterobacterales	No	Complete	ColRNAI	55.6	53.88	No	No	No	Rop	51.1	-
NZ_CP041378.1	Klebsiella pneumoniae strain KP58 plasmid pKP58-5, complete sequence	5596	Circular	GI:1757387457	Klebsiella pneumoniae	Klebsiella	Enterobacteriaceae	Enterobacterales	Yes	Complete	ColRNAI	51.1	53.7	MOBP	61	1536	No	No	-
NZ_CP041445.1	Escherichia coli strain YPE10 plasmid pYPE10-4k, complete sequence	4664	Circular	GI:1757327376	Escherichia coli	Escherichia	Enterobacteriaceae	Enterobacterales	Yes	Complete	Col(pHAD28)	51.5	52.38	No	No	No	No	No	-
NZ_CP041528.1	Escherichia coli strain 95 plasmid p5696-2	15190	Linear	GI:1710520914	Escherichia coli	Escherichia	Enterobacteriaceae	Enterobacterales	No	Complete	Col(pHAD28)/Col(pHAD28)/Col(pHAD28)	Linear	50.74	No	No	No	No	No	-
NZ_CP041555.1	Escherichia coli strain 144 plasmid p2175-5	10106	Linear	GI:1710547942	Escherichia coli	Escherichia	Enterobacteriaceae	Enterobacterales	No	Complete	ColRNAI	Linear	55.57	No	No	No	No	No	-
NZ_CP041680.1	Escherichia coli strain ESBL 15 plasmid unnamed2, complete sequence	5330	Circular	GI:1741227007	Escherichia coli	Escherichia	Enterobacteriaceae	Enterobacterales	No	Complete	Col(pHAD28)	44.8	52.86	No	No	No	Rop	48.2	-
NZ_CP041736.1	Enterobacter hormaechei subsp. steigerwaltii strain ME-1 plasmid pME-1c, complete sequence	2496	Circular	GI:1717255037	Enterobacter hormaechei	Enterobacter	Enterobacteriaceae	Enterobacterales	Yes	Complete	Col(pHAD28)	51.5	53.05	No	No	No	Rop	56.5	-
NZ_CP041737.1	Enterobacter hormaechei subsp. steigerwaltii strain ME-1 plasmid pME-1d, complete sequence	2317	Circular	GI:1717255038	Enterobacter hormaechei	Enterobacter	Enterobacteriaceae	Enterobacterales	No	Complete	Col440I	49.3	52.73	No	No	No	No	No	-
NZ_CP042340.1	Escherichia coli strain GZ04-0086 plasmid p13k-GZ04, complete sequence	12602	Circular	GI:1727680639	Escherichia coli	Escherichia	Enterobacteriaceae	Enterobacterales	No	Complete	Col(MGD2)/Col(pHAD28)/Col(pHAD28)	45.5	52.36	No	No	No	No	No	-
NZ_CP042487.1	Klebsiella pneumoniae strain C51 plasmid pC51_006, complete sequence	5240	Circular	GI:1762105595	Klebsiella pneumoniae	Klebsiella	Enterobacteriaceae	Enterobacterales	No	Complete	Col440I	43.9	51.19	No	No	No	Rop	46.4	-
NZ_CP042491.1	Enterobacter hormaechei strain C15 plasmid pC15_003, complete sequence	4853	Circular	GI:1761874646	Enterobacter hormaechei	Enterobacter	Enterobacteriaceae	Enterobacterales	No	Complete	Col(pHAD28)/Col440II	52.5	53.64	MOBP	60	1506	No	No	-
NZ_CP042492.1	Enterobacter hormaechei strain C15 plasmid pC15_004, complete sequence	2494	Circular	GI:1761874647	Enterobacter hormaechei	Enterobacter	Enterobacteriaceae	Enterobacterales	No	Complete	Col(pHAD28)	51.5	53.58	No	No	No	Rop	57.5	-
NZ_CP042497.1	Leclercia adecarboxylata strain E61 plasmid pE61_004	8836	Linear	GI:1761958713	Leclercia adecarboxylata	Leclercia	Enterobacteriaceae	Enterobacterales	Yes	Complete	Col(pHAD28)/Col(pHAD28)/Col440II	Linear	54.37	No	No	No	No	No	-
NZ_CP042498.1	Leclercia adecarboxylata strain E61 plasmid pE61_005, complete sequence	2495	Circular	GI:1761958719	Leclercia adecarboxylata	Leclercia	Enterobacteriaceae	Enterobacterales	Yes	Complete	Col(pHAD28)	51.5	53.58	No	No	No	Rop	57.5	-
NZ_CP042503.1	Enterobacter sp. E76 plasmid pE76_004, complete sequence	3811	Circular	GI:1761999382	Enterobacter sp	Enterobacter	Enterobacteriaceae	Enterobacterales	Yes	Complete	Col440I/Col440II	55.7	52.97	MOBP	61	1500	No	No	-
NZ_CP042504.1	Enterobacter sp. E76 plasmid pE76_005, complete sequence	2495	Circular	GI:1761999386	Enterobacter sp	Enterobacter	Enterobacteriaceae	Enterobacterales	No	Complete	Col(pHAD28)	51.5	53.58	No	No	No	Rop	57.5	-
NZ_CP042523.1	Klebsiella pneumoniae strain C2 plasmid pC2_003, complete sequence	3542	Circular	GI:1762069844	Klebsiella pneumoniae	Klebsiella	Enterobacteriaceae	Enterobacterales	Yes	Complete	Col440I	42.5	50.64	No	No	No	Rop	47.4	-
NZ_CP042543.1	Enterobacter hormaechei strain C4 plasmid pC4_003, complete sequence	4938	Circular	GI:1767044969	Enterobacter hormaechei	Enterobacter	Enterobacteriaceae	Enterobacterales	Yes	Complete	Col(pHAD28)/Col440II	54.8	53.36	MOBP	60	1506	No	No	-
NZ_CP042544.1	Enterobacter hormaechei strain C4 plasmid pC4_004, complete sequence	3223	Circular	GI:1767044970	Enterobacter hormaechei	Enterobacter	Enterobacteriaceae	Enterobacterales	Yes	Complete	Col(pHAD28)	56.3	53.04	MOBP	61	1494	No	No	-
NZ_CP042548.1	Klebsiella michiganensis strain C52 plasmid pC52_003, complete sequence	59124	Circular	GI:1762069889	Klebsiella michiganensis	Klebsiella	Enterobacteriaceae	Enterobacterales	Yes	Complete	Non-typeable	50.8	51.3	-	-	-	-	-	Putative co-integrate
NZ_CP042555.1	Enterobacter hormaechei strain C45 plasmid pC45_004, complete sequence	2511	Circular	GI:1762006254	Enterobacter hormaechei	Enterobacter	Enterobacteriaceae	Enterobacterales	Yes	Complete	Col440I	51.8	54.04	No	No	No	Rop	58.1	-
NZ_CP042569.1	Enterobacter hormaechei strain C44 plasmid pC44_003, complete sequence	4938	Circular	GI:1761872739	Enterobacter hormaechei	Enterobacter	Enterobacteriaceae	Enterobacterales	Yes	Complete	Col(pHAD28)/Col440II	54.8	53.36	MOBP	60	1506	No	No	-
NZ_CP042570.1	Enterobacter hormaechei strain C44 plasmid pC44_004, complete sequence	3223	Circular	GI:1761872740	Enterobacter hormaechei	Enterobacter	Enterobacteriaceae	Enterobacterales	No	Complete	Col(pHAD28)	56.3	53.04	MOBP	61	1494	No	No	-
NZ_CP042575.1	Enterobacter hormaechei strain E5 plasmid pE5_004, complete sequence	4921	Circular	GI:1767044948	Enterobacter hormaechei	Enterobacter	Enterobacteriaceae	Enterobacterales	No	Complete	Col(pHAD28)/Col440II	55	53.36	MOBP	60	1506	No	No	-
NZ_CP042576.1	Enterobacter hormaechei strain E5 plasmid pE5_005, complete sequence	2495	Circular	GI:1767044949	Enterobacter hormaechei	Enterobacter	Enterobacteriaceae	Enterobacterales	No	Complete	Col(pHAD28)	51.5	53.58	No	No	No	Rop	57.5	-
NZ_CP042590.1	Escherichia coli strain PK6 plasmid pRHEcCUB-2, complete sequence	12602	Circular	GI:1757480468	Escherichia coli	Escherichia	Enterobacteriaceae	Enterobacterales	Yes	Complete	Col(MGD2)/Col(pHAD28)/Col(pHAD28)	45.5	52.36	No	No	No	No	No	-
NZ_CP042591.1	Escherichia coli strain PK6 plasmid pRHEcCUB-3, complete sequence	4593	Circular	GI:1757480472	Escherichia coli	Escherichia	Enterobacteriaceae	Enterobacterales	No	Complete	ColRNAI	50.5	54.46	MOBP	55	1590	Rop	54.2	-
NZ_CP042592.1	Escherichia coli strain PK6 plasmid pRHEcCUB-4, complete sequence	2724	Circular	GI:1757480475	Escherichia coli	Escherichia	Enterobacteriaceae	Enterobacterales	Yes	Complete	Col(pHAD28)	47.7	51.55	No	No	No	Rop	49.2	-
NZ_CP042604.1	Escherichia coli strain NCYU-29-69 plasmid pNCYU-29-69-5, complete sequence	3028	Circular	GI:1759127982	Escherichia coli	Escherichia	Enterobacteriaceae	Enterobacterales	Yes	Complete	Non-typeable	45	50.89	No	No	No	Rop	48.9	-
NZ_CP042605.1	Escherichia coli strain NCYU-29-69 plasmid pNCYU-29-69-6, complete sequence	2457	Circular	GI:1759127985	Escherichia coli	Escherichia	Enterobacteriaceae	Enterobacterales	No	Complete	Col(pHAD28)	48.4	53.03	No	No	No	No	No	-
NZ_CP042610.1	Escherichia coli strain NCYU-29-19 plasmid pNCYU-29-19-4, complete sequence	4870	Circular	GI:1758830187	Escherichia coli	Escherichia	Enterobacteriaceae	Enterobacterales	Yes	Complete	Col440I	54	53.37	No	No	No	Rop	50	-
NZ_CP042611.1	Escherichia coli strain NCYU-29-19 plasmid pNCYU-29-19-5, complete sequence	3089	Circular	GI:1758830188	Escherichia coli	Escherichia	Enterobacteriaceae	Enterobacterales	No	Complete	Col440I	45.2	51.25	No	No	No	Rop	51.9	-
NZ_CP042612.1	Escherichia coli strain NCYU-29-19 plasmid pNCYU-29-19-6, complete sequence	2997	Circular	GI:1758830189	Escherichia coli	Escherichia	Enterobacteriaceae	Enterobacterales	Yes	Complete	Col(pHAD28)	43.9	54.35	No	No	No	No	No	-
NZ_CP042613.1	Escherichia coli strain NCYU-29-19 plasmid pNCYU-29-19-7, complete sequence	2506	Circular	GI:1758830190	Escherichia coli	Escherichia	Enterobacteriaceae	Enterobacterales	Yes	Complete	Col(pHAD28)	48.6	53.01	No	No	No	Rop	50.5	-
NC_013780.1	Aeromonas hydrophila plasmid pAH3680, complete sequence	3680	Circular	GI:288551640	Aeromonas hydrophila	Aeromonas	Aeromonadaceae	Aeromonadales	Yes	Complete	Col(pHAD28)	55.8	52.81	MOBP	62.6	441	No	No	-
NZ_CP042624.1	Escherichia coli strain NCYU-26-73 plasmid pNCYU-26-73-9, complete sequence	3129	Circular	GI:1758832280	Escherichia coli	Escherichia	Enterobacteriaceae	Enterobacterales	Yes	Complete	ColRNAI	45.6	53.94	No	No	No	Rop	47.7	-
NZ_CP017582.1	Pantoea stewartii subsp. stewartii DC283 plasmid pDSJ01, complete sequence	4277	Circular	GI:1178477279	Pantoea stewartii	Pantoea	Erwiniaceae	Enterobacterales	Yes	Complete	Non-typeable	55.2	53.29	MOBP	64	561	No	No	-
NZ_CP042648.1	Escherichia coli strain NCYU-21-79 plasmid pNCYU-21-79-3, complete sequence	3671	Circular	GI:1759500071	Escherichia coli	Escherichia	Enterobacteriaceae	Enterobacterales	Yes	Complete	Col(pHAD28)/Col440II	55.6	53.24	MOBP	61	1509	No	No	-
NZ_CP042978.1	Shigella flexneri Y strain PE577 plasmid unnamed2, complete sequence	3128	Circular	GI:1741227035	Shigella flexneri	Shigella	Enterobacteriaceae	Enterobacterales	Yes	Complete	Non-typeable	45.1	54.04	No	No	No	Rop	48.7	-
NZ_CP042979.1	Shigella flexneri Y strain PE577 plasmid unnamed1, complete sequence	3990	Circular	GI:1741227036	Shigella flexneri	Shigella	Enterobacteriaceae	Enterobacterales	Yes	Complete	ColRNAI	52.7	54.12	MOBP	54	1566	Rop	54.2	-
NZ_CP043385.1	Enterobacter hormaechei subsp. xiangfangensis strain WCHEX045001 plasmid p2_045001, complete sequence	2496	Circular	GI:1740173452	Enterobacter hormaechei	Enterobacter	Enterobacteriaceae	Enterobacterales	No	Complete	Col(pHAD28)	51.5	53.05	No	No	No	Rop	56.5	-
NZ_CP043517.1	Enterobacter kobei strain EB_P8_L5_01.19 plasmid unnamed5, complete sequence	9964	Circular	GI:1740953553	Enterobacter kobei	Enterobacter	Enterobacteriaceae	Enterobacterales	No	Complete	Col(pHAD28)/Col(pHAD28)	52	51.69	MOBP/MOBP	59,9/61,5	813/675	No	No	-
NZ_CP044040.1	Klebsiella pneumoniae strain FDAARGOS_630 plasmid unnamed5, complete sequence	3223	Circular	GI:1752260728	Klebsiella pneumoniae	Klebsiella	Enterobacteriaceae	Enterobacterales	Yes	Complete	Col(pHAD28)	56.4	53.04	MOBP	61	1494	No	No	-
NZ_CP044041.1	Klebsiella pneumoniae strain FDAARGOS_630 plasmid unnamed6	3693	Linear	GI:1752260729	Klebsiella pneumoniae	Klebsiella	Enterobacteriaceae	Enterobacterales	No	Complete	Col440I	Linear	51.92	No	No	No	No	No	-
NZ_CP044042.1	Klebsiella pneumoniae strain FDAARGOS_630 plasmid unnamed7	3439	Linear	GI:1752260730	Klebsiella pneumoniae	Klebsiella	Enterobacteriaceae	Enterobacterales	No	Complete	Col(pHAD28)	Linear	51.79	No	No	No	No	No	-
NZ_CP044044.1	Klebsiella pneumoniae strain FDAARGOS_629 plasmid unnamed2, complete sequence	7819	Circular	GI:1752201069	Klebsiella pneumoniae	Klebsiella	Enterobacteriaceae	Enterobacterales	Yes	Complete	Col440I	51.2	51.91	No	No	No	Rop	51	-
NZ_CP044052.1	Klebsiella variicola strain FDAARGOS_627 plasmid unnamed3	5409	Linear	GI:1752203375	Klebsiella variicola	Klebsiella	Enterobacteriaceae	Enterobacterales	Yes	Complete	Col(pHAD28)/Col440II	Linear	52.14	No	No	No	No	No	-
NZ_CP044112.1	Klebsiella michiganensis strain FDAARGOS_647 plasmid unnamed3, complete sequence	3223	Circular	GI:1752205718	Klebsiella michiganensis	Klebsiella	Enterobacteriaceae	Enterobacterales	Yes	Complete	Col(pHAD28)	56.4	53.04	MOBP	61	1494	No	No	-
NZ_CP044113.1	Klebsiella michiganensis strain FDAARGOS_647 plasmid unnamed4, complete sequence	4096	Circular	GI:1752205721	Klebsiella michiganensis	Klebsiella	Enterobacteriaceae	Enterobacterales	Yes	Complete	Col440I	55.5	51.79	MOBP	60.9	1500	No	No	-
NZ_CP044159.1	Shigella flexneri strain AR-0423 plasmid pAR-0423-1, complete sequence	59694	Circular	GI:1757400178	Shigella flexneri	Shigella	Enterobacteriaceae	Enterobacterales	No	Complete	ColRNAI	52.5	54.12	-	-	-	-	-	Putative co-integrate
NZ_CP044202.1	Salmonella enterica subsp. enterica serovar Corvallis strain AR-0406 plasmid pAR-0406-2, complete sequence	10046	Circular	GI:1757408742	Salmonella enterica	Salmonella	Enterobacteriaceae	Enterobacterales	No	Complete	Col(pHAD28)	50.6	52.66	MOBP	61.3	1500	No	No	-
NZ_CP044216.1	Klebsiella aerogenes strain KA_P10_L5_03.19 plasmid unnamed1, complete sequence	4359	Circular	GI:1757381220	Klebsiella aerogenes	Klebsiella	Enterobacteriaceae	Enterobacterales	No	Complete	Col(pHAD28)	43	51.9	No	No	No	Rop	45.8	-
NZ_CP044260.1	Klebsiella pneumoniae strain KP65 plasmid p3, complete sequence	10060	Circular	GI:1757381263	Klebsiella pneumoniae	Klebsiella	Enterobacteriaceae	Enterobacterales	No	Complete	ColRNAI	55.1	53.88	No	No	No	Rop	51.1	-
NZ_CP044965.1	Salmonella enterica subsp. enterica serovar 1,4,[5],12:i:- strain PNCS014881 plasmid pPNCS014881.4, complete sequence	1888	Circular	GI:1767045036	Salmonella enterica	Salmonella	Enterobacteriaceae	Enterobacterales	Yes	Complete	Col440I	51.3	52.83	No	No	No	No	No	-
NZ_CP045021.1	Klebsiella pneumoniae subsp. pneumoniae strain BK13048 plasmid pBK13048-7, complete sequence	5251	Circular	GI:1767049045	Klebsiella pneumoniae	Klebsiella	Enterobacteriaceae	Enterobacterales	No	Complete	Col(pHAD28)/Col440II	49.3	51.32	MOBP	61.1	1506	No	No	-
NZ_CP045148.1	Yersinia pestis strain SCPM-O-B-6899 (231) plasmid pPCP, complete sequence	9610	Circular	GI:1769169095	Yersinia pestis	Yersinia	Yersiniaceae	Enterobacterales	No	Complete	ColRNAI	45.3	53.1	No	No	No	Rop	50.3	-
NZ_CP045153.1	Yersinia pestis strain SCPM-O-DNA-18 (I-3113) plasmid pPCP, complete sequence	9610	Circular	GI:1769169004	Yersinia pestis	Yersinia	Yersiniaceae	Enterobacterales	Yes	Complete	ColRNAI	45.3	53.1	No	No	No	Rop	50.3	-
NZ_CP045157.1	Yersinia pestis strain SCPM-O-B-5935 (I-1996) plasmid pPCP, complete sequence	9611	Circular	GI:1769169126	Yersinia pestis	Yersinia	Yersiniaceae	Enterobacterales	No	Complete	ColRNAI	45.3	53.1	No	No	No	Rop	50.3	-
NZ_CP045161.1	Yersinia pestis subsp. pestis bv. Medievalis strain SCPM-O-B-6530 plasmid pPCP, complete sequence	9611	Circular	GI:1769169194	Yersinia pestis	Yersinia	Yersiniaceae	Enterobacterales	Yes	Complete	ColRNAI	45.3	53.1	No	No	No	Rop	50.3	-
NZ_CP045165.1	Yersinia pestis strain SCPM-O-B-6291 (C-25) plasmid pPCP, complete sequence	9610	Circular	GI:1769169101	Yersinia pestis	Yersinia	Yersiniaceae	Enterobacterales	No	Complete	ColRNAI	45.3	53.1	No	No	No	Rop	50.3	-
NZ_CP045262.1	Yersinia pestis strain SCPM-O-B-5942 (I-2638) plasmid pPCP, complete sequence	9610	Circular	GI:1769981319	Yersinia pestis	Yersinia	Yersiniaceae	Enterobacterales	Yes	Complete	ColRNAI	45.3	53.1	No	No	No	Rop	50.3	-
NZ_CP045283.1	Escherichia coli strain LAU-OXA plasmid pLAU-OXA6, complete sequence	7940	Circular	GI:1769981267	Escherichia coli	Escherichia	Enterobacteriaceae	Enterobacterales	Yes	Complete	ColRNAI	41.6	54.77	MOBP	53.4	1554	Rop	51.6	-
NZ_CP045353.1	Vibrio sp. THAF100 plasmid pTHAF100_c, complete sequence	4831	Circular	GI:1770537006	Vibrio sp	Vibrio	Vibrionaceae	Vibrionales	Yes	Complete	Non-typeable	38.9	46.76	No	No	No	No	No	-
NZ_CP045445.1	Salmonella enterica subsp. enterica serovar Schwarzengrund strain 9355 plasmid p2_9355, complete sequence	2989	Circular	GI:1771201260	Salmonella enterica	Salmonella	Enterobacteriaceae	Enterobacterales	No	Complete	Col(pHAD28)	48.1	52.1	No	No	No	No	No	-
NZ_CP045448.1	Salmonella enterica subsp. enterica serovar Schwarzengrund strain 12888 plasmid p3_12888, complete sequence	2989	Circular	GI:1771189068	Salmonella enterica	Salmonella	Enterobacteriaceae	Enterobacterales	No	Complete	Col(pHAD28)	48.1	52.1	No	No	No	No	No	-
NZ_KU499859.1	Aeromonas salmonicida subsp. salmonicida strain JF3791 plasmid pAsa7, complete sequence	5276	Circular	GI:1027703892	Aeromonas salmonicida	Aeromonas	Aeromonadaceae	Aeromonadales	Yes	Complete	Non-typeable	53.4	57.35	MOBP	59.8	1470	No	No	-
NZ_KY486774.1	Vibrio cholerae non-O1/non-O139 strain HC-1A2 plasmid pSDH-2, complete sequence	5580	Circular	GI:1848403183	Vibrio cholerae	Vibrio	Vibrionaceae	Vibrionales	Absent_in_RefSeq-HMM_Pofile	Complete	No PF	41.5	48.23	No	No	No	No	No	-
NZ_LN824137.1	Klebsiella pneumoniae strain MS6671 plasmid D, complete sequence	4715	Circular	GI:983428212	Klebsiella pneumoniae	Klebsiella	Enterobacteriaceae	Enterobacterales	No	Complete	Col(pHAD28)/ColRNAI	41.1	53.09	No	No	No	Rop	50.3	-
NZ_LR130551.1	Klebsiella pneumoniae strain KPC2 isolate KPC2 plasmid 4	13841	Linear	GI:1574386261	Klebsiella pneumoniae	Klebsiella	Enterobacteriaceae	Enterobacterales	Yes	Complete	ColRNAI	Linear	52.93	No	No	No	No	No	-
NZ_LR130560.1	Escherichia coli strain MS14385 isolate MS14385 plasmid 6	6850	Linear	GI:1574300024	Escherichia coli	Escherichia	Enterobacteriaceae	Enterobacterales	Yes	Complete	Col(pHAD28)	Linear	52.45	No	No	No	No	No	-
NZ_LS992179.1	Citrobacter freundii isolate Citrobacter freundii str. E2614 plasmid 5, complete sequence	9294	Circular	GI:1601825353	Citrobacter freundii	Citrobacter	Enterobacteriaceae	Enterobacterales	Yes	Complete	ColRNAI	55.2	52.93	No	No	No	Rop	48.9	-
NZ_LS997976.1	Salmonella enterica subsp. enterica serovar Typhimurium strain D23580 isolate D23580_liv plasmid D23580_liv_pBT2	2556	Linear	GI:1477255821	Salmonella enterica	Salmonella	Enterobacteriaceae	Enterobacterales	Yes	Complete	Col440I	Linear	52.92	No	No	No	No	No	-
NZ_LT216440.1	Klebsiella pneumoniae isolate 207M1D0-sc-2013-04-03T11:21:06Z-1606409 plasmid KPN207_p4, complete sequence	18623	Circular	GI:1160642221	Klebsiella pneumoniae	Klebsiella	Enterobacteriaceae	Enterobacterales	Yes	Complete	ColRNAI/ColRNAI	53	52.93	No	No	No	Rop	48.9	-
NZ_MF621616.1	Aeromonas salmonicida subsp. salmonicida strain SHY15-2743 plasmid pAsa10, complete sequence	9995	Circular	GI:1848405778	Aeromonas salmonicida	Aeromonas	Aeromonadaceae	Aeromonadales	Absent_in_RefSeq-HMM_Pofile	Complete	No PF	60.7	56.58	No	No	No	No	No	Rep
NZ_MF621618.1	Aeromonas salmonicida subsp. salmonicida strain HER1084 plasmid pAsaXII, complete sequence	7770	Circular	GI:1848405867	Aeromomas salmonicida	Aeromonas	Aeromonadaceae	Aeromonadales	Absent_in_RefSeq-HMM_Pofile	Complete	No PF	54.6	57.02	MOBP	60.3	1470	No	No	-
V00083.1	Artificial cloning vehicle pBR327, derived from pBR322. The sequence was not resequenced but deduced from the pBR322 sequence. Contains the reading frames for ampicillin resistance (Apr) and tetracycline resistance (Tcr) and an origin of replication	3273	Circular	GI:58119	Escherichia coli	Escherichia	Enterobacteriaceae	Enterobacterales	Absent_in_RefSeq-HMM_Pofile	Complete	ColRNAI	53.4	54.22	No	No	No	No	No	-
V00309.1	E. coli plasmid p15A fragment specifying the origin of replication	1026	Linear	GI:42215	Escherichia coli	Escherichia	Enterobacteriaceae	Enterobacterales	Absent_in_RefSeq-HMM_Pofile	Complete	Col440I	Linear	53.01	No	No	No	No	No	-
X63534.1	S.typhimurium cryptic plasmid pIMVS1 DNA	3357	Linear	GI:47826	Salmonella typhimurium	Salmonella	Enterobacteriaceae	Enterobacterales	Absent_in_RefSeq-HMM_Pofile	Complete	Col(pHAD28)	Linear	52.01	No	No	No	No	No	-
Y17716.1	Klebsiella oxytoca plasmid pTKH11 DNA	8193	Linear	GI:4775481	Klebsiella oxytoca	Klebsiella	Enterobacteriaceae	Enterobacterales	Absent_in_RefSeq-HMM_Pofile	Complete	Col(pHAD28)	Linear	51.84	No	No	No	No	No	-
Z21724.1	P.haemolytica Bla gene encoding beta-Lactamase	4316	Linear	GI:49359	Mannheimia haemolytica	Mannheimia	Pasteurellaceae	Pasteurellales	Absent_in_RefSeq-HMM_Pofile	Complete	No PF	Linear	41.02	No	No	No	No	No	-
NZ_CP019262.1	Escherichia coli strain 13C1065T plasmid p13C1065T-3, complete sequence	149653	Circular	GI:1729615784	Escherichia coli	Escherichia	Enterobacteriaceae	Enterobacterales	Yes	oriV site truncated - IS26	IncFIB(K)	50.3	47.83	-	-	-	-	-	Putative co-integrate
NZ_CP033380.1	Escherichia coli strain L73 plasmid pL73-3, complete sequence	13911	Circular	GI:1510928915	Escherichia coli	Escherichia	Enterobacteriaceae	Enterobacterales	Yes	oriV site truncated - IS26	Non-typeable	57.9	49.19	No	No	No	No	No	-
NZ_CP032837.1	Klebsiella pneumoniae strain INF237 plasmid pINF237_04, complete sequence	44993	Circular	GI:1492848021	Klebsiella pneumoniae	Klebsiella	Enterobacteriaceae	Enterobacterales	Yes	oriV site truncated - Recombinase	FIA(pBK30683)/IncFII(pKP91)	50.2	45.72	-	-	-	-	-	Putative co-integrate
AY271828.1	Hafnia alvei plasmid pAlvA, complete sequence	5113	Circular	GI:33520447	Hafnia alvei	Hafnia	Hafniaceae	Enterobacterales	Absent_in_RefSeq-HMM_Pofile	oriV site uncharacterized	No PF	46.2	51.8	MOBP	51.1	1455	No	No	-
AY271829.1	Hafnia alvei plasmid pAlvB, complete sequence	5216	Circular	GI:33520455	Hafnia alvei	Hafnia	Hafniaceae	Enterobacterales	Absent_in_RefSeq-HMM_Pofile	oriV site uncharacterized	No PF	47	52.4	MOBP	51.4	1455	No	No	-
GU272164.1	Vibrio sp. VP5(2010) plasmid pV5-2 replication region repV5-2 genomic sequence	1124	Linear	GI:293652231	Vibrio sp	Vibrio	Vibrionaceae	Vibrionales	Absent_in_RefSeq-HMM_Pofile	oriV site uncharacterized	No PF	Linear	44.29	No	No	No	No	No	-
GU272165.1	Vibrio sp. VP6(2010) plasmid pV6 replication region repV1 genomic sequence	1190	Linear	GI:293652234	Vibrio sp	Vibrio	Vibrionaceae	Vibrionales	Absent_in_RefSeq-HMM_Pofile	oriV site uncharacterized	No PF	Linear	44.29	No	No	No	No	No	-
NC_007096.1	Actinobacillus porcitonsillarum pKMA1467 plasmid	11115	Circular	GI:66968659	Actinobacillus porcitonsillarum	Actinobacillus	Pasteurellaceae	Pasteurellales	Yes	oriV site uncharacterized	Non-typeable	38.8	40.54	No	No	No	No	No	Rep
NC_009624.1	Actinobacillus porcitonsillarum pKMA202 plasmid	13425	Circular	GI:150406540	Actinobacillus porcitonsillarum	Actinobacillus	Pasteurellaceae	Pasteurellales	Yes	oriV site uncharacterized	Non-typeable	39.3	40.54	MOBV	39.6	1536	No	No	Rep
NC_011403.1	Aliivibrio fischeri plasmid pES213, complete sequence	5501	Circular	GI:209947495	Aliivibrio fischeri	Aliivibrio	Vibrionaceae	Vibrionales	Yes	oriV site uncharacterized	Non-typeable	37.9	44.74	No	No	No	No	No	-
NC_013509.1	Edwardsiella tarda EIB202 plasmid pEIB202, complete sequence	43703	Circular	GI:268593652	Edwardsiella tarda	Edwardsiella	Hafniaceae	Enterobacterales	Yes	oriV site uncharacterized	Non-typeable	57.3	47.98	-	-	-	-	-	Putative co-integrate
NC_014107.1	Enterobacter cloacae subsp. cloacae ATCC 13047 plasmid pECL_A, complete sequence	199562	Circular	GI:295697839	Enterobacter cloacae	Enterobacter	Enterobacteriaceae	Enterobacterales	Yes	oriV site uncharacterized	IncFIB(pECLA)/Col(pHAD28)/IncFII(pECLA)	52.5	51.67	-	-	-	-	-	Putative co-integrate
NC_019269.1	Yersinia frederiksenii plasmid pYF27601, complete sequence	5574	Circular	GI:410688431	Yersinia frederiksenii	Yersinia	Yersiniaceae	Enterobacterales	Yes	oriV site uncharacterized	Col(YF27601)	50	53.87	MOBP	57.9	1464	No	No	-
NZ_CP018968.1	Escherichia coli strain Ecol_542 plasmid pEC542_KPC, complete sequence	44320	Circular	GI:1152328211	Escherichia coli	Escherichia	Enterobacteriaceae	Enterobacterales	No	oriV site uncharacterized	Col440I	56.6	51.39	-	-	-	-	-	Putative co-integrate
NZ_CP027324.1	Escherichia coli strain 2013C-3033 plasmid unnamed, complete sequence	127667	Circular	GI:1372017693	Escherichia coli	Escherichia	Enterobacteriaceae	Enterobacterales	No	oriV site uncharacterized	ColRNAI	50.7	50	-	-	-	-	-	Putative co-integrate
NZ_CP027329.1	Escherichia coli strain 2014C-3741 plasmid unnamed1	128345	Linear	GI:1372028840	Escherichia coli	Escherichia	Enterobacteriaceae	Enterobacterales	Yes	oriV site uncharacterized	IncFIB(AP001918)/IncFII/IncFII(pCoo)/ColRNAI	Linear	51.85	-	-	-	-	-	Putative co-integrate
NZ_CP027641.1	Escherichia coli strain 2014C-4705 plasmid unnamed, complete sequence	126957	Circular	GI:1758766822	Escherichia coli	Escherichia	Enterobacteriaceae	Enterobacterales	Yes	oriV site uncharacterized	ColRNAI	48.1	51.85	-	-	-	-	-	Putative co-integrate
NZ_CP027674.1	Escherichia coli strain 2014C-3003 plasmid unnamed2, complete sequence	133420	Circular	GI:1758765772	Escherichia coli	Escherichia	Enterobacteriaceae	Enterobacterales	Yes	oriV site uncharacterized	ColRNAI	49	51.97	-	-	-	-	-	Putative co-integrate
NZ_CP029430.1	Klebsiella quasipneumoniae strain CAV2018 plasmid pCAV2018-177, complete sequence	177029	Circular	GI:1391860112	Klebsiella quasipneumoniae	Klebsiella	Enterobacteriaceae	Enterobacterales	Yes	oriV site uncharacterized	IncFIB(K)	51.6	49.43	-	-	-	-	-	Putative co-integrate
NZ_CP029435.1	Klebsiella quasipneumoniae strain CAV2013 plasmid pCAV2013-156, complete sequence	155523	Circular	GI:1391859724	Klebsiella quasipneumoniae	Klebsiella	Enterobacteriaceae	Enterobacterales	Yes	oriV site uncharacterized	IncFIB(K)	52.4	49.43	-	-	-	-	-	Putative co-integrate
NZ_CP029441.1	Klebsiella quasipneumoniae strain CAV1947 plasmid pCAV1947-173, complete sequence	172839	Circular	GI:1391856508	Klebsiella quasipneumoniae	Klebsiella	Enterobacteriaceae	Enterobacterales	Yes	oriV site uncharacterized	IncFIB(K)	52.6	49.43	-	-	-	-	-	Putative co-integrate
NZ_CP035463.1	Photobacterium damselae subsp. damselae strain KC-Na-NB1 plasmid pFPPDNB1-5, complete sequence	11926	Circular	GI:1568835091	Photobacterium damselae	Photobacterium	Vibrionaceae	Vibrionales	Yes	oriV site uncharacterized	Non-typeable	37.1	44.31	No	No	No	No	No	-
NZ_CP040727.1	Klebsiella pneumoniae strain KpvST147B_SE1_1_NDM plasmid pKpvST147B_4, complete sequence	3843	Circular	GI:1679251447	Klebsiella pneumoniae	Klebsiella	Enterobacteriaceae	Enterobacterales	Yes	oriV site uncharacterized	Non-typeable	40.2	52.91	No	No	No	Rop	47.9	-
NZ_CP024192.1	Klebsiella pneumoniae isolate KSB1_5D plasmid unnamed1, complete sequence	221606	Circular	GI:1274412450	Klebsiella pneumoniae	Klebsiella	Enterobacteriaceae	Enterobacterales	Yes	Uncommon P2	IncC	53.4	54.25	-	-	-	-	-	Putative co-integrate
NZ_CP024522.1	Klebsiella pneumoniae strain INF158 plasmid unnamed1, complete sequence	221606	Circular	GI:1275671207	Klebsiella pneumoniae	Klebsiella	Enterobacteriaceae	Enterobacterales	Yes	Uncommon P2	IncC	53.4	54.25	-	-	-	-	-	Putative co-integrate
NZ_CP024529.1	Klebsiella pneumoniae strain INF157 plasmid unnamed1, complete sequence	221606	Circular	GI:1275673735	Klebsiella pneumoniae	Klebsiella	Enterobacteriaceae	Enterobacterales	Yes	Uncommon P2	IncC	53.4	54.25	-	-	-	-	-	Putative co-integrate
NZ_CP024536.1	Klebsiella pneumoniae strain KSB1_9D plasmid unnamed1, complete sequence	187611	Circular	GI:1275674739	Klebsiella pneumoniae	Klebsiella	Enterobacteriaceae	Enterobacterales	Yes	Uncommon P2	IncC	53.1	54.25	-	-	-	-	-	Putative co-integrate
NZ_CP024550.1	Klebsiella pneumoniae strain INF163 plasmid unnamed1, complete sequence	187611	Circular	GI:1275658476	Klebsiella pneumoniae	Klebsiella	Enterobacteriaceae	Enterobacterales	Yes	Uncommon P2	IncC	53.1	54.25	-	-	-	-	-	Putative co-integrate
NZ_CP024557.1	Klebsiella pneumoniae strain INF164 plasmid unnamed1, complete sequence	217685	Circular	GI:1275676657	Klebsiella pneumoniae	Klebsiella	Enterobacteriaceae	Enterobacterales	Yes	Uncommon P2	IncC	53.4	54.25	-	-	-	-	-	Putative co-integrate
NZ_CP024564.1	Klebsiella pneumoniae strain INF278 plasmid unnamed1, complete sequence	187611	Circular	GI:1275638346	Klebsiella pneumoniae	Klebsiella	Enterobacteriaceae	Enterobacterales	Yes	Uncommon P2	IncC	53.1	54.25	-	-	-	-	-	Putative co-integrate
NZ_CP024571.1	Klebsiella pneumoniae strain INF274 plasmid unnamed1, complete sequence	187611	Circular	GI:1275643163	Klebsiella pneumoniae	Klebsiella	Enterobacteriaceae	Enterobacterales	Yes	Uncommon P2	IncC	53.1	54.25	-	-	-	-	-	Putative co-integrate
