# Supplementary material for: Evolution of ColE1-like plasmids across γ-Proteobacteria: From bacteriocin production to antimicrobial resistance
Source: PLoS Genet. 2021 Nov 30;17(11):e1009919. doi: 10.1371/journal.pgen.1009919 (PMC8683028; doi:10.1371/journal.pgen.1009919)
Supplement: S3 Table — Collection of plasmids identified in Aeromonadales encoding a ColE1 ori and/or repB. (XLSX) [file pgen.1009919.s007.xlsx]

## Sheet: Hoja1
Reference	Length	Description	PMID	ColE1 and/or RepB	PlasmidFinder	Observations
NC_004925.1	5247	Aeromonas salmonicida subsp. salmonicida A449 plasmid pAsa2, complete sequence	GI:32453780	ColE1-only	Non-typeable	-
NC_009350.1	155098	Aeromonas salmonicida subsp. salmonicida A449 plasmid 5, complete sequence	GI:145301385	RepB-only	Non-typeable	-
NC_016747.1	4245	Oceanimonas sp. GK1 plasmid pOCEGK02, complete sequence	GI:374337039	ColE1-only	Non-typeable	-
NC_019014.1	4161	Aeromonas dhakensis AAK1 plasmid pAAk1, complete sequence	GI:410108997	ColE1/RepB	Non-typeable	-
NZ_AP019198.1	8098	Aeromonas caviae strain GSH8M-1 plasmid pGSH8M-1-3, complete sequence	GI:1583052376	ColE1/RepB	Non-typeable	-
NZ_AP021918.1	39576	Aeromonas sp. WP2-W18-CRE-05 plasmid pWP2-W18-CRE-05_1, complete sequence	GI:1890114811	ColE1/RepB	Non-typeable	-
NZ_AP021920.1	24109	Aeromonas sp. WP2-W18-CRE-05 plasmid pWP2-W18-CRE-05_3, complete sequence	GI:1890114813	RepB-only	Non-typeable	-
NZ_AP021921.1	23580	Aeromonas sp. WP2-W18-CRE-05 plasmid pWP2-W18-CRE-05_4, complete sequence	GI:1890114814	RepB-only	Non-typeable	-
NZ_AP021925.1	5636	Aeromonas sp. WP2-W18-CRE-05 plasmid pWP2-W18-CRE-05_8, complete sequence	GI:1890114818	ColE1-only	Non-typeable	-
NZ_AP021926.1	5128	Aeromonas sp. WP2-W18-CRE-05 plasmid pWP2-W18-CRE-05_9, complete sequence	GI:1890114819	ColE1/RepB	Non-typeable	-
NZ_AP021928.1	135252	Aeromonas caviae strain WP2-W18-ESBL-01 plasmid pWP2-W18-ESBL-01_1, complete sequence	GI:1890099292	RepB-only	Non-typeable	-
NZ_AP022013.1	4860108	Aeromonas caviae strain WP3-S18-ESBL-02 chromosome, complete genome	GI:1890582101	ColE1/RepB	Non-typeable	Chromosome
NZ_AP022038.1	4941307	Aeromonas veronii strain WP3-W19-ESBL-03 chromosome, complete genome	GI:1890102668	ColE1/RepB	IncP6	Chromosome
NZ_AP022040.1	9176	Aeromonas veronii strain WP3-W19-ESBL-03 plasmid pWP3-W19-ESBL-03_2, complete sequence	GI:1890102670	RepB-only	Non-typeable	-
NZ_AP022042.1	4608	Aeromonas veronii strain WP3-W19-ESBL-03 plasmid pWP3-W19-ESBL-03_4, complete sequence	GI:1890102672	ColE1/RepB	Non-typeable	-
NZ_AP022043.1	2861	Aeromonas veronii strain WP3-W19-ESBL-03 plasmid pWP3-W19-ESBL-03_5, complete sequence	GI:1890102673	ColE1/RepB	Non-typeable	-
NZ_AP022111.1	147986	Aeromonas caviae strain WP5-W18-ESBL-02 plasmid pWP5-W18-ESBL-02_1, complete sequence	GI:1890122717	RepB-only	Non-typeable	-
NZ_AP022244.1	8098	Aeromonas caviae strain WP8-S18-CRE-01 plasmid pWP8-S18-CRE-01_3, complete sequence	GI:1890095099	ColE1/RepB	Non-typeable	-
NZ_AP022255.1	58136	Aeromonas caviae strain WP8-S18-ESBL-04 plasmid pWP8-S18-ESBL-04_1, complete sequence	GI:1890140218	RepB-only	Non-typeable	-
NZ_AP022266.1	5942	Aeromonas veronii strain WP8-S18-ESBL-11 plasmid pWP8-S18-ESBL-11_2, complete sequence	GI:1890097164	ColE1/RepB	Non-typeable	-
NZ_AP022267.1	2838	Aeromonas veronii strain WP8-S18-ESBL-11 plasmid pWP8-S18-ESBL-11_3, complete sequence	GI:1890097165	RepB-only	Non-typeable	-
NZ_AP022291.1	131195	Aeromonas veronii strain WP9-W18-ESBL-04 plasmid pWP9-W18-ESBL-04_1, complete sequence	GI:1890134351	RepB-only	Non-typeable	-
NZ_AP022292.1	9170	Aeromonas veronii strain WP9-W18-ESBL-04 plasmid pWP9-W18-ESBL-04_2, complete sequence	GI:1890134352	RepB-only	Non-typeable	-
NZ_AP022293.1	2881	Aeromonas veronii strain WP9-W18-ESBL-04 plasmid pWP9-W18-ESBL-04_3, complete sequence	GI:1890134353	RepB-only	Non-typeable	-
NZ_AP023403.1	12311	Aeromonas hydrophila strain KAM330 plasmid pKAM330_5, complete sequence	GI:1908983325	ColE1/RepB	Non-typeable	-
NZ_CM004288.1	5545	Aeromonas salmonicida subsp. salmonicida strain JF3791 plasmid pAsa2, whole genome shotgun sequence	GI:1027703783	ColE1-only	Non-typeable	-
NZ_CM004591.1	6741	Aeromonas hydrophila strain AL97-91 plasmid pAH9791, whole genome shotgun sequence	GI:1059455640	ColE1/RepB	Non-typeable	-
NZ_CM010403.1	2890	Aeromonas sp. ARM81 plasmid pARM81P1, whole genome shotgun sequence	GI:1435778128	ColE1/RepB	Non-typeable	-
NZ_CM010404.1	5281	Aeromonas sp. ARM81 plasmid pARM81P2, whole genome shotgun sequence	GI:1435778129	ColE1/RepB	Non-typeable	-
NZ_CP007568.1	11276	Aeromonas media WS plasmid pWSY, complete sequence	GI:752535654	ColE1/RepB	Non-typeable	-
NZ_CP010948.1	2838	Aeromonas hydrophila strain AL06-06 isolate Goldfish plasmid pAH06-06-1, complete sequence	GI:766626970	RepB-only	Non-typeable	-
NZ_CP010950.1	7770	Aeromonas hydrophila strain AL06-06 isolate Goldfish plasmid pAH06-06-3, complete sequence	GI:766627006	ColE1/RepB	Non-typeable	-
NZ_CP012504.1	4923009	Aeromonas veronii strain TH0426 chromosome, complete genome	GI:1033021540	ColE1/RepB	Non-typeable	Chromosome
NZ_CP013181.1	6045	Aeromonas hydrophila strain JBN2301 plasmid 3, complete sequence	GI:983455045	ColE1/RepB	Non-typeable	-
NZ_CP013969.1	6045	Aeromonas hydrophila strain D4 plasmid pAhD4-4, complete sequence	GI:976135291	ColE1/RepB	Non-typeable	-
NZ_CP017144.1	70968	Aeromonas salmonicida subsp. masoucida strain RFAS1 plasmid unnamed1, complete sequence	GI:1244532677	RepB-only	Non-typeable	-
NZ_CP017145.1	63563	Aeromonas salmonicida subsp. masoucida strain RFAS1 plasmid unnamed2, complete sequence	GI:1244532678	RepB-only	Non-typeable	-
NZ_CP021655.1	4161	Aeromonas salmonicida strain O23A plasmid pO23AP1, complete sequence	GI:1205033788	ColE1/RepB	Non-typeable	-
NZ_CP021656.1	7621	Aeromonas salmonicida strain O23A plasmid pO23AP2, complete sequence	GI:1205033789	ColE1-only	Non-typeable	-
NZ_CP021658.1	60010	Aeromonas salmonicida strain O23A plasmid pO23AP4, complete sequence	GI:1205033791	RepB-only	Non-typeable	-
NZ_CP022171.1	70855	Aeromonas salmonicida strain S121 plasmid pS121-2, complete sequence	GI:1214422898	RepB-only	Non-typeable	-
NZ_CP022172.1	62511	Aeromonas salmonicida strain S121 plasmid pS121-3, complete sequence	GI:1214422899	RepB-only	Non-typeable	-
NZ_CP022173.1	12455	Aeromonas salmonicida strain S121 plasmid pS121-4, complete sequence	GI:1214422900	ColE1/RepB	Non-typeable	-
NZ_CP022177.1	70841	Aeromonas salmonicida strain S44 plasmid pS44-2, complete sequence	GI:1214432900	RepB-only	Non-typeable	-
NZ_CP022178.1	62513	Aeromonas salmonicida strain S44 plasmid pS44-3, complete sequence	GI:1214432901	RepB-only	Non-typeable	-
NZ_CP022179.1	12455	Aeromonas salmonicida strain S44 plasmid pS44-4, complete sequence	GI:1214432903	ColE1/RepB	Non-typeable	-
NZ_CP022182.1	70816	Aeromonas salmonicida strain S68 plasmid pS68-1, complete sequence	GI:1214462867	RepB-only	Non-typeable	-
NZ_CP022183.1	62485	Aeromonas salmonicida strain S68 plasmid pS68-2, complete sequence	GI:1214462868	RepB-only	Non-typeable	-
NZ_CP022184.1	12455	Aeromonas salmonicida strain S68 plasmid pS68-3, complete sequence	GI:1214462869	ColE1/RepB	Non-typeable	-
NZ_CP026123.1	23973	Aeromonas sp. ASNIH5 plasmid pKPC-b21f, complete sequence	GI:1337351968	ColE1/RepB	Non-typeable	-
NZ_CP026226.1	4817060	Aeromonas sp. ASNIH7 chromosome, complete genome	GI:1337400831	ColE1-only	Non-typeable	Chromosome
NZ_CP026408.1	29979	Aeromonas sp. ASNIH2 plasmid pAER-f133, complete sequence	GI:1348945602	ColE1/RepB	Non-typeable	2xColE1 ori & 2xRepB
NZ_CP026410.1	6782	Aeromonas sp. ASNIH2 plasmid pAER-e58e, complete sequence	GI:1348945604	ColE1/RepB	Non-typeable	-
NZ_CP028134.1	5070	Aeromonas veronii strain 17ISAe plasmid p17ISAe, complete sequence	GI:1475517071	ColE1/RepB	Non-typeable	-
NZ_CP028563.1	11840	Aeromonas hydrophila subsp. hydrophila strain WCHAH045096 plasmid p2_045096, complete sequence	GI:1382108182	ColE1/RepB	Non-typeable	-
NZ_CP028567.2	241090	Aeromonas hydrophila subsp. hydrophila strain WCHAH045096 plasmid pMCR5_045096, complete sequence	GI:1729862248	RepB-only	Non-typeable	-
NZ_CP038103.1	180043	Aeromonas salmonicida subsp. salmonicida strain SHY16-3432 plasmid pAsa5-3432, complete sequence	GI:1741213190	RepB-only	Non-typeable	-
NZ_CP038104.1	74314	Aeromonas salmonicida subsp. salmonicida strain SHY16-3432 plasmid pAsa9-like, complete sequence	GI:1741213191	RepB-only	Non-typeable	-
NZ_CP038447.1	4795	Aeromonas media strain R25-3 plasmid pAeme4, complete sequence	GI:1843429130	ColE1/RepB	Non-typeable	-
NZ_CP038514.1	10348	Aeromonas sp. 2692-1 plasmid unnamed, complete sequence	GI:1843469691	RepB-only	Non-typeable	-
NZ_CP044061.1	2809	Aeromonas veronii strain FDAARGOS_632 plasmid unnamed1, complete sequence	GI:1752264134	RepB-only	Non-typeable	-
NZ_CP046408.1	10228	Aeromonas veronii strain A8-AHP plasmid pA8AHP1, complete sequence	GI:1797487888	RepB-only	Non-typeable	-
NZ_CP046409.1	7706	Aeromonas veronii strain A8-AHP plasmid pA8AHP2, complete sequence	GI:1797487901	ColE1/RepB	Non-typeable	-
NZ_CP046410.1	5625	Aeromonas veronii strain A8-AHP plasmid pA8AHP3, complete sequence	GI:1797487906	ColE1-only	ColRNAI	-
NZ_CP047375.1	99881	Aeromonas salmonicida subsp. salmonicida strain J409 plasmid p1AsJ409, complete sequence	GI:1797941795	RepB-only	Non-typeable	-
NZ_CP047377.1	72285	Aeromonas salmonicida subsp. salmonicida strain J410 plasmid p1AsJ410, complete sequence	GI:1797938412	RepB-only	Non-typeable	-
NZ_CP047964.1	24044	Aeromonas media strain MC64 plasmid pMC64B, complete sequence	GI:1802717480	ColE1/RepB	Non-typeable	2xColE1 ori & 3xRepB
NZ_CP048224.1	176655	Aeromonas salmonicida subsp. salmonicida strain J223 plasmid pASal5, complete sequence	GI:1806526434	RepB-only	Non-typeable	-
NZ_CP048226.1	5247	Aeromonas salmonicida subsp. salmonicida strain J223 plasmid pASal2, complete sequence	GI:1806526437	ColE1-only	Non-typeable	-
NZ_CP060031.1	66892	Aeromonas salmonicida subsp. masoucida strain BR19001YR plasmid pBY1, complete sequence	GI:1915403179	RepB-only	Non-typeable	-
NZ_CP060032.1	70953	Aeromonas salmonicida subsp. masoucida strain BR19001YR plasmid pBY2, complete sequence	GI:1915403180	RepB-only	Non-typeable	-
NZ_KU499859.1	5276	Aeromonas salmonicida subsp. salmonicida strain JF3791 plasmid pAsa7, complete sequence.	GI:1027703892	ColE1-only	Non-typeable	-
