# Supplementary material for: Evolution of ColE1-like plasmids across γ-Proteobacteria: From bacteriocin production to antimicrobial resistance
Source: PLoS Genet. 2021 Nov 30;17(11):e1009919. doi: 10.1371/journal.pgen.1009919 (PMC8683028; doi:10.1371/journal.pgen.1009919)
Supplement: S4 Table — Annotation of the complete canonical ColE1 plasmids (<25kb) from the 1,035 ColE1 collection. (XLSX) [file pgen.1009919.s008.xlsx]

## Sheet: Hoja1
Plasmid	Species	Genus	Family	Order	Plasmid	Length	Classification	Function	Gene	Product	Gene_Length	Ref_REFSEQ_RF_rfam_ISF
NC_003486	Klebsiella pneumoniae	Klebsiella	Enterobacteriaceae	Enterobacterales	NC_003486	11354	Host Functions	AMR	aac(6')-Ib	Amynoglycosisde Resistance	606	JQ480156
NC_011382	Klebsiella pneumoniae	Klebsiella	Enterobacteriaceae	Enterobacterales	NC_011382	23753	Host Functions	AMR	aac(6')-Ib	Amynoglycosisde Resistance	606	M21682
NC_015515	Enterobacter sp	Enterobacter	Enterobacteriaceae	Enterobacterales	NC_015515	10497	Host Functions	AMR	aac(6')-Ib	Amynoglycosisde Resistance	606	M21682
NC_019156	Klebsiella pneumoniae	Klebsiella	Enterobacteriaceae	Enterobacterales	NC_019156	15101	Host Functions	AMR	aac(6')-Ib	Amynoglycosisde Resistance	606	M21682
NC_019159	Klebsiella pneumoniae	Klebsiella	Enterobacteriaceae	Enterobacterales	NC_019159	13636	Host Functions	AMR	aac(6')-Ib	Amynoglycosisde Resistance	606	M21682
NC_021666	Klebsiella pneumoniae	Klebsiella	Enterobacteriaceae	Enterobacterales	NC_021666	14709	Host Functions	AMR	aac(6')-Ib	Amynoglycosisde Resistance	606	M21682
NZ_CP006924	Klebsiella pneumoniae	Klebsiella	Enterobacteriaceae	Enterobacterales	NZ_CP006924	10925	Host Functions	AMR	aac(6')-Ib	Amynoglycosisde Resistance	606	M21682
NZ_CP007728	Klebsiella pneumoniae	Klebsiella	Enterobacteriaceae	Enterobacterales	NZ_CP007728	15096	Host Functions	AMR	aac(6')-Ib	Amynoglycosisde Resistance	606	M21682
NZ_CP008828	Klebsiella pneumoniae	Klebsiella	Enterobacteriaceae	Enterobacterales	NZ_CP008828	15096	Host Functions	AMR	aac(6')-Ib	Amynoglycosisde Resistance	606	M21682
NZ_CP008832	Klebsiella pneumoniae	Klebsiella	Enterobacteriaceae	Enterobacterales	NZ_CP008832	13841	Host Functions	AMR	aac(6')-Ib	Amynoglycosisde Resistance	606	M21682
NZ_CP009778	Klebsiella pneumoniae	Klebsiella	Enterobacteriaceae	Enterobacterales	NZ_CP009778	15271	Host Functions	AMR	aac(6')-Ib	Amynoglycosisde Resistance	606	M21682
NZ_CP009873	Klebsiella pneumoniae	Klebsiella	Enterobacteriaceae	Enterobacterales	NZ_CP009873	13841	Host Functions	AMR	aac(6')-Ib	Amynoglycosisde Resistance	606	M21682
NZ_CP009877	Klebsiella pneumoniae	Klebsiella	Enterobacteriaceae	Enterobacterales	NZ_CP009877	15100	Host Functions	AMR	aac(6')-Ib	Amynoglycosisde Resistance	606	M21682
NZ_CP010394	Klebsiella pneumoniae	Klebsiella	Enterobacteriaceae	Enterobacterales	NZ_CP010394	13841	Host Functions	AMR	aac(6')-Ib	Amynoglycosisde Resistance	606	M21682
NZ_CP011988	Klebsiella pneumoniae	Klebsiella	Enterobacteriaceae	Enterobacterales	NZ_CP011988	13841	Host Functions	AMR	aac(6')-Ib	Amynoglycosisde Resistance	606	M21682
NZ_CP011993	Klebsiella pneumoniae	Klebsiella	Enterobacteriaceae	Enterobacterales	NZ_CP011993	13841	Host Functions	AMR	aac(6')-Ib	Amynoglycosisde Resistance	606	M21682
NZ_CP015384	Klebsiella pneumoniae	Klebsiella	Enterobacteriaceae	Enterobacterales	NZ_CP015384	15100	Host Functions	AMR	aac(6')-Ib	Amynoglycosisde Resistance	606	M21682
NZ_CP015397	Klebsiella pneumoniae	Klebsiella	Enterobacteriaceae	Enterobacterales	NZ_CP015397	9456	Host Functions	AMR	aac(6')-Ib	Amynoglycosisde Resistance	606	M21682
NZ_CP018353	Klebsiella pneumoniae	Klebsiella	Enterobacteriaceae	Enterobacterales	NZ_CP018353	13841	Host Functions	AMR	aac(6')-Ib	Amynoglycosisde Resistance	606	M21682
NZ_CP018425	Klebsiella pneumoniae	Klebsiella	Enterobacteriaceae	Enterobacterales	NZ_CP018425	15270	Host Functions	AMR	aac(6')-Ib	Amynoglycosisde Resistance	606	M21682
NZ_CP018431	Klebsiella pneumoniae	Klebsiella	Enterobacteriaceae	Enterobacterales	NZ_CP018431	18890	Host Functions	AMR	aac(6')-Ib	Amynoglycosisde Resistance	606	M21682
NZ_CP018433	Klebsiella pneumoniae	Klebsiella	Enterobacteriaceae	Enterobacterales	NZ_CP018433	15273	Host Functions	AMR	aac(6')-Ib	Amynoglycosisde Resistance	606	M21682
NZ_CP019776	Klebsiella pneumoniae	Klebsiella	Enterobacteriaceae	Enterobacterales	NZ_CP019776	14027	Host Functions	AMR	aac(6')-Ib	Amynoglycosisde Resistance	606	M21682
NZ_CP020112	Citrobacter koseri	Klebsiella	Enterobacteriaceae	Enterobacterales	NZ_CP020112	13841	Host Functions	AMR	aac(6')-Ib	Amynoglycosisde Resistance	606	M21682
NZ_CP020840	Klebsiella pneumoniae	Klebsiella	Enterobacteriaceae	Enterobacterales	NZ_CP020840	11984	Host Functions	AMR	aac(6')-Ib	Amynoglycosisde Resistance	606	M21682
NZ_CP021543	Klebsiella pneumoniae	Klebsiella	Enterobacteriaceae	Enterobacterales	NZ_CP021543	15271	Host Functions	AMR	aac(6')-Ib	Amynoglycosisde Resistance	606	M21682
NZ_CP021717	Klebsiella pneumoniae	Klebsiella	Enterobacteriaceae	Enterobacterales	NZ_CP021717	15271	Host Functions	AMR	aac(6')-Ib	Amynoglycosisde Resistance	606	M21682
NZ_CP021756	Klebsiella pneumoniae	Klebsiella	Enterobacteriaceae	Enterobacterales	NZ_CP021756	22632	Host Functions	AMR	aac(6')-Ib	Amynoglycosisde Resistance	606	M21682
NZ_CP021779	Enterobacter cloacae	Enterobacter	Enterobacteriaceae	Enterobacterales	NZ_CP021779	15028	Host Functions	AMR	aac(6')-Ib	Amynoglycosisde Resistance	606	M21682
NZ_CP021837	Klebsiella pneumoniae	Klebsiella	Enterobacteriaceae	Enterobacterales	NZ_CP021837	15271	Host Functions	AMR	aac(6')-Ib	Amynoglycosisde Resistance	606	M21682
NZ_CP021860	Klebsiella pneumoniae	Klebsiella	Enterobacteriaceae	Enterobacterales	NZ_CP021860	24749	Host Functions	AMR	aac(6')-Ib	Amynoglycosisde Resistance	606	M21682
NZ_CP022576	Klebsiella pneumoniae	Klebsiella	Enterobacteriaceae	Enterobacterales	NZ_CP022576	13841	Host Functions	AMR	aac(6')-Ib	Amynoglycosisde Resistance	606	M21682
NZ_CP027052	Klebsiella pneumoniae	Klebsiella	Enterobacteriaceae	Enterobacterales	NZ_CP027052	13841	Host Functions	AMR	aac(6')-Ib	Amynoglycosisde Resistance	606	M21682
NZ_CP027058	Klebsiella pneumoniae	Klebsiella	Enterobacteriaceae	Enterobacterales	NZ_CP027058	13841	Host Functions	AMR	aac(6')-Ib	Amynoglycosisde Resistance	606	M21682
NZ_LT216440	Klebsiella pneumoniae	Klebsiella	Enterobacteriaceae	Enterobacterales	NZ_LT216440	18623	Host Functions	AMR	aac(6')-Ib	Amynoglycosisde Resistance	606	M21682
NZ_LT216440	Klebsiella pneumoniae	Klebsiella	Enterobacteriaceae	Enterobacterales	NZ_LT216440	18623	Host Functions	AMR	aac(6')-Ib	Amynoglycosisde Resistance	415	M21682
NZ_CP011984	Klebsiella pneumoniae	Klebsiella	Enterobacteriaceae	Enterobacterales	NZ_CP011984	13838	Host Functions	AMR	aac(6')-Ib-Hangzhou	Amynoglycosisde Resistance	520	FJ503047
NZ_CP021548	Klebsiella pneumoniae	Klebsiella	Enterobacteriaceae	Enterobacterales	NZ_CP021548	22633	Host Functions	AMR	aac(6')-Ib3	Amynoglycosisde Resistance	555	X60321
NZ_CP026123	Aeromonas sp	Aeromonas	Aeromonadaceae	Aeromonadales	NZ_CP026123	23973	Host Functions	AMR	aac(6')-Ib3	Amynoglycosisde Resistance	555	X60321
NC_003486	Klebsiella pneumoniae	Klebsiella	Enterobacteriaceae	Enterobacterales	NC_003486	11354	Host Functions	AMR	aadA1	Amynoglycosisde Resistance	789	M21682
NC_015515	Enterobacter sp	Enterobacter	Enterobacteriaceae	Enterobacterales	NC_015515	10497	Host Functions	AMR	aadA1	Amynoglycosisde Resistance	789	JQ480156
NC_019255	Pasteurella aerogenes	Pasteurella	Pasteurellaceae	Pasteurellales	NC_019255	5415	Host Functions	AMR	aadA1	Amynoglycosisde Resistance	789	JQ480156
NZ_CP006924	Klebsiella pneumoniae	Klebsiella	Enterobacteriaceae	Enterobacterales	NZ_CP006924	10925	Host Functions	AMR	aadA1	Amynoglycosisde Resistance	789	JQ480156
NC_006868	Pasteurella multocida	Pasteurella	Pasteurellaceae	Pasteurellales	NC_006868	5198	Host Functions	AMR	aadA14	Amynoglycosisde Resistance	786	AJ884726
NC_019051	Escherichia coli	Escherichia	Enterobacteriaceae	Enterobacterales	NC_019051	6211	Host Functions	AMR	aadD	Amynoglycosisde Resistance	762	M19465
NC_019052	Escherichia coli	Escherichia	Enterobacteriaceae	Enterobacterales	NC_019052	6130	Host Functions	AMR	aadD	Amynoglycosisde Resistance	762	M19465
NC_018997	Escherichia coli	Escherichia	Enterobacteriaceae	Enterobacterales	NC_018997	7930	Host Functions	Transport/Metabolism	ABC transporter	ABC transporter ATP-binding protein	1386	WP_176453889
NZ_CP023830	Escherichia coli	Escherichia	Enterobacteriaceae	Enterobacterales	NZ_CP023830	7939	Host Functions	Transport/Metabolism	ABC transporter	ABC transporter ATP-binding protein	1593	WP_097093982
NZ_CP023847	Escherichia coli	Escherichia	Enterobacteriaceae	Enterobacterales	NZ_CP023847	7939	Host Functions	Transport/Metabolism	ABC transporter	ABC transporter ATP-binding protein	1593	WP_097093982
NZ_CP028323	Escherichia coli	Escherichia	Enterobacteriaceae	Enterobacterales	NZ_CP028323	12894	Host Functions	Transport/Metabolism	ABC transporter	ABC transporter ATP-binding protein	1593	WP_001009226
AY271829	Hafnia alvei	Hafnia	Hafniaceae	Enterobacterales	AY271829	5216	Host Functions	Bacteriocin Immunity	abi	Colicin E1 Immunity Protein	336	WP_046360161
NC_011403	Aliivibrio fischeri	Aliivibrio	Vibrionaceae	Vibrionales	NC_011403	5501	Host Functions	Abi System	abi-like	Abi family protein	972	WP_063649673
NC_011640	Klebsiella pneumoniae	Klebsiella	Enterobacteriaceae	Enterobacterales	NC_011640	4211	Host Functions	Abi System	abi-like	Putative AbiEii toxin, Type IV TA System	1116	WP_012579087
NC_014543	Escherichia coli	Escherichia	Enterobacteriaceae	Enterobacterales	NC_014543	4073	Host Functions	Abi System	abi-like	Abi family protein	915	WP_001448734
NZ_CP023842	Klebsiella pneumoniae	Klebsiella	Enterobacteriaceae	Enterobacterales	NZ_CP023842	8809	Host Functions	Abi System	abi-like	Putative AbiEii toxin, Type IV TA System	1116	WP_012579087
NZ_CP023876	Raoultella planticola	Raoultella	Enterobacteriaceae	Enterobacterales	NZ_CP023876	10343	Host Functions	Abi System	abi-like	Putative AbiEii toxin, Type IV TA System	1116	WP_012579087
NZ_CP023880	Raoultella planticola	Raoultella	Enterobacteriaceae	Enterobacterales	NZ_CP023880	10345	Host Functions	Abi System	abi-like	Putative AbiEii toxin, Type IV TA System	1116	WP_012579087
NZ_CP024435	Klebsiella pneumoniae	Klebsiella	Enterobacteriaceae	Enterobacterales	NZ_CP024435	4167	Host Functions	Abi System	abi-like	Putative AbiEii toxin, Type IV TA System	1116	WP_012579087
NZ_CP031315	Serratia marcescens	Serratia	Yersiniaceae	Enterobacterales	NZ_CP031315	11089	Host Functions	Abi System	abi-like	Abi family protein	1029	WP_115435340
NZ_CP031315	Serratia marcescens	Serratia	Yersiniaceae	Enterobacterales	NZ_CP031315	11089	Host Functions	Abi System	abi-like	Abi family protein	1029	WP_115435340
NZ_CP031816	Klebsiella pneumoniae	Klebsiella	Enterobacteriaceae	Enterobacterales	NZ_CP031816	4110	Host Functions	Abi System	abi-like	Abi family protein	960	WP_117387363
NZ_CP040727	Klebsiella pneumoniae	Klebsiella	Enterobacteriaceae	Enterobacterales	NZ_CP040727	3843	Host Functions	Abi System	abi-like	Putative AbiEii toxin, Type IV TA System	1116	WP_012579087
NC_010904	Escherichia coli	Escherichia	Enterobacteriaceae	Enterobacterales	NC_010904	4715	Host Functions	Abi System	abiEii	Nucleotidyl transferase AbiEii/AbiGii toxin, type IV TA	911	WP_000409995
NZ_CP022454	Salmonella enterica	Salmonella	Enterobacteriaceae	Enterobacterales	NZ_CP022454	17636	Host Functions	Abi System	abiEii	Nucleotidyl transferase AbiEii/AbiGii toxin, type IV TA	867	WP_000409995
NZ_CP022454	Salmonella enterica	Salmonella	Enterobacteriaceae	Enterobacterales	NZ_CP022454	17636	Host Functions	Abi System	abiEii	Nucleotidyl transferase AbiEii/AbiGii toxin, type IV TA	867	WP_000409995
NZ_CP038794	Escherichia coli	Escherichia	Enterobacteriaceae	Enterobacterales	NZ_CP038794	4715	Host Functions	Abi System	abiEii	Nucleotidyl transferase AbiEii/AbiGii toxin, type IV TA	867	WP_000409995
NZ_LN824137	Klebsiella pneumoniae	Klebsiella	Enterobacteriaceae	Enterobacterales	NZ_LN824137	4715	Host Functions	Abi System	abiEii	Nucleotidyl transferase AbiEii/AbiGii toxin, type IV TA	867	WP_000409995
AY271829	Hafnia alvei	Hafnia	Hafniaceae	Enterobacterales	AY271829	5216	Host Functions	Bacteriocin	abt	Alveicin B	1077	WP_011178377
NZ_CP029779	Klebsiella pneumoniae	Klebsiella	Enterobacteriaceae	Enterobacterales	NZ_CP029779	9080	Host Functions	Transport/Metabolism	Acyltransferase	Acyltransferase	1851	WP_100792573
NZ_CP033949	Klebsiella pneumoniae	Klebsiella	Enterobacteriaceae	Enterobacterales	NZ_CP033949	7819	Host Functions	Transport/Metabolism	Acyltransferase	Acyltransferase	993	WP_087874902
NC_010796	Serratia marcescens	Serratia	Yersiniaceae	Enterobacterales	NC_010796	4241	Host Functions	Transport/Metabolism	adh	Zinc-dependent alcohol dehydrogenase family protein	1071	WP_012464819
NZ_CP034825	Salmonella sp	Salmonella	Enterobacteriaceae	Enterobacterales	NZ_CP034825	3782	Host Functions	Chemotaxis	aer	PAS domain-containing methyl-accepting chemotaxis protein	1545	WP_049134876
NZ_CP039301	Escherichia coli	Escherichia	Enterobacteriaceae	Enterobacterales	NZ_CP039301	17924	Host Functions	Chemotaxis	aer	PAS domain-containing methyl-accepting chemotaxis protein	1578	WP_021559033
KY612500	Escherichia coli	Escherichia	Enterobacteriaceae	Enterobacterales	KY612500	14845	Host Functions	Transport/Metabolism	Amino acid racemase	Amino Acid Racemase	720	WP_000677245
NC_008490	Escherichia coli	Escherichia	Enterobacteriaceae	Enterobacterales	NC_008490	8985	Host Functions	AMR	ampC	Betalactam Resistance	1143	WP_011666807
NC_019080	Escherichia coli	Escherichia	Enterobacteriaceae	Enterobacterales	NC_019080	9007	Host Functions	AMR	ampC	Betalactam Resistance	1143	WP_011666807
NZ_CP011984	Klebsiella pneumoniae	Klebsiella	Enterobacteriaceae	Enterobacterales	NZ_CP011984	13838	Maintenance	T/AT System	Antitoxin	Plasmid stabilization protein	168	WP_085281226
NC_001774	Pasteurella multocida	Pasteurella	Pasteurellaceae	Pasteurellales	NC_001774	5360	Host Functions	AMR	aph(3'')-Ib	Amynoglycosisde Resistance	804	AF321551
NC_002637	Mannheimia haemolytica	Mannheimia	Pasteurellaceae	Pasteurellales	NC_002637	4992	Host Functions	AMR	aph(3'')-Ib	Amynoglycosisde Resistance	804	AF313472
NC_003125	Actinobacillus pleuropneumoniae	Actinobacillus	Pasteurellaceae	Pasteurellales	NC_003125	4242	Host Functions	AMR	aph(3'')-Ib	Amynoglycosisde Resistance	805	AF313472
NC_005324	Escherichia coli	Escherichia	Enterobacteriaceae	Enterobacterales	NC_005324	6222	Host Functions	AMR	aph(3'')-Ib	Amynoglycosisde Resistance	804	AF321551
NC_007096	Actinobacillus porcitonsillarum	Actinobacillus	Pasteurellaceae	Pasteurellales	NC_007096	11115	Host Functions	AMR	aph(3'')-Ib	Amynoglycosisde Resistance	804	AF321551
NC_007097	Actinobacillus porcitonsillarum	Actinobacillus	Pasteurellaceae	Pasteurellales	NC_007097	4556	Host Functions	AMR	aph(3'')-Ib	Amynoglycosisde Resistance	680	AF321550
NC_007099	Actinobacillus pleuropneumoniae	Actinobacillus	Pasteurellaceae	Pasteurellales	NC_007099	4244	Host Functions	AMR	aph(3'')-Ib	Amynoglycosisde Resistance	804	AF321550
NC_008597	Escherichia coli	Escherichia	Enterobacteriaceae	Enterobacterales	NC_008597	6222	Host Functions	AMR	aph(3'')-Ib	Amynoglycosisde Resistance	804	AF321551
NC_009345	Shigella sonnei	Shigella	Enterobacteriaceae	Enterobacterales	NC_009345	8401	Host Functions	AMR	aph(3'')-Ib	Amynoglycosisde Resistance	804	AF321551
NC_009624	Actinobacillus porcitonsillarum	Actinobacillus	Pasteurellaceae	Pasteurellales	NC_009624	13425	Host Functions	AMR	aph(3'')-Ib	Amynoglycosisde Resistance	804	AF313472
NC_009789	Escherichia coli	Escherichia	Enterobacteriaceae	Enterobacterales	NC_009789	6199	Host Functions	AMR	aph(3'')-Ib	Amynoglycosisde Resistance	804	AF321551
NC_010912	Avibacterium paragallinarum	Avibacterium	Pasteurellaceae	Pasteurellales	NC_010912	5047	Host Functions	AMR	aph(3'')-Ib	Amynoglycosisde Resistance	803	AF024602
NC_010941	Actinobacillus pleuropneumoniae	Actinobacillus	Pasteurellaceae	Pasteurellales	NC_010941	4236	Host Functions	AMR	aph(3'')-Ib	Amynoglycosisde Resistance	804	AF321550
NC_011602	Escherichia coli	Escherichia	Enterobacteriaceae	Enterobacterales	NC_011602	6147	Host Functions	AMR	aph(3'')-Ib	Amynoglycosisde Resistance	804	AF321551
NC_011795	Escherichia coli	Escherichia	Enterobacteriaceae	Enterobacterales	NC_011795	6148	Host Functions	AMR	aph(3'')-Ib	Amynoglycosisde Resistance	804	AF321551
NC_012215	Pasteurella multocida	Pasteurella	Pasteurellaceae	Pasteurellales	NC_012215	4237	Host Functions	AMR	aph(3'')-Ib	Amynoglycosisde Resistance	804	AF321551
NC_017035	Pasteurella multocida	Pasteurella	Pasteurellaceae	Pasteurellales	NC_017035	5360	Host Functions	AMR	aph(3'')-Ib	Amynoglycosisde Resistance	804	AF321551
NC_017329	Shigella flexneri	Shigella	Enterobacteriaceae	Enterobacterales	NC_017329	6200	Host Functions	AMR	aph(3'')-Ib	Amynoglycosisde Resistance	804	AF321551
NC_017658	Escherichia coli	Escherichia	Enterobacteriaceae	Enterobacterales	NC_017658	6211	Host Functions	AMR	aph(3'')-Ib	Amynoglycosisde Resistance	804	AF321551
NC_019040	Escherichia coli	Escherichia	Enterobacteriaceae	Enterobacterales	NC_019040	6222	Host Functions	AMR	aph(3'')-Ib	Amynoglycosisde Resistance	804	AF321551
NC_019060	Escherichia coli	Escherichia	Enterobacteriaceae	Enterobacterales	NC_019060	6200	Host Functions	AMR	aph(3'')-Ib	Amynoglycosisde Resistance	804	AF321551
NC_019070	Escherichia coli	Escherichia	Enterobacteriaceae	Enterobacterales	NC_019070	6790	Host Functions	AMR	aph(3'')-Ib	Amynoglycosisde Resistance	529	AF321551
NC_019214	Glaesserella parasuis	Glaesserella	Pasteurellaceae	Pasteurellales	NC_019214	4237	Host Functions	AMR	aph(3'')-Ib	Amynoglycosisde Resistance	804	AF313472
NC_019381	Pasteurella multocida	Pasteurella	Pasteurellaceae	Pasteurellales	NC_019381	13551	Host Functions	AMR	aph(3'')-Ib	Amynoglycosisde Resistance	804	AF321551
NC_019979	Pasteurella aerogenes plasmid	Pasteurella	Pasteurellaceae	Pasteurellales	NC_019979	5360	Host Functions	AMR	aph(3'')-Ib	Amynoglycosisde Resistance	804	AF313472
NC_024969	Escherichia coli	Escherichia	Enterobacteriaceae	Enterobacterales	NC_024969	9892	Host Functions	AMR	aph(3'')-Ib	Amynoglycosisde Resistance	604	AF321550
NZ_CP006639	Escherichia coli	Escherichia	Enterobacteriaceae	Enterobacterales	NZ_CP006639	6222	Host Functions	AMR	aph(3'')-Ib	Amynoglycosisde Resistance	804	AF321551
NZ_CP010118	Escherichia coli	Escherichia	Enterobacteriaceae	Enterobacterales	NZ_CP010118	8401	Host Functions	AMR	aph(3'')-Ib	Amynoglycosisde Resistance	804	AF321551
NZ_CP010832	Shigella sonnei	Shigella	Enterobacteriaceae	Enterobacterales	NZ_CP010832	8405	Host Functions	AMR	aph(3'')-Ib	Amynoglycosisde Resistance	804	AF321551
NZ_CP014100	Shigella sonnei	Shigella	Enterobacteriaceae	Enterobacterales	NZ_CP014100	8421	Host Functions	AMR	aph(3'')-Ib	Amynoglycosisde Resistance	804	AF321551
NZ_CP014101	Shigella sonnei	Shigella	Enterobacteriaceae	Enterobacterales	NZ_CP014101	8420	Host Functions	AMR	aph(3'')-Ib	Amynoglycosisde Resistance	804	AF321551
NZ_CP023375	Escherichia coli	Escherichia	Enterobacteriaceae	Enterobacterales	NZ_CP023375	6800	Host Functions	AMR	aph(3'')-Ib	Amynoglycosisde Resistance	529	AF321551
NZ_CP023647	Shigella sonnei	Shigella	Enterobacteriaceae	Enterobacterales	NZ_CP023647	8401	Host Functions	AMR	aph(3'')-Ib	Amynoglycosisde Resistance	804	AF321551
NZ_CP026572	Escherichia coli	Escherichia	Enterobacteriaceae	Enterobacterales	NZ_CP026572	6200	Host Functions	AMR	aph(3'')-Ib	Amynoglycosisde Resistance	804	AF321551
NZ_CP034068	Shigella sonnei	Shigella	Enterobacteriaceae	Enterobacterales	NZ_CP034068	8401	Host Functions	AMR	aph(3'')-Ib	Amynoglycosisde Resistance	804	AF321551
NZ_CP035011	Shigella sonnei	Shigella	Enterobacteriaceae	Enterobacterales	NZ_CP035011	8398	Host Functions	AMR	aph(3'')-Ib	Amynoglycosisde Resistance	804	AF321551
NZ_CP037998	Shigella sonnei	Shigella	Enterobacteriaceae	Enterobacterales	NZ_CP037998	8401	Host Functions	AMR	aph(3'')-Ib	Amynoglycosisde Resistance	804	AF321551
NZ_CP039301	Escherichia coli	Escherichia	Enterobacteriaceae	Enterobacterales	NZ_CP039301	17924	Host Functions	AMR	aph(3'')-Ib	Amynoglycosisde Resistance	529	AF321551
NC_006815	Salmonella enterica	Salmonella	Enterobacteriaceae	Enterobacterales	NC_006815	3208	Host Functions	AMR	aph(3')-Ia	Amynoglycosisde Resistance	816	EU722351
NC_010912	Avibacterium paragallinarum	Avibacterium	Pasteurellaceae	Pasteurellales	NC_010912	5047	Host Functions	AMR	aph(3')-Ia	Amynoglycosisde Resistance	816	EF015636
NC_014003	Salmonella enterica	Salmonella	Enterobacteriaceae	Enterobacterales	NC_014003	5698	Host Functions	AMR	aph(3')-Ia	Amynoglycosisde Resistance	816	EU722351
NC_015570	Salmonella enterica	Salmonella	Enterobacteriaceae	Enterobacterales	NC_015570	7132	Host Functions	AMR	aph(3')-Ia	Amynoglycosisde Resistance	816	EU855787
NC_015575	Salmonella enterica	Salmonella	Enterobacteriaceae	Enterobacterales	NC_015575	8198	Host Functions	AMR	aph(3')-Ia	Amynoglycosisde Resistance	816	EU855787
NC_025013	Escherichia coli	Escherichia	Enterobacteriaceae	Enterobacterales	NC_025013	8561	Host Functions	AMR	aph(3')-Ia	Amynoglycosisde Resistance	816	EU722351
NZ_CP007488	Salmonella enterica	Salmonella	Enterobacteriaceae	Enterobacterales	NZ_CP007488	3208	Host Functions	AMR	aph(3')-Ia	Amynoglycosisde Resistance	637	EU722351
NZ_CP018108	Escherichia coli	Escherichia	Enterobacteriaceae	Enterobacterales	NZ_CP018108	5310	Host Functions	AMR	aph(3')-Ia	Amynoglycosisde Resistance	816	EU722351
NZ_CP018114	Escherichia coli	Escherichia	Enterobacteriaceae	Enterobacterales	NZ_CP018114	5310	Host Functions	AMR	aph(3')-Ia	Amynoglycosisde Resistance	816	EU722351
NZ_CP018120	Escherichia coli	Escherichia	Enterobacteriaceae	Enterobacterales	NZ_CP018120	5310	Host Functions	AMR	aph(3')-Ia	Amynoglycosisde Resistance	816	EU722351
NZ_CP018126	Escherichia coli	Escherichia	Enterobacteriaceae	Enterobacterales	NZ_CP018126	5310	Host Functions	AMR	aph(3')-Ia	Amynoglycosisde Resistance	816	EU722351
NZ_CP039578	Salmonella enterica	Salmonella	Enterobacteriaceae	Enterobacterales	NZ_CP039578	3208	Host Functions	AMR	aph(3')-Ia	Amynoglycosisde Resistance	816	EU722351
NZ_CP039581	Salmonella enterica	Salmonella	Enterobacteriaceae	Enterobacterales	NZ_CP039581	3208	Host Functions	AMR	aph(3')-Ia	Amynoglycosisde Resistance	816	EU722351
NZ_CP039584	Salmonella enterica	Salmonella	Enterobacteriaceae	Enterobacterales	NZ_CP039584	3208	Host Functions	AMR	aph(3')-Ia	Amynoglycosisde Resistance	816	EU722351
NZ_CP039597	Salmonella enterica	Salmonella	Enterobacteriaceae	Enterobacterales	NZ_CP039597	3208	Host Functions	AMR	aph(3')-Ia	Amynoglycosisde Resistance	816	EU722351
NZ_CP039864	Salmonella enterica	Salmonella	Enterobacteriaceae	Enterobacterales	NZ_CP039864	5310	Host Functions	AMR	aph(3')-Ia	Amynoglycosisde Resistance	816	EU722351
NZ_CP040670	Salmonella enterica	Salmonella	Enterobacteriaceae	Enterobacterales	NZ_CP040670	3208	Host Functions	AMR	aph(3')-Ia	Amynoglycosisde Resistance	816	EU722351
NZ_CP042634	Escherichia coli	Escherichia	Enterobacteriaceae	Enterobacterales	NZ_CP042634	18289	Host Functions	AMR	aph(3')-IIa	Amynoglycosisde Resistance	795	V00618
NC_005324	Escherichia coli	Escherichia	Enterobacteriaceae	Enterobacterales	NC_005324	6222	Host Functions	AMR	aph(6)-Id	Amynoglycosisde Resistance	837	M28829
NC_008597	Escherichia coli	Escherichia	Enterobacteriaceae	Enterobacterales	NC_008597	6222	Host Functions	AMR	aph(6)-Id	Amynoglycosisde Resistance	837	M28829
NC_009345	Shigella sonnei	Shigella	Enterobacteriaceae	Enterobacterales	NC_009345	8401	Host Functions	AMR	aph(6)-Id	Amynoglycosisde Resistance	837	M28829
NC_009789	Escherichia coli	Escherichia	Enterobacteriaceae	Enterobacterales	NC_009789	6199	Host Functions	AMR	aph(6)-Id	Amynoglycosisde Resistance	837	M28829
NC_011602	Escherichia coli	Escherichia	Enterobacteriaceae	Enterobacterales	NC_011602	6147	Host Functions	AMR	aph(6)-Id	Amynoglycosisde Resistance	837	M28829
NC_011795	Escherichia coli	Escherichia	Enterobacteriaceae	Enterobacterales	NC_011795	6148	Host Functions	AMR	aph(6)-Id	Amynoglycosisde Resistance	837	M28829
NC_017329	Shigella flexneri	Shigella	Enterobacteriaceae	Enterobacterales	NC_017329	6200	Host Functions	AMR	aph(6)-Id	Amynoglycosisde Resistance	837	M28829
NC_017658	Escherichia coli	Escherichia	Enterobacteriaceae	Enterobacterales	NC_017658	6211	Host Functions	AMR	aph(6)-Id	Amynoglycosisde Resistance	837	M28829
NC_019040	Escherichia coli	Escherichia	Enterobacteriaceae	Enterobacterales	NC_019040	6222	Host Functions	AMR	aph(6)-Id	Amynoglycosisde Resistance	837	M28829
NC_019060	Escherichia coli	Escherichia	Enterobacteriaceae	Enterobacterales	NC_019060	6200	Host Functions	AMR	aph(6)-Id	Amynoglycosisde Resistance	827	M28829
NC_019070	Escherichia coli	Escherichia	Enterobacteriaceae	Enterobacterales	NC_019070	6790	Host Functions	AMR	aph(6)-Id	Amynoglycosisde Resistance	837	M28829
NC_019070	Escherichia coli	Escherichia	Enterobacteriaceae	Enterobacterales	NC_019070	6790	Host Functions	AMR	aph(6)-Id	Amynoglycosisde Resistance	837	M28829
NC_024969	Escherichia coli	Escherichia	Enterobacteriaceae	Enterobacterales	NC_024969	9892	Host Functions	AMR	aph(6)-Id	Amynoglycosisde Resistance	837	M28829
NZ_CP006639	Escherichia coli	Escherichia	Enterobacteriaceae	Enterobacterales	NZ_CP006639	6222	Host Functions	AMR	aph(6)-Id	Amynoglycosisde Resistance	837	M28829
NZ_CP010118	Escherichia coli	Escherichia	Enterobacteriaceae	Enterobacterales	NZ_CP010118	8401	Host Functions	AMR	aph(6)-Id	Amynoglycosisde Resistance	837	M28829
NZ_CP010832	Shigella sonnei	Shigella	Enterobacteriaceae	Enterobacterales	NZ_CP010832	8405	Host Functions	AMR	aph(6)-Id	Amynoglycosisde Resistance	837	M28829
NZ_CP014100	Shigella sonnei	Shigella	Enterobacteriaceae	Enterobacterales	NZ_CP014100	8421	Host Functions	AMR	aph(6)-Id	Amynoglycosisde Resistance	837	M28829
NZ_CP014101	Shigella sonnei	Shigella	Enterobacteriaceae	Enterobacterales	NZ_CP014101	8420	Host Functions	AMR	aph(6)-Id	Amynoglycosisde Resistance	837	M28829
NZ_CP023375	Escherichia coli	Escherichia	Enterobacteriaceae	Enterobacterales	NZ_CP023375	6800	Host Functions	AMR	aph(6)-Id	Amynoglycosisde Resistance	837	M28829
NZ_CP023647	Shigella sonnei	Shigella	Enterobacteriaceae	Enterobacterales	NZ_CP023647	8401	Host Functions	AMR	aph(6)-Id	Amynoglycosisde Resistance	837	M28829
NZ_CP026572	Escherichia coli	Escherichia	Enterobacteriaceae	Enterobacterales	NZ_CP026572	6200	Host Functions	AMR	aph(6)-Id	Amynoglycosisde Resistance	837	M28829
NZ_CP034068	Shigella sonnei	Shigella	Enterobacteriaceae	Enterobacterales	NZ_CP034068	8401	Host Functions	AMR	aph(6)-Id	Amynoglycosisde Resistance	837	M28829
NZ_CP035011	Shigella sonnei	Shigella	Enterobacteriaceae	Enterobacterales	NZ_CP035011	8398	Host Functions	AMR	aph(6)-Id	Amynoglycosisde Resistance	837	M28829
NZ_CP037998	Shigella sonnei	Shigella	Enterobacteriaceae	Enterobacterales	NZ_CP037998	8401	Host Functions	AMR	aph(6)-Id	Amynoglycosisde Resistance	837	M28829
NZ_CP039301	Escherichia coli	Escherichia	Enterobacteriaceae	Enterobacterales	NZ_CP039301	17924	Host Functions	AMR	aph(6)-Id	Amynoglycosisde Resistance	837	M28829
NC_013775	Photobacterium damselae	Photobacterium	Vibrionaceae	Vibrionales	NC_013775	9631	Host Functions	Transport/Metabolism	aroQ	Chorismate mutase	537	WP_173476931
NC_015055	Yersinia pestis	Yersinia	Yersiniaceae	Enterobacterales	NC_015055	16030	Host Functions	Heavy Metal Resistance	arsB	arsenical efflux pump membrane protein ArsB	1290	WP_159338484
NC_015055	Yersinia pestis	Yersinia	Yersiniaceae	Enterobacterales	NC_015055	16030	Host Functions	Heavy Metal Resistance	arsC	glutaredoxin-dependent arsenate reductase	426	WP_013572671
NC_015055	Yersinia pestis	Yersinia	Yersiniaceae	Enterobacterales	NC_015055	16030	Host Functions	Heavy Metal Resistance	arsH	arsenic resistance NADPH-dependent reductase ArsH	699	WP_013572668
NC_021293	Cronobacter sakazakii	Cronobacter	Enterobacteriaceae	Enterobacterales	NC_021293	5103	Host Functions	Chemotaxis	bdl	PAS domain-containing methyl-accepting chemotaxis protein	1305	WP_007899670
NZ_CP010364	Enterobacter hormaechei	Enterobacter	Enterobacteriaceae	Enterobacterales	NZ_CP010364	4938	Host Functions	Chemotaxis	bdl	PAS domain-containing methyl-accepting chemotaxis protein	1305	WP_007899670
NZ_CP010381	Enterobacter hormaechei	Enterobacter	Enterobacteriaceae	Enterobacterales	NZ_CP010381	4921	Host Functions	Chemotaxis	bdl	PAS domain-containing methyl-accepting chemotaxis protein	1305	WP_007899670
NZ_CP011049	Cronobacter sakazakii	Cronobacter	Enterobacteriaceae	Enterobacterales	NZ_CP011049	4938	Host Functions	Chemotaxis	bdl	PAS domain-containing methyl-accepting chemotaxis protein	1305	WP_007899670
NZ_CP019842	Enterobacter roggenkampii	Enterobacter	Enterobacteriaceae	Enterobacterales	NZ_CP019842	11748	Host Functions	Chemotaxis	bdl	PAS domain-containing methyl-accepting chemotaxis protein	1305	WP_007899670
NZ_CP026190	Enterobacteriaceae bacterium	Enterobacteriaceae	Enterobacteriaceae	Enterobacterales	NZ_CP026190	7127	Host Functions	Chemotaxis	bdl	PAS domain-containing methyl-accepting chemotaxis protein	1311	WP_007899670
NZ_CP042543	Enterobacter hormaechei	Enterobacter	Enterobacteriaceae	Enterobacterales	NZ_CP042543	4938	Host Functions	Chemotaxis	bdl	PAS domain-containing methyl-accepting chemotaxis protein	1305	WP_007899670
NZ_CP042569	Enterobacter hormaechei	Enterobacter	Enterobacteriaceae	Enterobacterales	NZ_CP042569	4938	Host Functions	Chemotaxis	bdl	PAS domain-containing methyl-accepting chemotaxis protein	516	WP_007899670
NZ_CP042575	Enterobacter hormaechei	Enterobacter	Enterobacteriaceae	Enterobacterales	NZ_CP042575	4921	Host Functions	Chemotaxis	bdl	PAS domain-containing methyl-accepting chemotaxis protein	1305	WP_007899670
KY612500	Escherichia coli	Escherichia	Enterobacteriaceae	Enterobacterales	KY612500	14845	Host Functions	AMR	blaCMY-2	Betalactam Resistance	1146	X91840
NC_010259	Salmonella enterica	Salmonella	Enterobacteriaceae	Enterobacterales	NC_010259	8197	Host Functions	AMR	blaCMY-31	Betalactam Resistance	1146	EF622224
NC_010261	Klebsiella pneumoniae	Klebsiella	Enterobacteriaceae	Enterobacterales	NC_010261	8197	Host Functions	AMR	blaCMY-36	Betalactam Resistance	1146	EU331426
NC_005015	Klebsiella pneumoniae	Klebsiella	Enterobacteriaceae	Enterobacterales	NC_005015	7086	Host Functions	AMR	blaCTX-M-17	Betalactam Resistance	876	AY033516
NC_025148	Salmonella enterica	Salmonella	Enterobacteriaceae	Enterobacterales	NC_025148	12391	Host Functions	AMR	blaCTX-M-5	Betalactam Resistance	876	U95364
NC_025149	Salmonella enterica	Salmonella	Enterobacteriaceae	Enterobacterales	NC_025149	8216	Host Functions	AMR	blaCTX-M-5	Betalactam Resistance	876	U95364
NC_025150	Salmonella enterica	Salmonella	Enterobacteriaceae	Enterobacterales	NC_025150	8215	Host Functions	AMR	blaCTX-M-5	Betalactam Resistance	876	U95364
NC_025190	Salmonella enterica	Salmonella	Enterobacteriaceae	Enterobacterales	NC_025190	7438	Host Functions	AMR	blaCTX-M-5	Betalactam Resistance	876	U95364
NC_011382	Klebsiella pneumoniae	Klebsiella	Enterobacteriaceae	Enterobacterales	NC_011382	23753	Host Functions	AMR	blaKPC-2	Betalactam Resistance	882	AY034847
NC_032098	Enterobacter cloacae	Enterobacter	Enterobacteriaceae	Enterobacterales	NC_032098	15668	Host Functions	AMR	blaKPC-2	Betalactam Resistance	882	AY034847
NZ_CP017993	Enterobacter cloacae	Enterobacter	Enterobacteriaceae	Enterobacterales	NZ_CP017993	21186	Host Functions	AMR	blaKPC-2	Betalactam Resistance	882	AY034847
NZ_CP018949	Escherichia coli	Escherichia	Enterobacteriaceae	Enterobacterales	NZ_CP018949	16559	Host Functions	AMR	blaKPC-2	Betalactam Resistance	882	AY034847
NZ_CP026123	Aeromonas sp	Aeromonas	Aeromonadaceae	Aeromonadales	NZ_CP026123	23973	Host Functions	AMR	blaKPC-2	Betalactam Resistance	882	AY034847
NZ_CP018981	Escherichia coli	Escherichia	Enterobacteriaceae	Enterobacterales	NZ_CP018981	14029	Host Functions	AMR	blaKPC-3	Betalactam Resistance	882	HM769262
NZ_CP020075	Klebsiella pneumoniae	Klebsiella	Enterobacteriaceae	Enterobacterales	NZ_CP020075	22062	Host Functions	AMR	blaKPC-3	Betalactam Resistance	882	HM769262
NZ_CP021548	Klebsiella pneumoniae	Klebsiella	Enterobacteriaceae	Enterobacterales	NZ_CP021548	22633	Host Functions	AMR	blaKPC-3	Betalactam Resistance	882	HM769262
NZ_CP021756	Klebsiella pneumoniae	Klebsiella	Enterobacteriaceae	Enterobacterales	NZ_CP021756	22632	Host Functions	AMR	blaKPC-3	Betalactam Resistance	882	HM769262
NZ_CP021860	Klebsiella pneumoniae	Klebsiella	Enterobacteriaceae	Enterobacterales	NZ_CP021860	24749	Host Functions	AMR	blaKPC-3	Betalactam Resistance	882	HM769262
NZ_CP029438	Klebsiella quasipneumoniae	Klebsiella	Enterobacteriaceae	Enterobacterales	NZ_CP029438	14106	Host Functions	AMR	blaKPC-3	Betalactam Resistance	882	HM769262
NZ_CP036436	Citrobacter sp	Citrobacter	Enterobacteriaceae	Enterobacterales	NZ_CP036436	19305	Host Functions	AMR	blaKPC-3	Betalactam Resistance	882	HM769262
NZ_CP036441	Klebsiella pneumoniae	Klebsiella	Enterobacteriaceae	Enterobacterales	NZ_CP036441	19305	Host Functions	AMR	blaKPC-3	Betalactam Resistance	882	HM769262
NZ_CP036449	Klebsiella pneumoniae	Klebsiella	Enterobacteriaceae	Enterobacterales	NZ_CP036449	19305	Host Functions	AMR	blaKPC-3	Betalactam Resistance	882	HM769262
NC_003486	Klebsiella pneumoniae	Klebsiella	Enterobacteriaceae	Enterobacterales	NC_003486	11354	Host Functions	AMR	blaOXA-9	Betalactam Resistance	825	KQ089875
NC_015515	Enterobacter sp	Enterobacter	Enterobacteriaceae	Enterobacterales	NC_015515	10497	Host Functions	AMR	blaOXA-9	Betalactam Resistance	825	KQ089875
NZ_CP006924	Klebsiella pneumoniae	Klebsiella	Enterobacteriaceae	Enterobacterales	NZ_CP006924	10925	Host Functions	AMR	blaOXA-9	Betalactam Resistance	825	KQ089875
NC_007096	Actinobacillus porcitonsillarum	Actinobacillus	Pasteurellaceae	Pasteurellales	NC_007096	11115	Host Functions	AMR	blaROB-1	Betalactam Resistance	918	AF022114
NC_009624	Actinobacillus porcitonsillarum	Actinobacillus	Pasteurellaceae	Pasteurellales	NC_009624	13425	Host Functions	AMR	blaROB-1	Betalactam Resistance	918	AF022114
NC_014813	Haemophilus influenzae	Haemophilus	Pasteurellaceae	Pasteurellales	NC_014813	4613	Host Functions	AMR	blaROB-1	Betalactam Resistance	918	AF022114
NC_019174	Haemophilus influenzae	Haemophilus	Pasteurellaceae	Pasteurellales	NC_019174	4613	Host Functions	AMR	blaROB-1	Betalactam Resistance	918	DQ840517
NC_019175	Haemophilus influenzae	Haemophilus	Pasteurellaceae	Pasteurellales	NC_019175	4613	Host Functions	AMR	blaROB-1	Betalactam Resistance	918	DQ840517
NC_019176	Haemophilus influenzae	Haemophilus	Pasteurellaceae	Pasteurellales	NC_019176	4613	Host Functions	AMR	blaROB-1	Betalactam Resistance	918	AF022114
NC_019177	Haemophilus influenzae	Haemophilus	Pasteurellaceae	Pasteurellales	NC_019177	4500	Host Functions	AMR	blaROB-1	Betalactam Resistance	918	DQ840517
NC_019178	Haemophilus influenzae	Haemophilus	Pasteurellaceae	Pasteurellales	NC_019178	4613	Host Functions	AMR	blaROB-1	Betalactam Resistance	918	DQ840517
NC_019205	Pasteurella multocida	Pasteurella	Pasteurellaceae	Pasteurellales	NC_019205	4613	Host Functions	AMR	blaROB-1	Betalactam Resistance	918	DQ840517
NC_019209	Pasteurella multocida	Pasteurella	Pasteurellaceae	Pasteurellales	NC_019209	4613	Host Functions	AMR	blaROB-1	Betalactam Resistance	918	AF022114
NC_019381	Pasteurella multocida	Pasteurella	Pasteurellaceae	Pasteurellales	NC_019381	13551	Host Functions	AMR	blaROB-1	Betalactam Resistance	918	AF022114
NC_020885	Pasteurella aerogenes	Pasteurella	Pasteurellaceae	Pasteurellales	NC_020885	5668	Host Functions	AMR	blaROB-1	Betalactam Resistance	918	DQ840517
NC_020886	Pasteurella aerogenes	Pasteurella	Pasteurellaceae	Pasteurellales	NC_020886	4613	Host Functions	AMR	blaROB-1	Betalactam Resistance	918	DQ840517
NZ_CP023045	Mannheimia haemolytica	Mannheimia	Pasteurellaceae	Pasteurellales	NZ_CP023045	3295	Host Functions	AMR	blaROB-1	Betalactam Resistance	852	DQ840517
NC_019050	Escherichia coli	Escherichia	Enterobacteriaceae	Enterobacterales	NC_019050	3325	Host Functions	AMR	blaTEM-116	Betalactam Resistance	861	AY425988
NC_019051	Escherichia coli	Escherichia	Enterobacteriaceae	Enterobacterales	NC_019051	6211	Host Functions	AMR	blaTEM-116	Betalactam Resistance	861	AY425988
NC_019053	Escherichia coli	Escherichia	Enterobacteriaceae	Enterobacterales	NC_019053	3069	Host Functions	AMR	blaTEM-116	Betalactam Resistance	861	AY425988
NC_019058	Escherichia coli	Escherichia	Enterobacteriaceae	Enterobacterales	NC_019058	3205	Host Functions	AMR	blaTEM-116	Betalactam Resistance	861	AY425988
NC_025010	Escherichia coli	Escherichia	Enterobacteriaceae	Enterobacterales	NC_025010	3128	Host Functions	AMR	blaTEM-116	Betalactam Resistance	861	AY425988
NC_022376	Salmonella enterica	Salmonella	Enterobacteriaceae	Enterobacterales	NC_022376	8275	Host Functions	AMR	blaTEM-144	Betalactam Resistance	861	AM049400
NC_019052	Escherichia coli	Escherichia	Enterobacteriaceae	Enterobacterales	NC_019052	6130	Host Functions	AMR	blaTEM-171	Betalactam Resistance	861	GQ149347
NC_004446	Erwinia amylovora	Erwinia	Erwiniaceae	Enterobacterales	NC_004446	2825	Host Functions	AMR	blaTEM-181	Betalactam Resistance	862	KM977568
NC_009716	Escherichia sp	Escherichia	Enterobacteriaceae	Enterobacterales	NC_009716	6511	Host Functions	AMR	blaTEM-181	Betalactam Resistance	861	KM977568
NC_003486	Klebsiella pneumoniae	Klebsiella	Enterobacteriaceae	Enterobacterales	NC_003486	11354	Host Functions	AMR	blaTEM-1A	Betalactam Resistance	861	HM749966
NC_005248	Escherichia coli	Escherichia	Enterobacteriaceae	Enterobacterales	NC_005248	8145	Host Functions	AMR	blaTEM-1A	Betalactam Resistance	861	HM749966
NC_015515	Enterobacter sp	Enterobacter	Enterobacteriaceae	Enterobacterales	NC_015515	10497	Host Functions	AMR	blaTEM-1A	Betalactam Resistance	861	HM749966
NZ_CP006924	Klebsiella pneumoniae	Klebsiella	Enterobacteriaceae	Enterobacterales	NZ_CP006924	10925	Host Functions	AMR	blaTEM-1A	Betalactam Resistance	861	HM749966
NZ_CP006928	Klebsiella pneumoniae	Klebsiella	Enterobacteriaceae	Enterobacterales	NZ_CP006928	14249	Host Functions	AMR	blaTEM-1A	Betalactam Resistance	861	HM749966
NZ_CP020075	Klebsiella pneumoniae	Klebsiella	Enterobacteriaceae	Enterobacterales	NZ_CP020075	22062	Host Functions	AMR	blaTEM-1A	Betalactam Resistance	861	HM749966
NZ_CP024651	Escherichia coli	Escherichia	Enterobacteriaceae	Enterobacterales	NZ_CP024651	14241	Host Functions	AMR	blaTEM-1A	Betalactam Resistance	861	HM749966
V00083	Escherichia coli	Escherichia	Enterobacteriaceae	Enterobacterales	V00083	3273	Host Functions	AMR	blaTEM-1A	Betalactam Resistance	861	HM749966
NC_010896	Salmonella typhimurium	Salmonella	Enterobacteriaceae	Enterobacterales	NC_010896	8271	Host Functions	AMR	blaTEM-1B	Betalactam Resistance	861	AY458016
NC_011410	Salmonella enterica	Salmonella	Enterobacteriaceae	Enterobacterales	NC_011410	12656	Host Functions	AMR	blaTEM-1B	Betalactam Resistance	861	AY458016
NC_017654	Escherichia coli	Escherichia	Enterobacteriaceae	Enterobacterales	NC_017654	12068	Host Functions	AMR	blaTEM-1B	Betalactam Resistance	861	AY458016
NC_019054	Escherichia coli	Escherichia	Enterobacteriaceae	Enterobacterales	NC_019054	7339	Host Functions	AMR	blaTEM-1B	Betalactam Resistance	861	AY458016
NC_019056	Escherichia coli	Escherichia	Enterobacteriaceae	Enterobacterales	NC_019056	9902	Host Functions	AMR	blaTEM-1B	Betalactam Resistance	861	AY458016
NC_025148	Salmonella enterica	Salmonella	Enterobacteriaceae	Enterobacterales	NC_025148	12391	Host Functions	AMR	blaTEM-1B	Betalactam Resistance	861	AY458016
NZ_CP011627	Klebsiella oxytoca	Klebsiella	Enterobacteriaceae	Enterobacterales	NZ_CP011627	14274	Host Functions	AMR	blaTEM-1B	Betalactam Resistance	861	AY458016
NZ_CP022068	Salmonella enterica	Salmonella	Enterobacteriaceae	Enterobacterales	NZ_CP022068	19849	Host Functions	AMR	blaTEM-1B	Betalactam Resistance	861	AY458016
NZ_CP022068	Salmonella enterica	Salmonella	Enterobacteriaceae	Enterobacterales	NZ_CP022068	19849	Host Functions	AMR	blaTEM-1B	Betalactam Resistance	861	AY458016
NZ_CP028323	Escherichia coli	Escherichia	Enterobacteriaceae	Enterobacterales	NZ_CP028323	12894	Host Functions	AMR	blaTEM-1B	Betalactam Resistance	861	AY458016
NC_019079	Escherichia coli	Escherichia	Enterobacteriaceae	Enterobacterales	NC_019079	9261	Host Functions	AMR	blaTEM-2	Betalactam Resistance	861	X54606
NZ_CP011979	Klebsiella pneumoniae	Klebsiella	Enterobacteriaceae	Enterobacterales	NZ_CP011979	20222	Host Functions	AMR	blaTEM-215	Betalactam Resistance	454	KP050492
NZ_CP011979	Klebsiella pneumoniae	Klebsiella	Enterobacteriaceae	Enterobacterales	NZ_CP011979	20222	Host Functions	AMR	blaTEM-215	Betalactam Resistance	454	KP050492
NZ_CP027052	Klebsiella pneumoniae	Klebsiella	Enterobacteriaceae	Enterobacterales	NZ_CP027052	13841	Host Functions	AMR	blaTEM-215	Betalactam Resistance	173	KP050492
NZ_CP027058	Klebsiella pneumoniae	Klebsiella	Enterobacteriaceae	Enterobacterales	NZ_CP027058	13841	Host Functions	AMR	blaTEM-215	Betalactam Resistance	173	KP050492
NC_008490	Escherichia coli	Escherichia	Enterobacteriaceae	Enterobacterales	NC_008490	8985	Host Functions	Transport/Metabolism	blc	Lipocalin family protein	534	WP_001221666
NC_010259	Salmonella enterica	Salmonella	Enterobacteriaceae	Enterobacterales	NC_010259	8197	Host Functions	Transport/Metabolism	blc	Lipocalin family protein	534	WP_001221666
NC_010261	Klebsiella pneumoniae	Klebsiella	Enterobacteriaceae	Enterobacterales	NC_010261	8197	Host Functions	Transport/Metabolism	blc	Lipocalin family protein	534	WP_001221666
NC_019080	Escherichia coli	Escherichia	Enterobacteriaceae	Enterobacterales	NC_019080	9007	Host Functions	Transport/Metabolism	blc	Lipocalin family protein	534	WP_001221666
NC_019051	Escherichia coli	Escherichia	Enterobacteriaceae	Enterobacterales	NC_019051	6211	Host Functions	AMR	ble	Bleomycin Resistance	399	WP_001242578
NC_019052	Escherichia coli	Escherichia	Enterobacteriaceae	Enterobacterales	NC_019052	6130	Host Functions	AMR	ble	Bleomycin Resistance	399	WP_001242578
NZ_CP042634	Escherichia coli	Escherichia	Enterobacteriaceae	Enterobacterales	NZ_CP042634	18289	Host Functions	AMR	ble	Bleomycin Resistance	240	WP_001242578
NC_004936	Enterobacter sp	Enterobacter	Enterobacteriaceae	Enterobacterales	NC_004936	5622	Maintenance	R/M System	bstXIR	BstXI family restriction endonuclease	988	WP_128335090
NC_001373	Escherichia coli	Escherichia	Enterobacteriaceae	Enterobacterales	NC_001373	6720	Host Functions	Bacteriocin	caa	Colicin A	1779	WP_014164031
NC_016151	Citrobacter freundii	Citrobacter	Enterobacteriaceae	Enterobacterales	NC_016151	6720	Host Functions	Bacteriocin	caa	Colicin A	1779	WP_014164031
NZ_KU499859	Aeromonas salmonicida	Aeromonas	Aeromonadaceae	Aeromonadales	NZ_KU499859	5276	Host Functions	AMR	cat	Phenicol Resistance	678	WP_058691052
NC_020413	Shigella sonnei	Shigella	Enterobacteriaceae	Enterobacterales	NC_020413	3716	Host Functions	AMR	catA1	Phenicol Resistance	660	V00622
NC_002637	Mannheimia haemolytica	Mannheimia	Pasteurellaceae	Pasteurellales	NC_002637	4992	Host Functions	AMR	catA3	Phenicol Resistance	642	X07848
NC_013368	Escherichia coli	Escherichia	Enterobacteriaceae	Enterobacterales	NC_013368	6673	Host Functions	Bacteriocin	cda	S-type pyocin	2094	WP_001286654
NZ_AP019636	Enterobacter sp	Enterobacter	Enterobacteriaceae	Enterobacterales	NZ_AP019636	9021	Host Functions	Bacteriocin	cda	S-type pyocin	2394	WP_143345858
NZ_AP019766	Escherichia coli	Escherichia	Enterobacteriaceae	Enterobacterales	NZ_AP019766	6674	Host Functions	Bacteriocin	cda	S-type pyocin	2094	WP_001286654
NZ_CP019842	Enterobacter roggenkampii	Enterobacter	Enterobacteriaceae	Enterobacterales	NZ_CP019842	11748	Host Functions	Bacteriocin	cda	S-type pyocin	2394	WP_143345858
NZ_CP024053	Escherichia coli	Escherichia	Enterobacteriaceae	Enterobacterales	NZ_CP024053	6675	Host Functions	Bacteriocin	cda	S-type pyocin	2094	WP_001286654
NZ_CP024492	Klebsiella pneumoniae	Klebsiella	Enterobacteriaceae	Enterobacterales	NZ_CP024492	5783	Host Functions	Bacteriocin	cda	S-type pyocin	1941	WP_181486822
NZ_CP026183	Klebsiella pneumoniae	Klebsiella	Enterobacteriaceae	Enterobacterales	NZ_CP026183	6974	Host Functions	Bacteriocin	cda	S-type pyocin	456	WP_048983420
NZ_CP031819	Klebsiella pneumoniae	Klebsiella	Enterobacteriaceae	Enterobacterales	NZ_CP031819	7044	Host Functions	Bacteriocin	cda	S-type pyocin	1656	WP_181486822
NZ_CP031821	Klebsiella pneumoniae	Klebsiella	Enterobacteriaceae	Enterobacterales	NZ_CP031821	3549	Host Functions	Bacteriocin	cda	S-type pyocin	621	WP_048983420
NZ_CP031915	Escherichia coli	Escherichia	Enterobacteriaceae	Enterobacterales	NZ_CP031915	6675	Host Functions	Bacteriocin	cda	S-type pyocin	2094	WP_001286654
NZ_CP033759	Klebsiella pneumoniae	Klebsiella	Enterobacteriaceae	Enterobacterales	NZ_CP033759	3548	Host Functions	Bacteriocin	cda	S-type pyocin	621	WP_048983420
NC_013368	Escherichia coli	Escherichia	Enterobacteriaceae	Enterobacterales	NC_013368	6673	Host Functions	Bacteriocin Immunity	cdi	Colicin D Immunity Protein	264	WP_001038407
NZ_AP019766	Escherichia coli	Escherichia	Enterobacteriaceae	Enterobacterales	NZ_AP019766	6674	Host Functions	Bacteriocin Immunity	cdi	Colicin D Immunity Protein	264	WP_001038407
NZ_CP024053	Escherichia coli	Escherichia	Enterobacteriaceae	Enterobacterales	NZ_CP024053	6675	Host Functions	Bacteriocin Immunity	cdi	Colicin D Immunity Protein	264	WP_001038407
NZ_CP031915	Escherichia coli	Escherichia	Enterobacteriaceae	Enterobacterales	NZ_CP031915	6675	Host Functions	Bacteriocin Immunity	cdi	Colicin D Immunity Protein	264	WP_001038407
NC_009346	Shigella sonnei	Shigella	Enterobacteriaceae	Enterobacterales	NC_009346	5153	Host Functions	Bacteriocin	cea	Colicin E1	1566	WP_000447006
NC_010485	Escherichia coli	Escherichia	Enterobacteriaceae	Enterobacterales	NC_010485	8909	Host Functions	Bacteriocin	cea	Colicin E1	1566	WP_000447006
NC_013589	Escherichia coli	Escherichia	Enterobacteriaceae	Enterobacterales	NC_013589	5159	Host Functions	Bacteriocin	cea	Colicin E1	1867	WP_012882752
NC_016823	Shigella sonnei	Shigella	Enterobacteriaceae	Enterobacterales	NC_016823	5153	Host Functions	Bacteriocin	cea	Colicin E1	1566	WP_000447006
NC_018996	Escherichia coli	Escherichia	Enterobacteriaceae	Enterobacterales	NC_018996	5153	Host Functions	Bacteriocin	cea	Colicin E1	1566	WP_000447006
NC_023328	Escherichia coli	Escherichia	Enterobacteriaceae	Enterobacterales	NC_023328	6822	Host Functions	Bacteriocin	cea	Colicin E1	1473	WP_000447006
NC_025178	Escherichia coli	Escherichia	Enterobacteriaceae	Enterobacterales	NC_025178	7036	Host Functions	Bacteriocin	cea	Colicin E1	258	WP_000447006
NC_025178	Escherichia coli	Escherichia	Enterobacteriaceae	Enterobacterales	NC_025178	7036	Host Functions	Bacteriocin	cea	Colicin E1	573	WP_000447006
NZ_CP010128	Escherichia coli	Escherichia	Enterobacteriaceae	Enterobacterales	NZ_CP010128	7982	Host Functions	Bacteriocin	cea	Colicin E1	1566	WP_000447006
NZ_CP010159	Escherichia coli	Escherichia	Enterobacteriaceae	Enterobacterales	NZ_CP010159	6822	Host Functions	Bacteriocin	cea	Colicin E1	1473	WP_000447006
NZ_CP010175	Escherichia coli	Escherichia	Enterobacteriaceae	Enterobacterales	NZ_CP010175	6647	Host Functions	Bacteriocin	cea	Colicin E1	1569	WP_000447006
NZ_CP012628	Escherichia coli	Escherichia	Enterobacteriaceae	Enterobacterales	NZ_CP012628	6647	Host Functions	Bacteriocin	cea	Colicin E1	1569	WP_000447006
NZ_CP014198	Escherichia coli	Escherichia	Enterobacteriaceae	Enterobacterales	NZ_CP014198	7057	Host Functions	Bacteriocin	cea	Colicin E1	1566	WP_000447006
NZ_CP015917	Escherichia coli	Escherichia	Enterobacteriaceae	Enterobacterales	NZ_CP015917	8972	Host Functions	Bacteriocin	cea	Colicin E1	1569	WP_000447006
NZ_CP016519	Salmonella enterica	Salmonella	Enterobacteriaceae	Enterobacterales	NZ_CP016519	6647	Host Functions	Bacteriocin	cea	Colicin E1	1569	WP_000447006
NZ_CP018943	Escherichia coli	Escherichia	Enterobacteriaceae	Enterobacterales	NZ_CP018943	6647	Host Functions	Bacteriocin	cea	Colicin E1	1569	WP_000447006
NZ_CP018949	Escherichia coli	Escherichia	Enterobacteriaceae	Enterobacterales	NZ_CP018949	16559	Host Functions	Bacteriocin	cea	Colicin E1	1569	WP_000447006
NZ_CP019025	Escherichia coli	Escherichia	Enterobacteriaceae	Enterobacterales	NZ_CP019025	6647	Host Functions	Bacteriocin	cea	Colicin E1	1569	WP_000447006
NZ_CP021101	Escherichia coli	Escherichia	Enterobacteriaceae	Enterobacterales	NZ_CP021101	8618	Host Functions	Bacteriocin	cea	Colicin E1	246	WP_000447006
NZ_CP021101	Escherichia coli	Escherichia	Enterobacteriaceae	Enterobacterales	NZ_CP021101	8618	Host Functions	Bacteriocin	cea	Colicin E1	378	WP_000447006
NZ_CP021102	Escherichia coli	Escherichia	Enterobacteriaceae	Enterobacterales	NZ_CP021102	8639	Host Functions	Bacteriocin	cea	Colicin E1	1473	WP_000447006
NZ_CP023650	Shigella sonnei	Shigella	Enterobacteriaceae	Enterobacterales	NZ_CP023650	5153	Host Functions	Bacteriocin	cea	Colicin E1	1566	WP_000447006
NZ_CP031900	Escherichia coli	Escherichia	Enterobacteriaceae	Enterobacterales	NZ_CP031900	7769	Host Functions	Bacteriocin	cea	Colicin E1	1473	WP_000447006
NZ_CP032525	Shigella sonnei	Shigella	Enterobacteriaceae	Enterobacterales	NZ_CP032525	5933	Host Functions	Bacteriocin	cea	Colicin E1	951	WP_000447006
NZ_CP032525	Shigella sonnei	Shigella	Enterobacteriaceae	Enterobacterales	NZ_CP032525	5933	Host Functions	Bacteriocin	cea	Colicin E1	573	WP_000447006
NZ_CP032881	Escherichia coli	Escherichia	Enterobacteriaceae	Enterobacterales	NZ_CP032881	8899	Host Functions	Bacteriocin	cea	Colicin E1	534	WP_000447006
NZ_CP032881	Escherichia coli	Escherichia	Enterobacteriaceae	Enterobacterales	NZ_CP032881	8899	Host Functions	Bacteriocin	cea	Colicin E1	870	WP_000447006
NZ_CP032941	Escherichia coli	Escherichia	Enterobacteriaceae	Enterobacterales	NZ_CP032941	6647	Host Functions	Bacteriocin	cea	Colicin E1	1569	WP_000447006
NZ_CP041097	Klebsiella pneumoniae	Klebsiella	Enterobacteriaceae	Enterobacterales	NZ_CP041097	6647	Host Functions	Bacteriocin	cea	Colicin E1	1278	WP_000447006
NC_002119	Escherichia coli	Escherichia	Enterobacteriaceae	Enterobacterales	NC_002119	9957	Host Functions	Bacteriocin	ceaC	Cloacin	1686	WP_032440457
NC_009793	Citrobacter koseri	Citrobacter	Enterobacteriaceae	Enterobacterales	NC_009793	9294	Host Functions	Bacteriocin	ceaC	Cloacin	1686	WP_032440457
NC_011382	Klebsiella pneumoniae	Klebsiella	Enterobacteriaceae	Enterobacterales	NC_011382	23753	Host Functions	Bacteriocin	ceaC	Cloacin	822	WP_032440457
NC_018953	Klebsiella pneumoniae	Klebsiella	Enterobacteriaceae	Enterobacterales	NC_018953	9294	Host Functions	Bacteriocin	ceaC	Cloacin	1686	WP_032440457
NC_019156	Klebsiella pneumoniae	Klebsiella	Enterobacteriaceae	Enterobacterales	NC_019156	15101	Host Functions	Bacteriocin	ceaC	Cloacin	1686	WP_032440457
NC_019159	Klebsiella pneumoniae	Klebsiella	Enterobacteriaceae	Enterobacterales	NC_019159	13636	Host Functions	Bacteriocin	ceaC	Cloacin	537	WP_032440457
NC_020182	Klebsiella aerogenes	Klebsiella	Enterobacteriaceae	Enterobacterales	NC_020182	9294	Host Functions	Bacteriocin	ceaC	Cloacin	1686	WP_032440457
NC_021666	Klebsiella pneumoniae	Klebsiella	Enterobacteriaceae	Enterobacterales	NC_021666	14709	Host Functions	Bacteriocin	ceaC	Cloacin	1689	WP_032440457
NC_022083	Klebsiella pneumoniae	Klebsiella	Enterobacteriaceae	Enterobacterales	NC_022083	12207	Host Functions	Bacteriocin	ceaC	Cloacin	1689	WP_032440457
NZ_AP018675	Klebsiella pneumoniae	Klebsiella	Enterobacteriaceae	Enterobacterales	NZ_AP018675	10060	Host Functions	Bacteriocin	ceaC	Cloacin	1686	WP_032440457
NZ_CP006928	Klebsiella pneumoniae	Klebsiella	Enterobacteriaceae	Enterobacterales	NZ_CP006928	14249	Host Functions	Bacteriocin	ceaC	Cloacin	1686	WP_032440457
NZ_CP007728	Klebsiella pneumoniae	Klebsiella	Enterobacteriaceae	Enterobacterales	NZ_CP007728	15096	Host Functions	Bacteriocin	ceaC	Cloacin	1686	WP_032440457
NZ_CP008828	Klebsiella pneumoniae	Klebsiella	Enterobacteriaceae	Enterobacterales	NZ_CP008828	15096	Host Functions	Bacteriocin	ceaC	Cloacin	1686	WP_032440457
NZ_CP008832	Klebsiella pneumoniae	Klebsiella	Enterobacteriaceae	Enterobacterales	NZ_CP008832	13841	Host Functions	Bacteriocin	ceaC	Cloacin	822	WP_032440457
NZ_CP009772	Klebsiella pneumoniae	Klebsiella	Enterobacteriaceae	Enterobacterales	NZ_CP009772	9294	Host Functions	Bacteriocin	ceaC	Cloacin	1686	WP_032440457
NZ_CP009778	Klebsiella pneumoniae	Klebsiella	Enterobacteriaceae	Enterobacterales	NZ_CP009778	15271	Host Functions	Bacteriocin	ceaC	Cloacin	1686	WP_032440457
NZ_CP009873	Klebsiella pneumoniae	Klebsiella	Enterobacteriaceae	Enterobacterales	NZ_CP009873	13841	Host Functions	Bacteriocin	ceaC	Cloacin	822	WP_032440457
NZ_CP009877	Klebsiella pneumoniae	Klebsiella	Enterobacteriaceae	Enterobacterales	NZ_CP009877	15100	Host Functions	Bacteriocin	ceaC	Cloacin	1686	WP_032440457
NZ_CP010394	Klebsiella pneumoniae	Klebsiella	Enterobacteriaceae	Enterobacterales	NZ_CP010394	13841	Host Functions	Bacteriocin	ceaC	Cloacin	822	WP_032440457
NZ_CP011979	Klebsiella pneumoniae	Klebsiella	Enterobacteriaceae	Enterobacterales	NZ_CP011979	20222	Host Functions	Bacteriocin	ceaC	Cloacin	1686	WP_032440457
NZ_CP011984	Klebsiella pneumoniae	Klebsiella	Enterobacteriaceae	Enterobacterales	NZ_CP011984	13838	Host Functions	Bacteriocin	ceaC	Cloacin	828	WP_032440457
NZ_CP011988	Klebsiella pneumoniae	Klebsiella	Enterobacteriaceae	Enterobacterales	NZ_CP011988	13841	Host Functions	Bacteriocin	ceaC	Cloacin	822	WP_032440457
NZ_CP015384	Klebsiella pneumoniae	Klebsiella	Enterobacteriaceae	Enterobacterales	NZ_CP015384	15100	Host Functions	Bacteriocin	ceaC	Cloacin	1686	WP_032440457
NZ_CP017388	Klebsiella pneumoniae	Klebsiella	Enterobacteriaceae	Enterobacterales	NZ_CP017388	10077	Host Functions	Bacteriocin	ceaC	Cloacin	1614	WP_032440457
NZ_CP018348	Klebsiella pneumoniae	Klebsiella	Enterobacteriaceae	Enterobacterales	NZ_CP018348	9294	Host Functions	Bacteriocin	ceaC	Cloacin	1686	WP_032440457
NZ_CP018353	Klebsiella pneumoniae	Klebsiella	Enterobacteriaceae	Enterobacterales	NZ_CP018353	13841	Host Functions	Bacteriocin	ceaC	Cloacin	822	WP_032440457
NZ_CP018425	Klebsiella pneumoniae	Klebsiella	Enterobacteriaceae	Enterobacterales	NZ_CP018425	15270	Host Functions	Bacteriocin	ceaC	Cloacin	1686	WP_032440457
NZ_CP018431	Klebsiella pneumoniae	Klebsiella	Enterobacteriaceae	Enterobacterales	NZ_CP018431	18890	Host Functions	Bacteriocin	ceaC	Cloacin	1305	WP_032440457
NZ_CP018431	Klebsiella pneumoniae	Klebsiella	Enterobacteriaceae	Enterobacterales	NZ_CP018431	18890	Host Functions	Bacteriocin	ceaC	Cloacin	237	WP_032440457
NZ_CP018433	Klebsiella pneumoniae	Klebsiella	Enterobacteriaceae	Enterobacterales	NZ_CP018433	15273	Host Functions	Bacteriocin	ceaC	Cloacin	1686	WP_032440457
NZ_CP018445	Klebsiella pneumoniae	Klebsiella	Enterobacteriaceae	Enterobacterales	NZ_CP018445	9294	Host Functions	Bacteriocin	ceaC	Cloacin	1686	WP_032440457
NZ_CP018672	Klebsiella pneumoniae	Klebsiella	Enterobacteriaceae	Enterobacterales	NZ_CP018672	9294	Host Functions	Bacteriocin	ceaC	Cloacin	1686	WP_032440457
NZ_CP019776	Klebsiella pneumoniae	Klebsiella	Enterobacteriaceae	Enterobacterales	NZ_CP019776	14027	Host Functions	Bacteriocin	ceaC	Cloacin	417	WP_032440457
NZ_CP020075	Klebsiella pneumoniae	Klebsiella	Enterobacteriaceae	Enterobacterales	NZ_CP020075	22062	Host Functions	Bacteriocin	ceaC	Cloacin	1686	WP_032440457
NZ_CP020112	Citrobacter koseri	Klebsiella	Enterobacteriaceae	Enterobacterales	NZ_CP020112	13841	Host Functions	Bacteriocin	ceaC	Cloacin	822	WP_032440457
NZ_CP021543	Klebsiella pneumoniae	Klebsiella	Enterobacteriaceae	Enterobacterales	NZ_CP021543	15271	Host Functions	Bacteriocin	ceaC	Cloacin	537	WP_032440457
NZ_CP021548	Klebsiella pneumoniae	Klebsiella	Enterobacteriaceae	Enterobacterales	NZ_CP021548	22633	Host Functions	Bacteriocin	ceaC	Cloacin	1686	WP_032440457
NZ_CP021717	Klebsiella pneumoniae	Klebsiella	Enterobacteriaceae	Enterobacterales	NZ_CP021717	15271	Host Functions	Bacteriocin	ceaC	Cloacin	804	WP_032440457
NZ_CP021756	Klebsiella pneumoniae	Klebsiella	Enterobacteriaceae	Enterobacterales	NZ_CP021756	22632	Host Functions	Bacteriocin	ceaC	Cloacin	1686	WP_032440457
NZ_CP021779	Enterobacter cloacae	Enterobacter	Enterobacteriaceae	Enterobacterales	NZ_CP021779	15028	Host Functions	Bacteriocin	ceaC	Cloacin	1686	WP_032440457
NZ_CP021837	Klebsiella pneumoniae	Klebsiella	Enterobacteriaceae	Enterobacterales	NZ_CP021837	15271	Host Functions	Bacteriocin	ceaC	Cloacin	1686	WP_032440457
NZ_CP021860	Klebsiella pneumoniae	Klebsiella	Enterobacteriaceae	Enterobacterales	NZ_CP021860	24749	Host Functions	Bacteriocin	ceaC	Cloacin	1686	WP_032440457
NZ_CP022576	Klebsiella pneumoniae	Klebsiella	Enterobacteriaceae	Enterobacterales	NZ_CP022576	13841	Host Functions	Bacteriocin	ceaC	Cloacin	822	WP_032440457
NZ_CP022921	Klebsiella pneumoniae	Klebsiella	Enterobacteriaceae	Enterobacterales	NZ_CP022921	9294	Host Functions	Bacteriocin	ceaC	Cloacin	1686	WP_032440457
NZ_CP023528	Citrobacter koseri	Citrobacter	Enterobacteriaceae	Enterobacterales	NZ_CP023528	9195	Host Functions	Bacteriocin	ceaC	Cloacin	1686	WP_032440457
NZ_CP023557	Klebsiella pneumoniae	Klebsiella	Enterobacteriaceae	Enterobacterales	NZ_CP023557	9293	Host Functions	Bacteriocin	ceaC	Cloacin	1686	WP_032440457
NZ_CP023852	Escherichia coli	Escherichia	Enterobacteriaceae	Enterobacterales	NZ_CP023852	10612	Host Functions	Bacteriocin	ceaC	Cloacin	1689	WP_032440457
NZ_CP023932	Klebsiella pneumoniae	Klebsiella	Enterobacteriaceae	Enterobacterales	NZ_CP023932	11972	Host Functions	Bacteriocin	ceaC	Cloacin	1686	WP_032440457
NZ_CP023944	Klebsiella pneumoniae	Klebsiella	Enterobacteriaceae	Enterobacterales	NZ_CP023944	10061	Host Functions	Bacteriocin	ceaC	Cloacin	1686	WP_032440457
NZ_CP024463	Klebsiella pneumoniae	Klebsiella	Enterobacteriaceae	Enterobacterales	NZ_CP024463	10046	Host Functions	Bacteriocin	ceaC	Cloacin	1689	WP_032440457
NZ_CP024651	Escherichia coli	Escherichia	Enterobacteriaceae	Enterobacterales	NZ_CP024651	14241	Host Functions	Bacteriocin	ceaC	Cloacin	1686	WP_032440457
NZ_CP024884	Klebsiella aerogenes	Klebsiella	Enterobacteriaceae	Enterobacterales	NZ_CP024884	9294	Host Functions	Bacteriocin	ceaC	Cloacin	1686	WP_032440457
NZ_CP025459	Klebsiella pneumoniae	Klebsiella	Enterobacteriaceae	Enterobacterales	NZ_CP025459	10060	Host Functions	Bacteriocin	ceaC	Cloacin	1686	WP_032440457
NZ_CP025464	Klebsiella pneumoniae	Klebsiella	Enterobacteriaceae	Enterobacterales	NZ_CP025464	10060	Host Functions	Bacteriocin	ceaC	Cloacin	1686	WP_032440457
NZ_CP026582	Klebsiella pneumoniae	Klebsiella	Enterobacteriaceae	Enterobacterales	NZ_CP026582	10060	Host Functions	Bacteriocin	ceaC	Cloacin	1686	WP_032440457
NZ_CP026710	Citrobacter koseri	Citrobacter	Enterobacteriaceae	Enterobacterales	NZ_CP026710	9294	Host Functions	Bacteriocin	ceaC	Cloacin	1686	WP_032440457
NZ_CP027052	Klebsiella pneumoniae	Klebsiella	Enterobacteriaceae	Enterobacterales	NZ_CP027052	13841	Host Functions	Bacteriocin	ceaC	Cloacin	822	WP_032440457
NZ_CP027058	Klebsiella pneumoniae	Klebsiella	Enterobacteriaceae	Enterobacterales	NZ_CP027058	13841	Host Functions	Bacteriocin	ceaC	Cloacin	822	WP_032440457
NZ_CP027065	Klebsiella pneumoniae	Klebsiella	Enterobacteriaceae	Enterobacterales	NZ_CP027065	10060	Host Functions	Bacteriocin	ceaC	Cloacin	1686	WP_032440457
NZ_CP027698	Klebsiella pneumoniae	Klebsiella	Enterobacteriaceae	Enterobacterales	NZ_CP027698	9291	Host Functions	Bacteriocin	ceaC	Cloacin	1614	WP_032440457
NZ_CP028539	Klebsiella pneumoniae	Klebsiella	Enterobacteriaceae	Enterobacterales	NZ_CP028539	10060	Host Functions	Bacteriocin	ceaC	Cloacin	1686	WP_032440457
NZ_CP028545	Klebsiella pneumoniae	Klebsiella	Enterobacteriaceae	Enterobacterales	NZ_CP028545	10060	Host Functions	Bacteriocin	ceaC	Cloacin	1686	WP_032440457
NZ_CP028788	Klebsiella pneumoniae	Klebsiella	Enterobacteriaceae	Enterobacterales	NZ_CP028788	10060	Host Functions	Bacteriocin	ceaC	Cloacin	1686	WP_032440457
NZ_CP028801	Klebsiella pneumoniae	Klebsiella	Enterobacteriaceae	Enterobacterales	NZ_CP028801	10060	Host Functions	Bacteriocin	ceaC	Cloacin	417	WP_032440457
NZ_CP028998	Klebsiella pneumoniae	Klebsiella	Enterobacteriaceae	Enterobacterales	NZ_CP028998	10077	Host Functions	Bacteriocin	ceaC	Cloacin	1686	WP_032440457
NZ_CP029379	Klebsiella pneumoniae	Klebsiella	Enterobacteriaceae	Enterobacterales	NZ_CP029379	11970	Host Functions	Bacteriocin	ceaC	Cloacin	1398	WP_032440457
NZ_CP030130	Klebsiella pneumoniae	Klebsiella	Enterobacteriaceae	Enterobacterales	NZ_CP030130	10060	Host Functions	Bacteriocin	ceaC	Cloacin	1686	WP_032440457
NZ_CP031718	Klebsiella pneumoniae	Klebsiella	Enterobacteriaceae	Enterobacterales	NZ_CP031718	10060	Host Functions	Bacteriocin	ceaC	Cloacin	1686	WP_032440457
NZ_CP031757	Klebsiella aerogenes	Klebsiella	Enterobacteriaceae	Enterobacterales	NZ_CP031757	9294	Host Functions	Bacteriocin	ceaC	Cloacin	1686	WP_032440457
NZ_CP031807	Klebsiella pneumoniae	Klebsiella	Enterobacteriaceae	Enterobacterales	NZ_CP031807	9294	Host Functions	Bacteriocin	ceaC	Cloacin	1686	WP_032440457
NZ_CP032177	Klebsiella pneumoniae	Klebsiella	Enterobacteriaceae	Enterobacterales	NZ_CP032177	9294	Host Functions	Bacteriocin	ceaC	Cloacin	1686	WP_032440457
NZ_CP032199	Klebsiella pneumoniae	Klebsiella	Enterobacteriaceae	Enterobacterales	NZ_CP032199	9294	Host Functions	Bacteriocin	ceaC	Cloacin	1686	WP_032440457
NZ_CP032930	Klebsiella aerogenes	Klebsiella	Enterobacteriaceae	Enterobacterales	NZ_CP032930	9294	Host Functions	Bacteriocin	ceaC	Cloacin	804	WP_032440457
NZ_CP033403	Klebsiella pneumoniae	Klebsiella	Enterobacteriaceae	Enterobacterales	NZ_CP033403	10060	Host Functions	Bacteriocin	ceaC	Cloacin	1326	WP_032440457
NZ_CP033818	Klebsiella aerogenes	Klebsiella	Enterobacteriaceae	Enterobacterales	NZ_CP033818	9294	Host Functions	Bacteriocin	ceaC	Cloacin	1686	WP_032440457
NZ_CP033958	Klebsiella pneumoniae	Klebsiella	Enterobacteriaceae	Enterobacterales	NZ_CP033958	11970	Host Functions	Bacteriocin	ceaC	Cloacin	1686	WP_032440457
NZ_CP036303	Klebsiella pneumoniae	Klebsiella	Enterobacteriaceae	Enterobacterales	NZ_CP036303	10060	Host Functions	Bacteriocin	ceaC	Cloacin	417	WP_032440457
NZ_CP036308	Klebsiella pneumoniae	Klebsiella	Enterobacteriaceae	Enterobacterales	NZ_CP036308	11970	Host Functions	Bacteriocin	ceaC	Cloacin	537	WP_032440457
NZ_CP036369	Klebsiella pneumoniae	Klebsiella	Enterobacteriaceae	Enterobacterales	NZ_CP036369	12746	Host Functions	Bacteriocin	ceaC	Cloacin	1149	WP_182002511
NZ_CP036374	Klebsiella pneumoniae	Klebsiella	Enterobacteriaceae	Enterobacterales	NZ_CP036374	10060	Host Functions	Bacteriocin	ceaC	Cloacin	1686	WP_032440457
NZ_CP036441	Klebsiella pneumoniae	Klebsiella	Enterobacteriaceae	Enterobacterales	NZ_CP036441	19305	Host Functions	Bacteriocin	ceaC	Cloacin	1686	WP_032440457
NZ_CP036445	Klebsiella pneumoniae	Klebsiella	Enterobacteriaceae	Enterobacterales	NZ_CP036445	9293	Host Functions	Bacteriocin	ceaC	Cloacin	1686	WP_032440457
NZ_CP036449	Klebsiella pneumoniae	Klebsiella	Enterobacteriaceae	Enterobacterales	NZ_CP036449	19305	Host Functions	Bacteriocin	ceaC	Cloacin	1686	WP_032440457
NZ_CP039979	Klebsiella pneumoniae	Klebsiella	Enterobacteriaceae	Enterobacterales	NZ_CP039979	11194	Host Functions	Bacteriocin	ceaC	Cloacin	1686	WP_032440457
NZ_CP040537	Klebsiella pneumoniae	Klebsiella	Enterobacteriaceae	Enterobacterales	NZ_CP040537	11970	Host Functions	Bacteriocin	ceaC	Cloacin	1686	WP_032440457
NZ_CP040543	Klebsiella pneumoniae	Klebsiella	Enterobacteriaceae	Enterobacterales	NZ_CP040543	11970	Host Functions	Bacteriocin	ceaC	Cloacin	1686	WP_032440457
NZ_CP040549	Klebsiella pneumoniae	Klebsiella	Enterobacteriaceae	Enterobacterales	NZ_CP040549	11970	Host Functions	Bacteriocin	ceaC	Cloacin	1686	WP_032440457
NZ_CP041377	Klebsiella pneumoniae	Klebsiella	Enterobacteriaceae	Enterobacterales	NZ_CP041377	11970	Host Functions	Bacteriocin	ceaC	Cloacin	1686	WP_032440457
NZ_CP044260	Klebsiella pneumoniae	Klebsiella	Enterobacteriaceae	Enterobacterales	NZ_CP044260	10060	Host Functions	Bacteriocin	ceaC	Cloacin	1686	WP_032440457
NZ_LS992179	Citrobacter freundii	Citrobacter	Enterobacteriaceae	Enterobacterales	NZ_LS992179	9294	Host Functions	Bacteriocin	ceaC	Cloacin	1686	WP_032440457
NZ_LT216440	Klebsiella pneumoniae	Klebsiella	Enterobacteriaceae	Enterobacterales	NZ_LT216440	18623	Host Functions	Bacteriocin	ceaC	Cloacin	822	WP_032440457
NZ_LT216440	Klebsiella pneumoniae	Klebsiella	Enterobacteriaceae	Enterobacterales	NZ_LT216440	18623	Host Functions	Bacteriocin	ceaC	Cloacin	531	WP_032440457
NZ_LT216440	Klebsiella pneumoniae	Klebsiella	Enterobacteriaceae	Enterobacterales	NZ_LT216440	18623	Host Functions	Bacteriocin	ceaC	Cloacin	273	WP_032440457
NZ_CP018431	Klebsiella pneumoniae	Klebsiella	Enterobacteriaceae	Enterobacterales	NZ_CP018431	18890	Host Functions	Bacteriocin	ceaC	Cloacin	1368	WP_182002511
NZ_CP026183	Klebsiella pneumoniae	Klebsiella	Enterobacteriaceae	Enterobacterales	NZ_CP026183	6974	Host Functions	Bacteriocin	ceaC	Cloacin	195	WP_182002511
NZ_CP026214	Citrobacter sp	Citrobacter	Enterobacteriaceae	Enterobacterales	NZ_CP026214	6974	Host Functions	Bacteriocin	ceaC	Cloacin	195	WP_182002511
NZ_CP028580	Klebsiella pneumoniae	Klebsiella	Enterobacteriaceae	Enterobacterales	NZ_CP028580	12746	Host Functions	Bacteriocin	ceaC	Cloacin	1155	WP_182002511
NZ_CP033392	Klebsiella pneumoniae	Klebsiella	Enterobacteriaceae	Enterobacterales	NZ_CP033392	11904	Host Functions	Bacteriocin	ceaC	Cloacin	1155	WP_182002511
NC_013363	Escherichia coli	Escherichia	Enterobacteriaceae	Enterobacterales	NC_013363	5686	Maintenance	R/M System	cfrBIR	CfrBI family restriction endonuclease	1068	WP_001009472
NC_019076	Escherichia coli	Escherichia	Enterobacteriaceae	Enterobacterales	NC_019076	5706	Maintenance	R/M System	cfrBIR	CfrBI family restriction endonuclease	1068	WP_001009472
NZ_CP017722	Salmonella enterica	Salmonella	Enterobacteriaceae	Enterobacterales	NZ_CP017722	7665	Maintenance	R/M System	cfrBIR	CfrBI family restriction endonuclease	1068	WP_023232563
NC_019269	Yersinia frederiksenii	Yersinia	Yersiniaceae	Enterobacterales	NC_019269	5574	Host Functions	Bacteriocin	cfy	Colicin FY	1317	WP_015060722
NC_001373	Escherichia coli	Escherichia	Enterobacteriaceae	Enterobacterales	NC_001373	6720	Host Functions	Bacteriocin Immunity	cim	Colicin Immunity Protein	534	WP_127674048
NC_002119	Escherichia coli	Escherichia	Enterobacteriaceae	Enterobacterales	NC_002119	9957	Host Functions	Bacteriocin Immunity	cim	Cloacin Immunity Protein	258	WP_004152553
NC_009793	Citrobacter koseri	Citrobacter	Enterobacteriaceae	Enterobacterales	NC_009793	9294	Host Functions	Bacteriocin Immunity	cim	Cloacin Immunity Protein	258	WP_004152553
NC_011382	Klebsiella pneumoniae	Klebsiella	Enterobacteriaceae	Enterobacterales	NC_011382	23753	Host Functions	Bacteriocin Immunity	cim	Cloacin Immunity Protein	258	WP_004152553
NC_016151	Citrobacter freundii	Citrobacter	Enterobacteriaceae	Enterobacterales	NC_016151	6720	Host Functions	Bacteriocin Immunity	cim	Colicin Immunity Protein	534	WP_127674048
NC_018953	Klebsiella pneumoniae	Klebsiella	Enterobacteriaceae	Enterobacterales	NC_018953	9294	Host Functions	Bacteriocin Immunity	cim	Cloacin Immunity Protein	258	WP_004152553
NC_019156	Klebsiella pneumoniae	Klebsiella	Enterobacteriaceae	Enterobacterales	NC_019156	15101	Host Functions	Bacteriocin Immunity	cim	Cloacin Immunity Protein	258	WP_004152553
NC_019159	Klebsiella pneumoniae	Klebsiella	Enterobacteriaceae	Enterobacterales	NC_019159	13636	Host Functions	Bacteriocin Immunity	cim	Cloacin Immunity Protein	258	WP_004152553
NC_020182	Klebsiella aerogenes	Klebsiella	Enterobacteriaceae	Enterobacterales	NC_020182	9294	Host Functions	Bacteriocin Immunity	cim	Cloacin Immunity Protein	258	WP_004152553
NC_021666	Klebsiella pneumoniae	Klebsiella	Enterobacteriaceae	Enterobacterales	NC_021666	14709	Host Functions	Bacteriocin Immunity	cim	Cloacin Immunity Protein	258	WP_004152553
NC_022083	Klebsiella pneumoniae	Klebsiella	Enterobacteriaceae	Enterobacterales	NC_022083	12207	Host Functions	Bacteriocin Immunity	cim	Cloacin Immunity Protein	258	WP_004152553
NZ_CP006928	Klebsiella pneumoniae	Klebsiella	Enterobacteriaceae	Enterobacterales	NZ_CP006928	14249	Host Functions	Bacteriocin Immunity	cim	Cloacin Immunity Protein	258	WP_004152553
NZ_CP007728	Klebsiella pneumoniae	Klebsiella	Enterobacteriaceae	Enterobacterales	NZ_CP007728	15096	Host Functions	Bacteriocin Immunity	cim	Cloacin Immunity Protein	258	WP_004152553
NZ_CP008828	Klebsiella pneumoniae	Klebsiella	Enterobacteriaceae	Enterobacterales	NZ_CP008828	15096	Host Functions	Bacteriocin Immunity	cim	Cloacin Immunity Protein	258	WP_004152553
NZ_CP008832	Klebsiella pneumoniae	Klebsiella	Enterobacteriaceae	Enterobacterales	NZ_CP008832	13841	Host Functions	Bacteriocin Immunity	cim	Cloacin Immunity Protein	258	WP_004152553
NZ_CP009772	Klebsiella pneumoniae	Klebsiella	Enterobacteriaceae	Enterobacterales	NZ_CP009772	9294	Host Functions	Bacteriocin Immunity	cim	Cloacin Immunity Protein	258	WP_004152553
NZ_CP009778	Klebsiella pneumoniae	Klebsiella	Enterobacteriaceae	Enterobacterales	NZ_CP009778	15271	Host Functions	Bacteriocin Immunity	cim	Cloacin Immunity Protein	258	WP_004152553
NZ_CP009873	Klebsiella pneumoniae	Klebsiella	Enterobacteriaceae	Enterobacterales	NZ_CP009873	13841	Host Functions	Bacteriocin Immunity	cim	Cloacin Immunity Protein	258	WP_004152553
NZ_CP009877	Klebsiella pneumoniae	Klebsiella	Enterobacteriaceae	Enterobacterales	NZ_CP009877	15100	Host Functions	Bacteriocin Immunity	cim	Cloacin Immunity Protein	258	WP_004152553
NZ_CP010394	Klebsiella pneumoniae	Klebsiella	Enterobacteriaceae	Enterobacterales	NZ_CP010394	13841	Host Functions	Bacteriocin Immunity	cim	Cloacin Immunity Protein	258	WP_004152553
NZ_CP011979	Klebsiella pneumoniae	Klebsiella	Enterobacteriaceae	Enterobacterales	NZ_CP011979	20222	Host Functions	Bacteriocin Immunity	cim	Cloacin Immunity Protein	258	WP_004152553
NZ_CP011984	Klebsiella pneumoniae	Klebsiella	Enterobacteriaceae	Enterobacterales	NZ_CP011984	13838	Host Functions	Bacteriocin Immunity	cim	Cloacin Immunity Protein	258	WP_004152553
NZ_CP011988	Klebsiella pneumoniae	Klebsiella	Enterobacteriaceae	Enterobacterales	NZ_CP011988	13841	Host Functions	Bacteriocin Immunity	cim	Cloacin Immunity Protein	258	WP_004152553
NZ_CP011993	Klebsiella pneumoniae	Klebsiella	Enterobacteriaceae	Enterobacterales	NZ_CP011993	13841	Host Functions	Bacteriocin Immunity	cim	Cloacin Immunity Protein	258	WP_004152553
NZ_CP015384	Klebsiella pneumoniae	Klebsiella	Enterobacteriaceae	Enterobacterales	NZ_CP015384	15100	Host Functions	Bacteriocin Immunity	cim	Cloacin Immunity Protein	258	WP_004152553
NZ_CP018353	Klebsiella pneumoniae	Klebsiella	Enterobacteriaceae	Enterobacterales	NZ_CP018353	13841	Host Functions	Bacteriocin Immunity	cim	Cloacin Immunity Protein	258	WP_004152553
NZ_CP018425	Klebsiella pneumoniae	Klebsiella	Enterobacteriaceae	Enterobacterales	NZ_CP018425	15270	Host Functions	Bacteriocin Immunity	cim	Cloacin Immunity Protein	258	WP_004152553
NZ_CP018431	Klebsiella pneumoniae	Klebsiella	Enterobacteriaceae	Enterobacterales	NZ_CP018431	18890	Host Functions	Bacteriocin Immunity	cim	Cloacin Immunity Protein	258	WP_004152553
NZ_CP018433	Klebsiella pneumoniae	Klebsiella	Enterobacteriaceae	Enterobacterales	NZ_CP018433	15273	Host Functions	Bacteriocin Immunity	cim	Cloacin Immunity Protein	258	WP_004152553
NZ_CP018445	Klebsiella pneumoniae	Klebsiella	Enterobacteriaceae	Enterobacterales	NZ_CP018445	9294	Host Functions	Bacteriocin Immunity	cim	Cloacin Immunity Protein	258	WP_004152553
NZ_CP018672	Klebsiella pneumoniae	Klebsiella	Enterobacteriaceae	Enterobacterales	NZ_CP018672	9294	Host Functions	Bacteriocin Immunity	cim	Cloacin Immunity Protein	258	WP_004152553
NZ_CP019776	Klebsiella pneumoniae	Klebsiella	Enterobacteriaceae	Enterobacterales	NZ_CP019776	14027	Host Functions	Bacteriocin Immunity	cim	Cloacin Immunity Protein	258	WP_004152553
NZ_CP020075	Klebsiella pneumoniae	Klebsiella	Enterobacteriaceae	Enterobacterales	NZ_CP020075	22062	Host Functions	Bacteriocin Immunity	cim	Cloacin Immunity Protein	258	WP_004152553
NZ_CP020112	Citrobacter koseri	Klebsiella	Enterobacteriaceae	Enterobacterales	NZ_CP020112	13841	Host Functions	Bacteriocin Immunity	cim	Cloacin Immunity Protein	258	WP_004152553
NZ_CP021543	Klebsiella pneumoniae	Klebsiella	Enterobacteriaceae	Enterobacterales	NZ_CP021543	15271	Host Functions	Bacteriocin Immunity	cim	Cloacin Immunity Protein	258	WP_004152553
NZ_CP021548	Klebsiella pneumoniae	Klebsiella	Enterobacteriaceae	Enterobacterales	NZ_CP021548	22633	Host Functions	Bacteriocin Immunity	cim	Cloacin Immunity Protein	258	WP_004152553
NZ_CP021717	Klebsiella pneumoniae	Klebsiella	Enterobacteriaceae	Enterobacterales	NZ_CP021717	15271	Host Functions	Bacteriocin Immunity	cim	Cloacin Immunity Protein	258	WP_004152553
NZ_CP021756	Klebsiella pneumoniae	Klebsiella	Enterobacteriaceae	Enterobacterales	NZ_CP021756	22632	Host Functions	Bacteriocin Immunity	cim	Cloacin Immunity Protein	258	WP_004152553
NZ_CP021837	Klebsiella pneumoniae	Klebsiella	Enterobacteriaceae	Enterobacterales	NZ_CP021837	15271	Host Functions	Bacteriocin Immunity	cim	Cloacin Immunity Protein	258	WP_004152553
NZ_CP021860	Klebsiella pneumoniae	Klebsiella	Enterobacteriaceae	Enterobacterales	NZ_CP021860	24749	Host Functions	Bacteriocin Immunity	cim	Cloacin Immunity Protein	258	WP_004152553
NZ_CP022576	Klebsiella pneumoniae	Klebsiella	Enterobacteriaceae	Enterobacterales	NZ_CP022576	13841	Host Functions	Bacteriocin Immunity	cim	Cloacin Immunity Protein	258	WP_004152553
NZ_CP022921	Klebsiella pneumoniae	Klebsiella	Enterobacteriaceae	Enterobacterales	NZ_CP022921	9294	Host Functions	Bacteriocin Immunity	cim	Cloacin Immunity Protein	258	WP_004152553
NZ_CP023528	Citrobacter koseri	Citrobacter	Enterobacteriaceae	Enterobacterales	NZ_CP023528	9195	Host Functions	Bacteriocin Immunity	cim	Cloacin Immunity Protein	258	WP_004152553
NZ_CP023557	Klebsiella pneumoniae	Klebsiella	Enterobacteriaceae	Enterobacterales	NZ_CP023557	9293	Host Functions	Bacteriocin Immunity	cim	Cloacin Immunity Protein	258	WP_004152553
NZ_CP023852	Escherichia coli	Escherichia	Enterobacteriaceae	Enterobacterales	NZ_CP023852	10612	Host Functions	Bacteriocin Immunity	cim	Cloacin Immunity Protein	258	WP_004152553
NZ_CP024651	Escherichia coli	Escherichia	Enterobacteriaceae	Enterobacterales	NZ_CP024651	14241	Host Functions	Bacteriocin Immunity	cim	Cloacin Immunity Protein	258	WP_004152553
NZ_CP024884	Klebsiella aerogenes	Klebsiella	Enterobacteriaceae	Enterobacterales	NZ_CP024884	9294	Host Functions	Bacteriocin Immunity	cim	Cloacin Immunity Protein	258	WP_004152553
NZ_CP026710	Citrobacter koseri	Citrobacter	Enterobacteriaceae	Enterobacterales	NZ_CP026710	9294	Host Functions	Bacteriocin Immunity	cim	Cloacin Immunity Protein	258	WP_004152553
NZ_CP027052	Klebsiella pneumoniae	Klebsiella	Enterobacteriaceae	Enterobacterales	NZ_CP027052	13841	Host Functions	Bacteriocin Immunity	cim	Cloacin Immunity Protein	258	WP_004152553
NZ_CP027058	Klebsiella pneumoniae	Klebsiella	Enterobacteriaceae	Enterobacterales	NZ_CP027058	13841	Host Functions	Bacteriocin Immunity	cim	Cloacin Immunity Protein	258	WP_004152553
NZ_CP027698	Klebsiella pneumoniae	Klebsiella	Enterobacteriaceae	Enterobacterales	NZ_CP027698	9291	Host Functions	Bacteriocin Immunity	cim	Cloacin Immunity Protein	258	WP_004152553
NZ_CP031757	Klebsiella aerogenes	Klebsiella	Enterobacteriaceae	Enterobacterales	NZ_CP031757	9294	Host Functions	Bacteriocin Immunity	cim	Cloacin Immunity Protein	258	WP_004152553
NZ_CP031807	Klebsiella pneumoniae	Klebsiella	Enterobacteriaceae	Enterobacterales	NZ_CP031807	9294	Host Functions	Bacteriocin Immunity	cim	Cloacin Immunity Protein	258	WP_004152553
NZ_CP032177	Klebsiella pneumoniae	Klebsiella	Enterobacteriaceae	Enterobacterales	NZ_CP032177	9294	Host Functions	Bacteriocin Immunity	cim	Cloacin Immunity Protein	258	WP_004152553
NZ_CP032199	Klebsiella pneumoniae	Klebsiella	Enterobacteriaceae	Enterobacterales	NZ_CP032199	9294	Host Functions	Bacteriocin Immunity	cim	Cloacin Immunity Protein	258	WP_004152553
NZ_CP032930	Klebsiella aerogenes	Klebsiella	Enterobacteriaceae	Enterobacterales	NZ_CP032930	9294	Host Functions	Bacteriocin Immunity	cim	Cloacin Immunity Protein	258	WP_004152553
NZ_CP033818	Klebsiella aerogenes	Klebsiella	Enterobacteriaceae	Enterobacterales	NZ_CP033818	9294	Host Functions	Bacteriocin Immunity	cim	Cloacin Immunity Protein	258	WP_004152553
NZ_CP036441	Klebsiella pneumoniae	Klebsiella	Enterobacteriaceae	Enterobacterales	NZ_CP036441	19305	Host Functions	Bacteriocin Immunity	cim	Cloacin Immunity Protein	258	WP_004152553
NZ_CP036445	Klebsiella pneumoniae	Klebsiella	Enterobacteriaceae	Enterobacterales	NZ_CP036445	9293	Host Functions	Bacteriocin Immunity	cim	Cloacin Immunity Protein	258	WP_004152553
NZ_CP036449	Klebsiella pneumoniae	Klebsiella	Enterobacteriaceae	Enterobacterales	NZ_CP036449	19305	Host Functions	Bacteriocin Immunity	cim	Cloacin Immunity Protein	258	WP_004152553
NZ_CP039979	Klebsiella pneumoniae	Klebsiella	Enterobacteriaceae	Enterobacterales	NZ_CP039979	11194	Host Functions	Bacteriocin Immunity	cim	Cloacin Immunity Protein	258	WP_004152553
NZ_LS992179	Citrobacter freundii	Citrobacter	Enterobacteriaceae	Enterobacterales	NZ_LS992179	9294	Host Functions	Bacteriocin Immunity	cim	Cloacin Immunity Protein	258	WP_004152553
NZ_LT216440	Klebsiella pneumoniae	Klebsiella	Enterobacteriaceae	Enterobacterales	NZ_LT216440	18623	Host Functions	Bacteriocin Immunity	cim	Cloacin Immunity Protein	258	WP_004152553
NZ_LT216440	Klebsiella pneumoniae	Klebsiella	Enterobacteriaceae	Enterobacterales	NZ_LT216440	18623	Host Functions	Bacteriocin Immunity	cim	Cloacin Immunity Protein	258	WP_004152553
NC_006881	Escherichia coli	Escherichia	Enterobacteriaceae	Enterobacterales	NC_006881	8318	Host Functions	Bacteriocin	cka	Colicin K	1647	WP_162484469
NZ_CP011137	Escherichia coli	Escherichia	Enterobacteriaceae	Enterobacterales	NZ_CP011137	6989	Host Functions	Bacteriocin	cka	Colicin K	1647	WP_162484469
NZ_CP018987	Escherichia coli	Escherichia	Enterobacteriaceae	Enterobacterales	NZ_CP018987	6995	Host Functions	Bacteriocin	cka	Colicin K	1653	WP_162484469
NZ_CP010159	Escherichia coli	Escherichia	Enterobacteriaceae	Enterobacterales	NZ_CP010159	6822	Host Functions	Bacteriocin Immunity	cki	Colicin K Immunity Protein	291	WP_01126416
NZ_CP011137	Escherichia coli	Escherichia	Enterobacteriaceae	Enterobacterales	NZ_CP011137	6989	Host Functions	Bacteriocin Immunity	cki	Colicin K Immunity Protein	291	WP_01126416
NZ_CP018987	Escherichia coli	Escherichia	Enterobacteriaceae	Enterobacterales	NZ_CP018987	6995	Host Functions	Bacteriocin Immunity	cki	Colicin K Immunity Protein	291	WP_01126416
NZ_CP019025	Escherichia coli	Escherichia	Enterobacteriaceae	Enterobacterales	NZ_CP019025	6647	Host Functions	Bacteriocin Immunity	cki	Colicin K Immunity Protein	291	WP_01126416
NZ_CP021102	Escherichia coli	Escherichia	Enterobacteriaceae	Enterobacterales	NZ_CP021102	8639	Host Functions	Bacteriocin Immunity	cki	Colicin K Immunity Protein	291	WP_01126416
NZ_CP031900	Escherichia coli	Escherichia	Enterobacteriaceae	Enterobacterales	NZ_CP031900	7769	Host Functions	Bacteriocin Immunity	cki	Colicin K Immunity Protein	291	WP_011264161
NZ_CP027259	Escherichia coli	Escherichia	Enterobacteriaceae	Enterobacterales	NZ_CP027259	6812	Host Functions	Bacteriocin	cna	Colicin N	1164	WP_032488335
NC_002487	Escherichia coli	Escherichia	Enterobacteriaceae	Enterobacterales	NC_002487	5857	Host Functions	Bacteriocin Immunity	cni	Colicin N Immunity Protein	525	WP_047649571
NZ_CP016009	Escherichia coli	Escherichia	Enterobacteriaceae	Enterobacterales	NZ_CP016009	8556	Host Functions	Bacteriocin Immunity	cni	Colicin N Immunity Protein	525	WP_047649571
NZ_CP027259	Escherichia coli	Escherichia	Enterobacteriaceae	Enterobacterales	NZ_CP027259	6812	Host Functions	Bacteriocin Immunity	cni	Colicin N Immunity Protein	525	WP_047649571
NC_001371	Escherichia coli	Escherichia	Enterobacteriaceae	Enterobacterales	NC_001371	6646	Host Functions	Bacteriocin Release	cnl	Colicin Release Lysis Protein	138	WP_001405930
NC_001373	Escherichia coli	Escherichia	Enterobacteriaceae	Enterobacterales	NC_001373	6720	Host Functions	Bacteriocin Release	cnl	Colicin Release Lysis Protein	156	WP_008323621
NC_002119	Escherichia coli	Escherichia	Enterobacteriaceae	Enterobacterales	NC_002119	9957	Host Functions	Bacteriocin Release	cnl	Colicin Release Lysis Protein	150	WP_020956931
NC_002610	Klebsiella pneumoniae	Klebsiella	Enterobacteriaceae	Enterobacterales	NC_002610	5258	Host Functions	Bacteriocin Release	cnl	Colicin Release Lysis Protein	156	WP_008323621
NC_009346	Shigella sonnei	Shigella	Enterobacteriaceae	Enterobacterales	NC_009346	5153	Host Functions	Bacteriocin Release	cnl	Colicin Release Lysis Protein	162	WP_001329514
NC_009793	Citrobacter koseri	Citrobacter	Enterobacteriaceae	Enterobacterales	NC_009793	9294	Host Functions	Bacteriocin Release	cnl	Colicin Release Lysis Protein	150	WP_020956931
NC_010485	Escherichia coli	Escherichia	Enterobacteriaceae	Enterobacterales	NC_010485	8909	Host Functions	Bacteriocin Release	cnl	Colicin Release Lysis Protein	138	WP_001405930
NC_011382	Klebsiella pneumoniae	Klebsiella	Enterobacteriaceae	Enterobacterales	NC_011382	23753	Host Functions	Bacteriocin Release	cnl	Colicin Release Lysis Protein	150	WP_020956931
NC_013368	Escherichia coli	Escherichia	Enterobacteriaceae	Enterobacterales	NC_013368	6673	Host Functions	Bacteriocin Release	cnl	Colicin Release Lysis Protein	147	WP_000711480
NC_013589	Escherichia coli	Escherichia	Enterobacteriaceae	Enterobacterales	NC_013589	5159	Host Functions	Bacteriocin Release	cnl	Colicin Release Lysis Protein	162	WP_001329514
NC_016151	Citrobacter freundii	Citrobacter	Enterobacteriaceae	Enterobacterales	NC_016151	6720	Host Functions	Bacteriocin Release	cnl	Colicin Release Lysis Protein	156	WP_008323621
NC_016823	Shigella sonnei	Shigella	Enterobacteriaceae	Enterobacterales	NC_016823	5153	Host Functions	Bacteriocin Release	cnl	Colicin Release Lysis Protein	162	WP_001329514
NC_018953	Klebsiella pneumoniae	Klebsiella	Enterobacteriaceae	Enterobacterales	NC_018953	9294	Host Functions	Bacteriocin Release	cnl	Colicin Release Lysis Protein	150	WP_020956931
NC_018996	Escherichia coli	Escherichia	Enterobacteriaceae	Enterobacterales	NC_018996	5153	Host Functions	Bacteriocin Release	cnl	Colicin Release Lysis Protein	162	WP_001329514
NC_019156	Klebsiella pneumoniae	Klebsiella	Enterobacteriaceae	Enterobacterales	NC_019156	15101	Host Functions	Bacteriocin Release	cnl	Colicin Release Lysis Protein	150	WP_020956931
NC_019159	Klebsiella pneumoniae	Klebsiella	Enterobacteriaceae	Enterobacterales	NC_019159	13636	Host Functions	Bacteriocin Release	cnl	Colicin Release Lysis Protein	150	WP_020956931
NC_020182	Klebsiella aerogenes	Klebsiella	Enterobacteriaceae	Enterobacterales	NC_020182	9294	Host Functions	Bacteriocin Release	cnl	Colicin Release Lysis Protein	150	WP_020956931
NC_021666	Klebsiella pneumoniae	Klebsiella	Enterobacteriaceae	Enterobacterales	NC_021666	14709	Host Functions	Bacteriocin Release	cnl	Colicin Release Lysis Protein	150	WP_020956931
NC_022083	Klebsiella pneumoniae	Klebsiella	Enterobacteriaceae	Enterobacterales	NC_022083	12207	Host Functions	Bacteriocin Release	cnl	Colicin Release Lysis Protein	150	WP_020956931
NC_025178	Escherichia coli	Escherichia	Enterobacteriaceae	Enterobacterales	NC_025178	7036	Host Functions	Bacteriocin Release	cnl	Colicin Release Lysis Protein	138	WP_001405930
NZ_AP018675	Klebsiella pneumoniae	Klebsiella	Enterobacteriaceae	Enterobacterales	NZ_AP018675	10060	Host Functions	Bacteriocin Release	cnl	Colicin Release Lysis Protein	150	WP_020956931
NZ_AP018675	Klebsiella pneumoniae	Klebsiella	Enterobacteriaceae	Enterobacterales	NZ_AP018675	10060	Host Functions	Bacteriocin Release	cnl	Colicin Release Lysis Protein	150	WP_032440454
NZ_AP019636	Enterobacter sp	Enterobacter	Enterobacteriaceae	Enterobacterales	NZ_AP019636	9021	Host Functions	Bacteriocin Release	cnl	Colicin Release Lysis Protein	156	WP_008323621
NZ_AP019766	Escherichia coli	Escherichia	Enterobacteriaceae	Enterobacterales	NZ_AP019766	6674	Host Functions	Bacteriocin Release	cnl	Colicin Release Lysis Protein	147	WP_000726755
NZ_CP006928	Klebsiella pneumoniae	Klebsiella	Enterobacteriaceae	Enterobacterales	NZ_CP006928	14249	Host Functions	Bacteriocin Release	cnl	Colicin Release Lysis Protein	150	WP_020956931
NZ_CP007728	Klebsiella pneumoniae	Klebsiella	Enterobacteriaceae	Enterobacterales	NZ_CP007728	15096	Host Functions	Bacteriocin Release	cnl	Colicin Release Lysis Protein	150	WP_020956931
NZ_CP008828	Klebsiella pneumoniae	Klebsiella	Enterobacteriaceae	Enterobacterales	NZ_CP008828	15096	Host Functions	Bacteriocin Release	cnl	Colicin Release Lysis Protein	150	WP_020956931
NZ_CP008832	Klebsiella pneumoniae	Klebsiella	Enterobacteriaceae	Enterobacterales	NZ_CP008832	13841	Host Functions	Bacteriocin Release	cnl	Colicin Release Lysis Protein	150	WP_020956931
NZ_CP009772	Klebsiella pneumoniae	Klebsiella	Enterobacteriaceae	Enterobacterales	NZ_CP009772	9294	Host Functions	Bacteriocin Release	cnl	Colicin Release Lysis Protein	150	WP_020956931
NZ_CP009778	Klebsiella pneumoniae	Klebsiella	Enterobacteriaceae	Enterobacterales	NZ_CP009778	15271	Host Functions	Bacteriocin Release	cnl	Colicin Release Lysis Protein	150	WP_020956931
NZ_CP009873	Klebsiella pneumoniae	Klebsiella	Enterobacteriaceae	Enterobacterales	NZ_CP009873	13841	Host Functions	Bacteriocin Release	cnl	Colicin Release Lysis Protein	150	WP_020956931
NZ_CP009877	Klebsiella pneumoniae	Klebsiella	Enterobacteriaceae	Enterobacterales	NZ_CP009877	15100	Host Functions	Bacteriocin Release	cnl	Colicin Release Lysis Protein	150	WP_020956931
NZ_CP010128	Escherichia coli	Escherichia	Enterobacteriaceae	Enterobacterales	NZ_CP010128	7982	Host Functions	Bacteriocin Release	cnl	Colicin Release Lysis Protein	138	WP_001405930
NZ_CP010159	Escherichia coli	Escherichia	Enterobacteriaceae	Enterobacterales	NZ_CP010159	6822	Host Functions	Bacteriocin Release	cnl	Colicin Release Lysis Protein	132	WP_113918746
NZ_CP010175	Escherichia coli	Escherichia	Enterobacteriaceae	Enterobacterales	NZ_CP010175	6647	Host Functions	Bacteriocin Release	cnl	Colicin Release Lysis Protein	138	WP_001405930
NZ_CP010394	Klebsiella pneumoniae	Klebsiella	Enterobacteriaceae	Enterobacterales	NZ_CP010394	13841	Host Functions	Bacteriocin Release	cnl	Colicin Release Lysis Protein	150	WP_020956931
NZ_CP011137	Escherichia coli	Escherichia	Enterobacteriaceae	Enterobacterales	NZ_CP011137	6989	Host Functions	Bacteriocin Release	cnl	Colicin Release Lysis Protein	132	WP_113918746
NZ_CP011979	Klebsiella pneumoniae	Klebsiella	Enterobacteriaceae	Enterobacterales	NZ_CP011979	20222	Host Functions	Bacteriocin Release	cnl	Colicin Release Lysis Protein	150	WP_020956931
NZ_CP011984	Klebsiella pneumoniae	Klebsiella	Enterobacteriaceae	Enterobacterales	NZ_CP011984	13838	Host Functions	Bacteriocin Release	cnl	Colicin Release Lysis Protein	150	WP_020956931
NZ_CP011988	Klebsiella pneumoniae	Klebsiella	Enterobacteriaceae	Enterobacterales	NZ_CP011988	13841	Host Functions	Bacteriocin Release	cnl	Colicin Release Lysis Protein	150	WP_020956931
NZ_CP011993	Klebsiella pneumoniae	Klebsiella	Enterobacteriaceae	Enterobacterales	NZ_CP011993	13841	Host Functions	Bacteriocin Release	cnl	Colicin Release Lysis Protein	150	WP_020956931
NZ_CP012628	Escherichia coli	Escherichia	Enterobacteriaceae	Enterobacterales	NZ_CP012628	6647	Host Functions	Bacteriocin Release	cnl	Colicin Release Lysis Protein	138	WP_001405930
NZ_CP012628	Escherichia coli	Escherichia	Enterobacteriaceae	Enterobacterales	NZ_CP012628	6647	Host Functions	Bacteriocin Release	cnl	Colicin Release Lysis Protein	132	WP_113918746
NZ_CP014198	Escherichia coli	Escherichia	Enterobacteriaceae	Enterobacterales	NZ_CP014198	7057	Host Functions	Bacteriocin Release	cnl	Colicin Release Lysis Protein	138	WP_001329514
NZ_CP015384	Klebsiella pneumoniae	Klebsiella	Enterobacteriaceae	Enterobacterales	NZ_CP015384	15100	Host Functions	Bacteriocin Release	cnl	Colicin Release Lysis Protein	150	WP_020956931
NZ_CP015391	Klebsiella pneumoniae	Klebsiella	Enterobacteriaceae	Enterobacterales	NZ_CP015391	11090	Host Functions	Bacteriocin Release	cnl	Colicin Release Lysis Protein	150	WP_020956931
NZ_CP015917	Escherichia coli	Escherichia	Enterobacteriaceae	Enterobacterales	NZ_CP015917	8972	Host Functions	Bacteriocin Release	cnl	Colicin Release Lysis Protein	138	WP_001405930
NZ_CP016519	Salmonella enterica	Salmonella	Enterobacteriaceae	Enterobacterales	NZ_CP016519	6647	Host Functions	Bacteriocin Release	cnl	Colicin Release Lysis Protein	138	WP_001405930
NZ_CP017388	Klebsiella pneumoniae	Klebsiella	Enterobacteriaceae	Enterobacterales	NZ_CP017388	10077	Host Functions	Bacteriocin Release	cnl	Colicin Release Lysis Protein	150	WP_020956931
NZ_CP017388	Klebsiella pneumoniae	Klebsiella	Enterobacteriaceae	Enterobacterales	NZ_CP017388	10077	Host Functions	Bacteriocin Release	cnl	Colicin Release Lysis Protein	150	WP_032440454
NZ_CP018348	Klebsiella pneumoniae	Klebsiella	Enterobacteriaceae	Enterobacterales	NZ_CP018348	9294	Host Functions	Bacteriocin Release	cnl	Colicin Release Lysis Protein	150	WP_020956931
NZ_CP018353	Klebsiella pneumoniae	Klebsiella	Enterobacteriaceae	Enterobacterales	NZ_CP018353	13841	Host Functions	Bacteriocin Release	cnl	Colicin Release Lysis Protein	150	WP_020956931
NZ_CP018425	Klebsiella pneumoniae	Klebsiella	Enterobacteriaceae	Enterobacterales	NZ_CP018425	15270	Host Functions	Bacteriocin Release	cnl	Colicin Release Lysis Protein	150	WP_020956931
NZ_CP018431	Klebsiella pneumoniae	Klebsiella	Enterobacteriaceae	Enterobacterales	NZ_CP018431	18890	Host Functions	Bacteriocin Release	cnl	Colicin Release Lysis Protein	150	WP_020956931
NZ_CP018431	Klebsiella pneumoniae	Klebsiella	Enterobacteriaceae	Enterobacterales	NZ_CP018431	18890	Host Functions	Bacteriocin Release	cnl	Colicin Release Lysis Protein	138	WP_001329514
NZ_CP018433	Klebsiella pneumoniae	Klebsiella	Enterobacteriaceae	Enterobacterales	NZ_CP018433	15273	Host Functions	Bacteriocin Release	cnl	Colicin Release Lysis Protein	150	WP_020956931
NZ_CP018445	Klebsiella pneumoniae	Klebsiella	Enterobacteriaceae	Enterobacterales	NZ_CP018445	9294	Host Functions	Bacteriocin Release	cnl	Colicin Release Lysis Protein	150	WP_020956931
NZ_CP018672	Klebsiella pneumoniae	Klebsiella	Enterobacteriaceae	Enterobacterales	NZ_CP018672	9294	Host Functions	Bacteriocin Release	cnl	Colicin Release Lysis Protein	150	WP_020956931
NZ_CP018943	Escherichia coli	Escherichia	Enterobacteriaceae	Enterobacterales	NZ_CP018943	6647	Host Functions	Bacteriocin Release	cnl	Colicin Release Lysis Protein	138	WP_001405930
NZ_CP018943	Escherichia coli	Escherichia	Enterobacteriaceae	Enterobacterales	NZ_CP018943	6647	Host Functions	Bacteriocin Release	cnl	Colicin Release Lysis Protein	138	WP_001329514
NZ_CP018949	Escherichia coli	Escherichia	Enterobacteriaceae	Enterobacterales	NZ_CP018949	16559	Host Functions	Bacteriocin Release	cnl	Colicin Release Lysis Protein	138	WP_001405930
NZ_CP018987	Escherichia coli	Escherichia	Enterobacteriaceae	Enterobacterales	NZ_CP018987	6995	Host Functions	Bacteriocin Release	cnl	Colicin Release Lysis Protein	138	WP_001329514
NZ_CP019025	Escherichia coli	Escherichia	Enterobacteriaceae	Enterobacterales	NZ_CP019025	6647	Host Functions	Bacteriocin Release	cnl	Colicin Release Lysis Protein	138	WP_001405930
NZ_CP019776	Klebsiella pneumoniae	Klebsiella	Enterobacteriaceae	Enterobacterales	NZ_CP019776	14027	Host Functions	Bacteriocin Release	cnl	Colicin Release Lysis Protein	150	WP_020956931
NZ_CP020075	Klebsiella pneumoniae	Klebsiella	Enterobacteriaceae	Enterobacterales	NZ_CP020075	22062	Host Functions	Bacteriocin Release	cnl	Colicin Release Lysis Protein	150	WP_020956931
NZ_CP020112	Citrobacter koseri	Klebsiella	Enterobacteriaceae	Enterobacterales	NZ_CP020112	13841	Host Functions	Bacteriocin Release	cnl	Colicin Release Lysis Protein	150	WP_020956931
NZ_CP020840	Klebsiella pneumoniae	Klebsiella	Enterobacteriaceae	Enterobacterales	NZ_CP020840	11984	Host Functions	Bacteriocin Release	cnl	Colicin Release Lysis Protein	150	WP_020956931
NZ_CP021101	Escherichia coli	Escherichia	Enterobacteriaceae	Enterobacterales	NZ_CP021101	8618	Host Functions	Bacteriocin Release	cnl	Colicin Release Lysis Protein	138	WP_001329514
NZ_CP021102	Escherichia coli	Escherichia	Enterobacteriaceae	Enterobacterales	NZ_CP021102	8639	Host Functions	Bacteriocin Release	cnl	Colicin Release Lysis Protein	132	WP_113918746
NZ_CP021102	Escherichia coli	Escherichia	Enterobacteriaceae	Enterobacterales	NZ_CP021102	8639	Host Functions	Bacteriocin Release	cnl	Colicin Release Lysis Protein	132	WP_113918746
NZ_CP021543	Klebsiella pneumoniae	Klebsiella	Enterobacteriaceae	Enterobacterales	NZ_CP021543	15271	Host Functions	Bacteriocin Release	cnl	Colicin Release Lysis Protein	150	WP_020956931
NZ_CP021548	Klebsiella pneumoniae	Klebsiella	Enterobacteriaceae	Enterobacterales	NZ_CP021548	22633	Host Functions	Bacteriocin Release	cnl	Colicin Release Lysis Protein	150	WP_020956931
NZ_CP021717	Klebsiella pneumoniae	Klebsiella	Enterobacteriaceae	Enterobacterales	NZ_CP021717	15271	Host Functions	Bacteriocin Release	cnl	Colicin Release Lysis Protein	150	WP_020956931
NZ_CP021756	Klebsiella pneumoniae	Klebsiella	Enterobacteriaceae	Enterobacterales	NZ_CP021756	22632	Host Functions	Bacteriocin Release	cnl	Colicin Release Lysis Protein	150	WP_020956931
NZ_CP021779	Enterobacter cloacae	Enterobacter	Enterobacteriaceae	Enterobacterales	NZ_CP021779	15028	Host Functions	Bacteriocin Release	cnl	Colicin Release Lysis Protein	150	WP_020956931
NZ_CP021837	Klebsiella pneumoniae	Klebsiella	Enterobacteriaceae	Enterobacterales	NZ_CP021837	15271	Host Functions	Bacteriocin Release	cnl	Colicin Release Lysis Protein	150	WP_020956931
NZ_CP021860	Klebsiella pneumoniae	Klebsiella	Enterobacteriaceae	Enterobacterales	NZ_CP021860	24749	Host Functions	Bacteriocin Release	cnl	Colicin Release Lysis Protein	150	WP_020956931
NZ_CP022576	Klebsiella pneumoniae	Klebsiella	Enterobacteriaceae	Enterobacterales	NZ_CP022576	13841	Host Functions	Bacteriocin Release	cnl	Colicin Release Lysis Protein	150	WP_020956931
NZ_CP022921	Klebsiella pneumoniae	Klebsiella	Enterobacteriaceae	Enterobacterales	NZ_CP022921	9294	Host Functions	Bacteriocin Release	cnl	Colicin Release Lysis Protein	150	WP_020956931
NZ_CP023528	Citrobacter koseri	Citrobacter	Enterobacteriaceae	Enterobacterales	NZ_CP023528	9195	Host Functions	Bacteriocin Release	cnl	Colicin Release Lysis Protein	150	WP_020956931
NZ_CP023557	Klebsiella pneumoniae	Klebsiella	Enterobacteriaceae	Enterobacterales	NZ_CP023557	9293	Host Functions	Bacteriocin Release	cnl	Colicin Release Lysis Protein	150	WP_020956931
NZ_CP023650	Shigella sonnei	Shigella	Enterobacteriaceae	Enterobacterales	NZ_CP023650	5153	Host Functions	Bacteriocin Release	cnl	Colicin Release Lysis Protein	138	WP_001329514
NZ_CP023852	Escherichia coli	Escherichia	Enterobacteriaceae	Enterobacterales	NZ_CP023852	10612	Host Functions	Bacteriocin Release	cnl	Colicin Release Lysis Protein	150	WP_020956931
NZ_CP023932	Klebsiella pneumoniae	Klebsiella	Enterobacteriaceae	Enterobacterales	NZ_CP023932	11972	Host Functions	Bacteriocin Release	cnl	Colicin Release Lysis Protein	150	WP_020956931
NZ_CP023944	Klebsiella pneumoniae	Klebsiella	Enterobacteriaceae	Enterobacterales	NZ_CP023944	10061	Host Functions	Bacteriocin Release	cnl	Colicin Release Lysis Protein	150	WP_020956931
NZ_CP023944	Klebsiella pneumoniae	Klebsiella	Enterobacteriaceae	Enterobacterales	NZ_CP023944	10061	Host Functions	Bacteriocin Release	cnl	Colicin Release Lysis Protein	150	WP_032440454
NZ_CP024053	Escherichia coli	Escherichia	Enterobacteriaceae	Enterobacterales	NZ_CP024053	6675	Host Functions	Bacteriocin Release	cnl	Colicin Release Lysis Protein	147	WP_000711480
NZ_CP024463	Klebsiella pneumoniae	Klebsiella	Enterobacteriaceae	Enterobacterales	NZ_CP024463	10046	Host Functions	Bacteriocin Release	cnl	Colicin Release Lysis Protein	150	WP_020956931
NZ_CP024492	Klebsiella pneumoniae	Klebsiella	Enterobacteriaceae	Enterobacterales	NZ_CP024492	5783	Host Functions	Bacteriocin Release	cnl	Colicin Release Lysis Protein	156	WP_008323621
NZ_CP024513	Klebsiella pneumoniae	Klebsiella	Enterobacteriaceae	Enterobacterales	NZ_CP024513	3336	Host Functions	Bacteriocin Release	cnl	Colicin Release Lysis Protein	156	WP_008323621
NZ_CP024651	Escherichia coli	Escherichia	Enterobacteriaceae	Enterobacterales	NZ_CP024651	14241	Host Functions	Bacteriocin Release	cnl	Colicin Release Lysis Protein	150	WP_020956931
NZ_CP024884	Klebsiella aerogenes	Klebsiella	Enterobacteriaceae	Enterobacterales	NZ_CP024884	9294	Host Functions	Bacteriocin Release	cnl	Colicin Release Lysis Protein	150	WP_020956931
NZ_CP025459	Klebsiella pneumoniae	Klebsiella	Enterobacteriaceae	Enterobacterales	NZ_CP025459	10060	Host Functions	Bacteriocin Release	cnl	Colicin Release Lysis Protein	150	WP_020956931
NZ_CP025459	Klebsiella pneumoniae	Klebsiella	Enterobacteriaceae	Enterobacterales	NZ_CP025459	10060	Host Functions	Bacteriocin Release	cnl	Colicin Release Lysis Protein	150	WP_032440454
NZ_CP025464	Klebsiella pneumoniae	Klebsiella	Enterobacteriaceae	Enterobacterales	NZ_CP025464	10060	Host Functions	Bacteriocin Release	cnl	Colicin Release Lysis Protein	150	WP_020956931
NZ_CP025464	Klebsiella pneumoniae	Klebsiella	Enterobacteriaceae	Enterobacterales	NZ_CP025464	10060	Host Functions	Bacteriocin Release	cnl	Colicin Release Lysis Protein	150	WP_032440454
NZ_CP026183	Klebsiella pneumoniae	Klebsiella	Enterobacteriaceae	Enterobacterales	NZ_CP026183	6974	Host Functions	Bacteriocin Release	cnl	Colicin Release Lysis Protein	156	WP_008323621
NZ_CP026214	Citrobacter sp	Citrobacter	Enterobacteriaceae	Enterobacterales	NZ_CP026214	6974	Host Functions	Bacteriocin Release	cnl	Colicin Release Lysis Protein	156	WP_008323621
NZ_CP026582	Klebsiella pneumoniae	Klebsiella	Enterobacteriaceae	Enterobacterales	NZ_CP026582	10060	Host Functions	Bacteriocin Release	cnl	Colicin Release Lysis Protein	150	WP_020956931
NZ_CP026582	Klebsiella pneumoniae	Klebsiella	Enterobacteriaceae	Enterobacterales	NZ_CP026582	10060	Host Functions	Bacteriocin Release	cnl	Colicin Release Lysis Protein	150	WP_032440454
NZ_CP026710	Citrobacter koseri	Citrobacter	Enterobacteriaceae	Enterobacterales	NZ_CP026710	9294	Host Functions	Bacteriocin Release	cnl	Colicin Release Lysis Protein	150	WP_020956931
NZ_CP027052	Klebsiella pneumoniae	Klebsiella	Enterobacteriaceae	Enterobacterales	NZ_CP027052	13841	Host Functions	Bacteriocin Release	cnl	Colicin Release Lysis Protein	150	WP_020956931
NZ_CP027058	Klebsiella pneumoniae	Klebsiella	Enterobacteriaceae	Enterobacterales	NZ_CP027058	13841	Host Functions	Bacteriocin Release	cnl	Colicin Release Lysis Protein	150	WP_020956931
NZ_CP027065	Klebsiella pneumoniae	Klebsiella	Enterobacteriaceae	Enterobacterales	NZ_CP027065	10060	Host Functions	Bacteriocin Release	cnl	Colicin Release Lysis Protein	150	WP_020956931
NZ_CP027065	Klebsiella pneumoniae	Klebsiella	Enterobacteriaceae	Enterobacterales	NZ_CP027065	10060	Host Functions	Bacteriocin Release	cnl	Colicin Release Lysis Protein	150	WP_032440454
NZ_CP027698	Klebsiella pneumoniae	Klebsiella	Enterobacteriaceae	Enterobacterales	NZ_CP027698	9291	Host Functions	Bacteriocin Release	cnl	Colicin Release Lysis Protein	150	WP_020956931
NZ_CP028539	Klebsiella pneumoniae	Klebsiella	Enterobacteriaceae	Enterobacterales	NZ_CP028539	10060	Host Functions	Bacteriocin Release	cnl	Colicin Release Lysis Protein	150	WP_020956931
NZ_CP028539	Klebsiella pneumoniae	Klebsiella	Enterobacteriaceae	Enterobacterales	NZ_CP028539	10060	Host Functions	Bacteriocin Release	cnl	Colicin Release Lysis Protein	150	WP_032440454
NZ_CP028545	Klebsiella pneumoniae	Klebsiella	Enterobacteriaceae	Enterobacterales	NZ_CP028545	10060	Host Functions	Bacteriocin Release	cnl	Colicin Release Lysis Protein	150	WP_020956931
NZ_CP028580	Klebsiella pneumoniae	Klebsiella	Enterobacteriaceae	Enterobacterales	NZ_CP028580	12746	Host Functions	Bacteriocin Release	cnl	Colicin Release Lysis Protein	150	WP_020956931
NZ_CP028580	Klebsiella pneumoniae	Klebsiella	Enterobacteriaceae	Enterobacterales	NZ_CP028580	12746	Host Functions	Bacteriocin Release	cnl	Colicin Release Lysis Protein	150	WP_032440454
NZ_CP028788	Klebsiella pneumoniae	Klebsiella	Enterobacteriaceae	Enterobacterales	NZ_CP028788	10060	Host Functions	Bacteriocin Release	cnl	Colicin Release Lysis Protein	150	WP_020956931
NZ_CP028788	Klebsiella pneumoniae	Klebsiella	Enterobacteriaceae	Enterobacterales	NZ_CP028788	10060	Host Functions	Bacteriocin Release	cnl	Colicin Release Lysis Protein	150	WP_032440454
NZ_CP028801	Klebsiella pneumoniae	Klebsiella	Enterobacteriaceae	Enterobacterales	NZ_CP028801	10060	Host Functions	Bacteriocin Release	cnl	Colicin Release Lysis Protein	150	WP_020956931
NZ_CP028801	Klebsiella pneumoniae	Klebsiella	Enterobacteriaceae	Enterobacterales	NZ_CP028801	10060	Host Functions	Bacteriocin Release	cnl	Colicin Release Lysis Protein	150	WP_032440454
NZ_CP028998	Klebsiella pneumoniae	Klebsiella	Enterobacteriaceae	Enterobacterales	NZ_CP028998	10077	Host Functions	Bacteriocin Release	cnl	Colicin Release Lysis Protein	150	WP_020956931
NZ_CP028998	Klebsiella pneumoniae	Klebsiella	Enterobacteriaceae	Enterobacterales	NZ_CP028998	10077	Host Functions	Bacteriocin Release	cnl	Colicin Release Lysis Protein	150	WP_032440454
NZ_CP029379	Klebsiella pneumoniae	Klebsiella	Enterobacteriaceae	Enterobacterales	NZ_CP029379	11970	Host Functions	Bacteriocin Release	cnl	Colicin Release Lysis Protein	150	WP_020956931
NZ_CP029379	Klebsiella pneumoniae	Klebsiella	Enterobacteriaceae	Enterobacterales	NZ_CP029379	11970	Host Functions	Bacteriocin Release	cnl	Colicin Release Lysis Protein	150	WP_032440454
NZ_CP030130	Klebsiella pneumoniae	Klebsiella	Enterobacteriaceae	Enterobacterales	NZ_CP030130	10060	Host Functions	Bacteriocin Release	cnl	Colicin Release Lysis Protein	150	WP_020956931
NZ_CP030130	Klebsiella pneumoniae	Klebsiella	Enterobacteriaceae	Enterobacterales	NZ_CP030130	10060	Host Functions	Bacteriocin Release	cnl	Colicin Release Lysis Protein	150	WP_032440454
NZ_CP031718	Klebsiella pneumoniae	Klebsiella	Enterobacteriaceae	Enterobacterales	NZ_CP031718	10060	Host Functions	Bacteriocin Release	cnl	Colicin Release Lysis Protein	150	WP_020956931
NZ_CP031718	Klebsiella pneumoniae	Klebsiella	Enterobacteriaceae	Enterobacterales	NZ_CP031718	10060	Host Functions	Bacteriocin Release	cnl	Colicin Release Lysis Protein	150	WP_032440454
NZ_CP031757	Klebsiella aerogenes	Klebsiella	Enterobacteriaceae	Enterobacterales	NZ_CP031757	9294	Host Functions	Bacteriocin Release	cnl	Colicin Release Lysis Protein	150	WP_020956931
NZ_CP031807	Klebsiella pneumoniae	Klebsiella	Enterobacteriaceae	Enterobacterales	NZ_CP031807	9294	Host Functions	Bacteriocin Release	cnl	Colicin Release Lysis Protein	150	WP_020956931
NZ_CP031819	Klebsiella pneumoniae	Klebsiella	Enterobacteriaceae	Enterobacterales	NZ_CP031819	7044	Host Functions	Bacteriocin Release	cnl	Colicin Release Lysis Protein	156	WP_008323621
NZ_CP031821	Klebsiella pneumoniae	Klebsiella	Enterobacteriaceae	Enterobacterales	NZ_CP031821	3549	Host Functions	Bacteriocin Release	cnl	Colicin Release Lysis Protein	156	WP_071561715
NZ_CP031900	Escherichia coli	Escherichia	Enterobacteriaceae	Enterobacterales	NZ_CP031900	7769	Host Functions	Bacteriocin Release	cnl	Colicin Release Lysis Protein	132	WP_113918746
NZ_CP031915	Escherichia coli	Escherichia	Enterobacteriaceae	Enterobacterales	NZ_CP031915	6675	Host Functions	Bacteriocin Release	cnl	Colicin Release Lysis Protein	147	WP_000711480
NZ_CP032177	Klebsiella pneumoniae	Klebsiella	Enterobacteriaceae	Enterobacterales	NZ_CP032177	9294	Host Functions	Bacteriocin Release	cnl	Colicin Release Lysis Protein	150	WP_020956931
NZ_CP032199	Klebsiella pneumoniae	Klebsiella	Enterobacteriaceae	Enterobacterales	NZ_CP032199	9294	Host Functions	Bacteriocin Release	cnl	Colicin Release Lysis Protein	150	WP_020956931
NZ_CP032525	Shigella sonnei	Shigella	Enterobacteriaceae	Enterobacterales	NZ_CP032525	5933	Host Functions	Bacteriocin Release	cnl	Colicin Release Lysis Protein	138	WP_001329514
NZ_CP032881	Escherichia coli	Escherichia	Enterobacteriaceae	Enterobacterales	NZ_CP032881	8899	Host Functions	Bacteriocin Release	cnl	Colicin Release Lysis Protein	138	WP_001329514
NZ_CP032881	Escherichia coli	Escherichia	Enterobacteriaceae	Enterobacterales	NZ_CP032881	8899	Host Functions	Bacteriocin Release	cnl	Colicin Release Lysis Protein	138	WP_001405930
NZ_CP032930	Klebsiella aerogenes	Klebsiella	Enterobacteriaceae	Enterobacterales	NZ_CP032930	9294	Host Functions	Bacteriocin Release	cnl	Colicin Release Lysis Protein	150	WP_020956931
NZ_CP032941	Escherichia coli	Escherichia	Enterobacteriaceae	Enterobacterales	NZ_CP032941	6647	Host Functions	Bacteriocin Release	cnl	Colicin Release Lysis Protein	138	WP_001405930
NZ_CP033392	Klebsiella pneumoniae	Klebsiella	Enterobacteriaceae	Enterobacterales	NZ_CP033392	11904	Host Functions	Bacteriocin Release	cnl	Colicin Release Lysis Protein	150	WP_020956931
NZ_CP033392	Klebsiella pneumoniae	Klebsiella	Enterobacteriaceae	Enterobacterales	NZ_CP033392	11904	Host Functions	Bacteriocin Release	cnl	Colicin Release Lysis Protein	150	WP_032440454
NZ_CP033403	Klebsiella pneumoniae	Klebsiella	Enterobacteriaceae	Enterobacterales	NZ_CP033403	10060	Host Functions	Bacteriocin Release	cnl	Colicin Release Lysis Protein	150	WP_020956931
NZ_CP033403	Klebsiella pneumoniae	Klebsiella	Enterobacteriaceae	Enterobacterales	NZ_CP033403	10060	Host Functions	Bacteriocin Release	cnl	Colicin Release Lysis Protein	150	WP_032440454
NZ_CP033759	Klebsiella pneumoniae	Klebsiella	Enterobacteriaceae	Enterobacterales	NZ_CP033759	3548	Host Functions	Bacteriocin Release	cnl	Colicin Release Lysis Protein	156	WP_008323621
NZ_CP033818	Klebsiella aerogenes	Klebsiella	Enterobacteriaceae	Enterobacterales	NZ_CP033818	9294	Host Functions	Bacteriocin Release	cnl	Colicin Release Lysis Protein	150	WP_020956931
NZ_CP033958	Klebsiella pneumoniae	Klebsiella	Enterobacteriaceae	Enterobacterales	NZ_CP033958	11970	Host Functions	Bacteriocin Release	cnl	Colicin Release Lysis Protein	150	WP_020956931
NZ_CP033958	Klebsiella pneumoniae	Klebsiella	Enterobacteriaceae	Enterobacterales	NZ_CP033958	11970	Host Functions	Bacteriocin Release	cnl	Colicin Release Lysis Protein	150	WP_032440454
NZ_CP033964	Klebsiella pneumoniae	Klebsiella	Enterobacteriaceae	Enterobacterales	NZ_CP033964	11970	Host Functions	Bacteriocin Release	cnl	Colicin Release Lysis Protein	150	WP_020956931
NZ_CP033964	Klebsiella pneumoniae	Klebsiella	Enterobacteriaceae	Enterobacterales	NZ_CP033964	11970	Host Functions	Bacteriocin Release	cnl	Colicin Release Lysis Protein	150	WP_032440454
NZ_CP036303	Klebsiella pneumoniae	Klebsiella	Enterobacteriaceae	Enterobacterales	NZ_CP036303	10060	Host Functions	Bacteriocin Release	cnl	Colicin Release Lysis Protein	150	WP_020956931
NZ_CP036303	Klebsiella pneumoniae	Klebsiella	Enterobacteriaceae	Enterobacterales	NZ_CP036303	10060	Host Functions	Bacteriocin Release	cnl	Colicin Release Lysis Protein	150	WP_032440454
NZ_CP036308	Klebsiella pneumoniae	Klebsiella	Enterobacteriaceae	Enterobacterales	NZ_CP036308	11970	Host Functions	Bacteriocin Release	cnl	Colicin Release Lysis Protein	150	WP_020956931
NZ_CP036308	Klebsiella pneumoniae	Klebsiella	Enterobacteriaceae	Enterobacterales	NZ_CP036308	11970	Host Functions	Bacteriocin Release	cnl	Colicin Release Lysis Protein	150	WP_032440454
NZ_CP036369	Klebsiella pneumoniae	Klebsiella	Enterobacteriaceae	Enterobacterales	NZ_CP036369	12746	Host Functions	Bacteriocin Release	cnl	Colicin Release Lysis Protein	150	WP_020956931
NZ_CP036369	Klebsiella pneumoniae	Klebsiella	Enterobacteriaceae	Enterobacterales	NZ_CP036369	12746	Host Functions	Bacteriocin Release	cnl	Colicin Release Lysis Protein	150	WP_032440454
NZ_CP036374	Klebsiella pneumoniae	Klebsiella	Enterobacteriaceae	Enterobacterales	NZ_CP036374	10060	Host Functions	Bacteriocin Release	cnl	Colicin Release Lysis Protein	150	WP_020956931
NZ_CP036374	Klebsiella pneumoniae	Klebsiella	Enterobacteriaceae	Enterobacterales	NZ_CP036374	10060	Host Functions	Bacteriocin Release	cnl	Colicin Release Lysis Protein	150	WP_032440454
NZ_CP036441	Klebsiella pneumoniae	Klebsiella	Enterobacteriaceae	Enterobacterales	NZ_CP036441	19305	Host Functions	Bacteriocin Release	cnl	Colicin Release Lysis Protein	150	WP_020956931
NZ_CP036445	Klebsiella pneumoniae	Klebsiella	Enterobacteriaceae	Enterobacterales	NZ_CP036445	9293	Host Functions	Bacteriocin Release	cnl	Colicin Release Lysis Protein	150	WP_020956931
NZ_CP036449	Klebsiella pneumoniae	Klebsiella	Enterobacteriaceae	Enterobacterales	NZ_CP036449	19305	Host Functions	Bacteriocin Release	cnl	Colicin Release Lysis Protein	150	WP_020956931
NZ_CP037445	Klebsiella sp	Klebsiella	Enterobacteriaceae	Enterobacterales	NZ_CP037445	14200	Host Functions	Bacteriocin Release	cnl	Colicin Release Lysis Protein	150	WP_020956931
NZ_CP037445	Klebsiella sp	Klebsiella	Enterobacteriaceae	Enterobacterales	NZ_CP037445	14200	Host Functions	Bacteriocin Release	cnl	Colicin Release Lysis Protein	156	WP_008323621
NZ_CP039979	Klebsiella pneumoniae	Klebsiella	Enterobacteriaceae	Enterobacterales	NZ_CP039979	11194	Host Functions	Bacteriocin Release	cnl	Colicin Release Lysis Protein	150	WP_020956931
NZ_CP040537	Klebsiella pneumoniae	Klebsiella	Enterobacteriaceae	Enterobacterales	NZ_CP040537	11970	Host Functions	Bacteriocin Release	cnl	Colicin Release Lysis Protein	150	WP_020956931
NZ_CP040543	Klebsiella pneumoniae	Klebsiella	Enterobacteriaceae	Enterobacterales	NZ_CP040543	11970	Host Functions	Bacteriocin Release	cnl	Colicin Release Lysis Protein	150	WP_020956931
NZ_CP040549	Klebsiella pneumoniae	Klebsiella	Enterobacteriaceae	Enterobacterales	NZ_CP040549	11970	Host Functions	Bacteriocin Release	cnl	Colicin Release Lysis Protein	150	WP_020956931
NZ_CP041097	Klebsiella pneumoniae	Klebsiella	Enterobacteriaceae	Enterobacterales	NZ_CP041097	6647	Host Functions	Bacteriocin Release	cnl	Colicin Release Lysis Protein	138	WP_001405930
NZ_CP041377	Klebsiella pneumoniae	Klebsiella	Enterobacteriaceae	Enterobacterales	NZ_CP041377	11970	Host Functions	Bacteriocin Release	cnl	Colicin Release Lysis Protein	150	WP_020956931
NZ_CP044260	Klebsiella pneumoniae	Klebsiella	Enterobacteriaceae	Enterobacterales	NZ_CP044260	10060	Host Functions	Bacteriocin Release	cnl	Colicin Release Lysis Protein	150	WP_020956931
NZ_LS992179	Citrobacter freundii	Citrobacter	Enterobacteriaceae	Enterobacterales	NZ_LS992179	9294	Host Functions	Bacteriocin Release	cnl	Colicin Release Lysis Protein	150	WP_020956931
NZ_LT216440	Klebsiella pneumoniae	Klebsiella	Enterobacteriaceae	Enterobacterales	NZ_LT216440	18623	Host Functions	Bacteriocin Release	cnl	Colicin Release Lysis Protein	150	WP_020956931
NZ_LT216440	Klebsiella pneumoniae	Klebsiella	Enterobacteriaceae	Enterobacterales	NZ_LT216440	18623	Host Functions	Bacteriocin Release	cnl	Colicin Release Lysis Protein	150	WP_020956931
NZ_CP019842	Enterobacter roggenkampii	Enterobacter	Enterobacteriaceae	Enterobacterales	NZ_CP019842	11748	Host Functions	Bacteriocin Release	cnl	Colicin Release Lysis Protein	150	WP_049224158
NZ_AP018675	Klebsiella pneumoniae	Klebsiella	Enterobacteriaceae	Enterobacterales	NZ_AP018675	10060	Maintenance	T/AT System	copG family	CopG family ribbon-helix-helix protein	279	WP_000093040
NZ_AP018683	Vibrio casei	Vibrio	Vibrionaceae	Vibrionales	NZ_AP018683	16253	Maintenance	T/AT System	copG family	CopG family ribbon-helix-helix protein	240	WP_089111018
NZ_CP017388	Klebsiella pneumoniae	Klebsiella	Enterobacteriaceae	Enterobacterales	NZ_CP017388	10077	Maintenance	T/AT System	copG family	CopG family ribbon-helix-helix protein	279	WP_000093040
NZ_CP022173	Aeromonas salmonicida	Aeromonas	Aeromonadaceae	Aeromonadales	NZ_CP022173	12455	Maintenance	T/AT System	copG family	CopG family ribbon-helix-helix protein	240	WP_042469053
NZ_CP022179	Aeromonas salmonicida	Aeromonas	Aeromonadaceae	Aeromonadales	NZ_CP022179	12455	Maintenance	T/AT System	copG family	CopG family ribbon-helix-helix protein	240	WP_042469053
NZ_CP022184	Aeromonas salmonicida	Aeromonas	Aeromonadaceae	Aeromonadales	NZ_CP022184	12455	Maintenance	T/AT System	copG family	CopG family ribbon-helix-helix protein	240	WP_042469053
NZ_CP023932	Klebsiella pneumoniae	Klebsiella	Enterobacteriaceae	Enterobacterales	NZ_CP023932	11972	Maintenance	T/AT System	copG family	CopG family ribbon-helix-helix protein	279	WP_000093040
NZ_CP023944	Klebsiella pneumoniae	Klebsiella	Enterobacteriaceae	Enterobacterales	NZ_CP023944	10061	Maintenance	T/AT System	copG family	CopG family ribbon-helix-helix protein	279	WP_000093040
NZ_CP025459	Klebsiella pneumoniae	Klebsiella	Enterobacteriaceae	Enterobacterales	NZ_CP025459	10060	Maintenance	T/AT System	copG family	CopG family ribbon-helix-helix protein	279	WP_000093040
NZ_CP025464	Klebsiella pneumoniae	Klebsiella	Enterobacteriaceae	Enterobacterales	NZ_CP025464	10060	Maintenance	T/AT System	copG family	CopG family ribbon-helix-helix protein	279	WP_000093040
NZ_CP026582	Klebsiella pneumoniae	Klebsiella	Enterobacteriaceae	Enterobacterales	NZ_CP026582	10060	Maintenance	T/AT System	copG family	CopG family ribbon-helix-helix protein	279	WP_000093040
NZ_CP027065	Klebsiella pneumoniae	Klebsiella	Enterobacteriaceae	Enterobacterales	NZ_CP027065	10060	Maintenance	T/AT System	copG family	CopG family ribbon-helix-helix protein	279	WP_000093040
NZ_CP028539	Klebsiella pneumoniae	Klebsiella	Enterobacteriaceae	Enterobacterales	NZ_CP028539	10060	Maintenance	T/AT System	copG family	CopG family ribbon-helix-helix protein	279	WP_000093040
NZ_CP028545	Klebsiella pneumoniae	Klebsiella	Enterobacteriaceae	Enterobacterales	NZ_CP028545	10060	Maintenance	T/AT System	copG family	CopG family ribbon-helix-helix protein	279	WP_000093040
NZ_CP028580	Klebsiella pneumoniae	Klebsiella	Enterobacteriaceae	Enterobacterales	NZ_CP028580	12746	Maintenance	T/AT System	copG family	CopG family ribbon-helix-helix protein	279	WP_000093040
NZ_CP028788	Klebsiella pneumoniae	Klebsiella	Enterobacteriaceae	Enterobacterales	NZ_CP028788	10060	Maintenance	T/AT System	copG family	CopG family ribbon-helix-helix protein	279	WP_000093040
NZ_CP028801	Klebsiella pneumoniae	Klebsiella	Enterobacteriaceae	Enterobacterales	NZ_CP028801	10060	Maintenance	T/AT System	copG family	CopG family ribbon-helix-helix protein	279	WP_000093040
NZ_CP028998	Klebsiella pneumoniae	Klebsiella	Enterobacteriaceae	Enterobacterales	NZ_CP028998	10077	Maintenance	T/AT System	copG family	CopG family ribbon-helix-helix protein	279	WP_000093040
NZ_CP029379	Klebsiella pneumoniae	Klebsiella	Enterobacteriaceae	Enterobacterales	NZ_CP029379	11970	Maintenance	T/AT System	copG family	CopG family ribbon-helix-helix protein	279	WP_000093040
NZ_CP030130	Klebsiella pneumoniae	Klebsiella	Enterobacteriaceae	Enterobacterales	NZ_CP030130	10060	Maintenance	T/AT System	copG family	CopG family ribbon-helix-helix protein	279	WP_000093040
NZ_CP031718	Klebsiella pneumoniae	Klebsiella	Enterobacteriaceae	Enterobacterales	NZ_CP031718	10060	Maintenance	T/AT System	copG family	CopG family ribbon-helix-helix protein	279	WP_000093040
NZ_CP033392	Klebsiella pneumoniae	Klebsiella	Enterobacteriaceae	Enterobacterales	NZ_CP033392	11904	Maintenance	T/AT System	copG family	CopG family ribbon-helix-helix protein	279	WP_000093040
NZ_CP033403	Klebsiella pneumoniae	Klebsiella	Enterobacteriaceae	Enterobacterales	NZ_CP033403	10060	Maintenance	T/AT System	copG family	CopG family ribbon-helix-helix protein	279	WP_000093040
NZ_CP033958	Klebsiella pneumoniae	Klebsiella	Enterobacteriaceae	Enterobacterales	NZ_CP033958	11970	Maintenance	T/AT System	copG family	CopG family ribbon-helix-helix protein	279	WP_000093040
NZ_CP033964	Klebsiella pneumoniae	Klebsiella	Enterobacteriaceae	Enterobacterales	NZ_CP033964	11970	Maintenance	T/AT System	copG family	CopG family ribbon-helix-helix protein	279	WP_000093040
NZ_CP036303	Klebsiella pneumoniae	Klebsiella	Enterobacteriaceae	Enterobacterales	NZ_CP036303	10060	Maintenance	T/AT System	copG family	CopG family ribbon-helix-helix protein	279	WP_000093040
NZ_CP036308	Klebsiella pneumoniae	Klebsiella	Enterobacteriaceae	Enterobacterales	NZ_CP036308	11970	Maintenance	T/AT System	copG family	CopG family ribbon-helix-helix protein	279	WP_000093040
NZ_CP036308	Klebsiella pneumoniae	Klebsiella	Enterobacteriaceae	Enterobacterales	NZ_CP036308	11970	Maintenance	T/AT System	copG family	CopG family ribbon-helix-helix protein	279	WP_000093040
NZ_CP036308	Klebsiella pneumoniae	Klebsiella	Enterobacteriaceae	Enterobacterales	NZ_CP036308	11970	Maintenance	T/AT System	copG family	CopG family ribbon-helix-helix protein	279	WP_000093040
NZ_MF621618	Aeromomas salmonicida	Aeromonas	Aeromonadaceae	Aeromonadales	NZ_MF621618	7770	Maintenance	T/AT System	copG family	CopG family ribbon-helix-helix protein	288	WP_021314592
NC_002487	Escherichia coli	Escherichia	Enterobacteriaceae	Enterobacterales	NC_002487	5857	Host Functions	Bacteriocin Release	crl	colicin R system lysis protein	141	WP_010892547
NZ_CP016009	Escherichia coli	Escherichia	Enterobacteriaceae	Enterobacterales	NZ_CP016009	8556	Host Functions	Bacteriocin Release	crl	colicin R system lysis protein	141	WP_010892547
NC_025010	Escherichia coli	Escherichia	Enterobacteriaceae	Enterobacterales	NC_025010	3128	Host Functions	Transcriptional Regulator	crp	cAMP-activated global transcriptional regulator CRP	633	WP_031942540
NZ_CP011586	Enterobacter asburiae	Enterobacter	Enterobacteriaceae	Enterobacterales	NZ_CP011586	10043	Host Functions	Stress Response	cspG	Cold Shock Protein CspG	231	WP_001548019
NZ_CP017722	Salmonella enterica	Salmonella	Enterobacteriaceae	Enterobacterales	NZ_CP017722	7665	Host Functions	Bacteriocin	cvaC	Colicin V	255	WP_157918794
NC_001371	Escherichia coli	Escherichia	Enterobacteriaceae	Enterobacterales	NC_001371	6646	Host Functions	Bacteriocin	cya	Colicin Y	342	WP_010892543
NC_002487	Escherichia coli	Escherichia	Enterobacteriaceae	Enterobacterales	NC_002487	5857	Host Functions	Bacteriocin	cya	Colicin Y	1857	WP_010892543
NZ_CP016009	Escherichia coli	Escherichia	Enterobacteriaceae	Enterobacterales	NZ_CP016009	8556	Host Functions	Bacteriocin	cya	Colicin Y	1857	WP_175297321
NZ_CP021700	Klebsiella pneumoniae	Klebsiella	Enterobacteriaceae	Enterobacterales	NZ_CP021700	8364	Host Functions	Transport/Metabolism	Cytidine deaminase	Cytidine deaminase	1317	WP_181838023
NC_005019	Escherichia coli	Escherichia	Enterobacteriaceae	Enterobacterales	NC_005019	6293	Maintenance	R/M System	dam	DNA adenine methylase	897	WP_011117660
NC_019982	Escherichia coli	Escherichia	Enterobacteriaceae	Enterobacterales	NC_019982	6292	Maintenance	R/M System	dam	DNA adenine methylase	897	WP_011117660
NC_001537	Escherichia coli	Escherichia	Enterobacteriaceae	Enterobacterales	NC_001537	3895	Maintenance	R/M System	dcm	DNA cytosine methyltransferase	1149	WP_001529706
NC_003457	Salmonella enteritidis	Salmonella	Enterobacteriaceae	Enterobacterales	NC_003457	5269	Maintenance	R/M System	dcm	DNA cytosine methyltransferase	1149	WP_001529706
NZ_CP028802	Klebsiella pneumoniae	Klebsiella	Enterobacteriaceae	Enterobacterales	NZ_CP028802	6425	Maintenance	R/M System	dcm	DNA cytosine methyltransferase	1245	WP_001584442
KY612500	Escherichia coli	Escherichia	Enterobacteriaceae	Enterobacterales	KY612500	14845	Host Functions	Transport/Metabolism	dcuA	Anaerobic C4-dicarboxylate transporter	1299	WP_181365830
NC_019255	Pasteurella aerogenes	Pasteurella	Pasteurellaceae	Pasteurellales	NC_019255	5415	Host Functions	AMR	dfrA1	Trimethoprim Resistance	474	X00926
NC_019070	Escherichia coli	Escherichia	Enterobacteriaceae	Enterobacterales	NC_019070	6790	Host Functions	AMR	dfrA14	Trimethoprim Resistance	474	AF393510
NZ_CP023375	Escherichia coli	Escherichia	Enterobacteriaceae	Enterobacterales	NZ_CP023375	6800	Host Functions	AMR	dfrA14	Trimethoprim Resistance	474	AF393510
NZ_CP039301	Escherichia coli	Escherichia	Enterobacteriaceae	Enterobacterales	NZ_CP039301	17924	Host Functions	AMR	dfrA14	Trimethoprim Resistance	474	AF393510
NZ_CP025337	Salmonella enterica	Salmonella	Enterobacteriaceae	Enterobacterales	NZ_CP025337	10047	Host Functions	Transport/Metabolism	dgc	Diguanylate cyclase	1377	WP_080196049
NZ_CP027680	Salmonella enterica	Salmonella	Enterobacteriaceae	Enterobacterales	NZ_CP027680	10047	Host Functions	Transport/Metabolism	dgc	Diguanylate cyclase	1377	WP_080196049
NZ_CP044202	Salmonella enterica	Salmonella	Enterobacteriaceae	Enterobacterales	NZ_CP044202	10046	Host Functions	Transport/Metabolism	dgc	Diguanylate cyclase	1377	WP_080196049
NZ_CP039301	Escherichia coli	Escherichia	Enterobacteriaceae	Enterobacterales	NZ_CP039301	17924	Host Functions	Transport/Metabolism	eamA-like	EamA family transporter	885	WP_112933669
NC_001537	Escherichia coli	Escherichia	Enterobacteriaceae	Enterobacterales	NC_001537	3895	Maintenance	R/M System	eco29klR	Eco29kI family restriction endonuclease	645	WP_001529705
NC_003457	Salmonella enteritidis	Salmonella	Enterobacteriaceae	Enterobacterales	NC_003457	5269	Maintenance	R/M System	eco29klR	Eco29kI family restriction endonuclease	645	WP_001529705
NC_005019	Escherichia coli	Escherichia	Enterobacteriaceae	Enterobacterales	NC_005019	6293	Maintenance	R/M System	ecoRVR	type-2 restriction enzyme EcoRV	738	WP_011117659
NC_019982	Escherichia coli	Escherichia	Enterobacteriaceae	Enterobacterales	NC_019982	6292	Maintenance	R/M System	ecoRVR	type-2 restriction enzyme EcoRV	738	WP_011117659
NZ_CP039323	Enterobacter cloacae	Enterobacter	Enterobacteriaceae	Enterobacterales	NZ_CP039323	6380	Maintenance	R/M System	ecoRVR	Restriction endonuclease	960	WP_119676938
NZ_CP022454	Salmonella enterica	Salmonella	Enterobacteriaceae	Enterobacterales	NZ_CP022454	17636	Host Functions	AMR	emrB	MFS transporter	1425	WP_089541821
NZ_CP022454	Salmonella enterica	Salmonella	Enterobacteriaceae	Enterobacterales	NZ_CP022454	17636	Host Functions	AMR	emrB	MFS transporter	816	WP_089541821
NZ_CP003994	Klebsiella pneumoniae	Klebsiella	Enterobacteriaceae	Enterobacterales	NZ_CP003994	3223	Host Functions	QCC Resistance	emrE	EmrE family multidrug efflux SMR transporter	333	WP_001099531
NZ_CP011569	Enterobacter hormaechei	Enterobacter	Enterobacteriaceae	Enterobacterales	NZ_CP011569	3223	Host Functions	QCC Resistance	emrE	EmrE family multidrug efflux SMR transporter	333	WP_001099531
NZ_CP011604	Citrobacter freundii	Citrobacter	Enterobacteriaceae	Enterobacterales	NZ_CP011604	3223	Host Functions	QCC Resistance	emrE	EmrE family multidrug efflux SMR transporter	333	WP_001099531
NZ_CP011637	Serratia marcescens	Serratia	Yersiniaceae	Enterobacterales	NZ_CP011637	3223	Host Functions	QCC Resistance	emrE	EmrE family multidrug efflux SMR transporter	333	WP_001099531
NZ_CP011652	Citrobacter freundii	Citrobacter	Enterobacteriaceae	Enterobacterales	NZ_CP011652	3223	Host Functions	QCC Resistance	emrE	EmrE family multidrug efflux SMR transporter	333	WP_001099531
NZ_CP011658	Enterobacter hormaechei	Enterobacter	Enterobacteriaceae	Enterobacterales	NZ_CP011658	3223	Host Functions	QCC Resistance	emrE	EmrE family multidrug efflux SMR transporter	333	WP_001099531
NZ_CP012991	Klebsiella pneumoniae	Klebsiella	Enterobacteriaceae	Enterobacterales	NZ_CP012991	3223	Host Functions	QCC Resistance	emrE	EmrE family multidrug efflux SMR transporter	333	WP_001099531
NZ_CP014305	Klebsiella pneumoniae	Klebsiella	Enterobacteriaceae	Enterobacterales	NZ_CP014305	3223	Host Functions	QCC Resistance	emrE	EmrE family multidrug efflux SMR transporter	333	WP_001099531
NZ_CP016867	Salmonella enterica	Salmonella	Enterobacteriaceae	Enterobacterales	NZ_CP016867	3223	Host Functions	QCC Resistance	emrE	EmrE family multidrug efflux SMR transporter	333	WP_001099531
NZ_CP018666	Klebsiella pneumoniae	Klebsiella	Enterobacteriaceae	Enterobacterales	NZ_CP018666	3223	Host Functions	QCC Resistance	emrE	EmrE family multidrug efflux SMR transporter	333	WP_001099531
NZ_CP024487	Klebsiella pneumoniae	Klebsiella	Enterobacteriaceae	Enterobacterales	NZ_CP024487	3223	Host Functions	QCC Resistance	emrE	EmrE family multidrug efflux SMR transporter	333	WP_001099531
NZ_CP024494	Klebsiella pneumoniae	Klebsiella	Enterobacteriaceae	Enterobacterales	NZ_CP024494	3223	Host Functions	QCC Resistance	emrE	EmrE family multidrug efflux SMR transporter	333	WP_001099531
NZ_CP024503	Klebsiella pneumoniae	Klebsiella	Enterobacteriaceae	Enterobacterales	NZ_CP024503	3223	Host Functions	QCC Resistance	emrE	EmrE family multidrug efflux SMR transporter	333	WP_001099531
NZ_CP024514	Klebsiella pneumoniae	Klebsiella	Enterobacteriaceae	Enterobacterales	NZ_CP024514	3223	Host Functions	QCC Resistance	emrE	EmrE family multidrug efflux SMR transporter	333	WP_001099531
NZ_CP024519	Klebsiella pneumoniae	Klebsiella	Enterobacteriaceae	Enterobacterales	NZ_CP024519	3223	Host Functions	QCC Resistance	emrE	EmrE family multidrug efflux SMR transporter	333	WP_001099531
NZ_CP037740	Citrobacter freundii	Citrobacter	Enterobacteriaceae	Enterobacterales	NZ_CP037740	3223	Host Functions	QCC Resistance	emrE	EmrE family multidrug efflux SMR transporter	333	WP_001099531
NZ_CP038599	Salmonella enterica	Salmonella	Enterobacteriaceae	Enterobacterales	NZ_CP038599	3223	Host Functions	QCC Resistance	emrE	EmrE family multidrug efflux SMR transporter	333	WP_001099531
NZ_CP039309	Enterobacter cloacae	Enterobacter	Enterobacteriaceae	Enterobacterales	NZ_CP039309	3223	Host Functions	QCC Resistance	emrE	EmrE family multidrug efflux SMR transporter	333	WP_001099531
NZ_CP039316	Enterobacter cloacae	Enterobacter	Enterobacteriaceae	Enterobacterales	NZ_CP039316	3223	Host Functions	QCC Resistance	emrE	EmrE family multidrug efflux SMR transporter	333	WP_001099531
NZ_CP039325	Enterobacter cloacae	Enterobacter	Enterobacteriaceae	Enterobacterales	NZ_CP039325	3223	Host Functions	QCC Resistance	emrE	EmrE family multidrug efflux SMR transporter	333	WP_001099531
NZ_CP042544	Enterobacter hormaechei	Enterobacter	Enterobacteriaceae	Enterobacterales	NZ_CP042544	3223	Host Functions	QCC Resistance	emrE	EmrE family multidrug efflux SMR transporter	333	WP_001099531
NZ_CP042570	Enterobacter hormaechei	Enterobacter	Enterobacteriaceae	Enterobacterales	NZ_CP042570	3223	Host Functions	QCC Resistance	emrE	EmrE family multidrug efflux SMR transporter	333	WP_001099531
NZ_CP044040	Klebsiella pneumoniae	Klebsiella	Enterobacteriaceae	Enterobacterales	NZ_CP044040	3223	Host Functions	QCC Resistance	emrE	EmrE family multidrug efflux SMR transporter	333	WP_001099531
NZ_CP044112	Klebsiella michiganensis	Klebsiella	Enterobacteriaceae	Enterobacterales	NZ_CP044112	3223	Host Functions	QCC Resistance	emrE	EmrE family multidrug efflux SMR transporter	333	WP_001099531
NZ_CP020845	Klebsiella pneumoniae	Klebsiella	Enterobacteriaceae	Enterobacterales	NZ_CP020845	9510	Maintenance	R/M System	Endonuclease	Type II site-specific deoxyribonuclease; pfam17411	741	WP_086893474
NZ_CP031375	Klebsiella pneumoniae	Klebsiella	Enterobacteriaceae	Enterobacterales	NZ_CP031375	8379	Maintenance	R/M System	Endonuclease	Exonuclease-Endonuclease-Phosphatase (EEP) domain sueprfamily	894	WP_032419557
NC_011214	Salmonella enterica	Salmonella	Enterobacteriaceae	Enterobacterales	NC_011214	5880	Host Functions	Transport/Metabolism	era	50S ribosome-binding GTPase	915	WP_021551692
NC_001371	Escherichia coli	Escherichia	Enterobacteriaceae	Enterobacterales	NC_001371	6646	Maintenance	Entry Exclusion	exc1	Entry Exclusion Protein 1	420	WP_181411554
NC_002487	Escherichia coli	Escherichia	Enterobacteriaceae	Enterobacterales	NC_002487	5857	Maintenance	Entry Exclusion	exc1	Entry Exclusion Protein 1	420	WP_181411554
NC_002610	Klebsiella pneumoniae	Klebsiella	Enterobacteriaceae	Enterobacterales	NC_002610	5258	Maintenance	Entry Exclusion	exc1	Entry Exclusion Protein 1	402	WP_107318718
NC_018996	Escherichia coli	Escherichia	Enterobacteriaceae	Enterobacterales	NC_018996	5153	Maintenance	Entry Exclusion	exc1	Entry Exclusion Protein 1	420	WP_181411554
NZ_AP019636	Enterobacter sp	Enterobacter	Enterobacteriaceae	Enterobacterales	NZ_AP019636	9021	Maintenance	Entry Exclusion	exc1	Entry Exclusion Protein 1	438	WP_143345854
NZ_CP011984	Klebsiella pneumoniae	Klebsiella	Enterobacteriaceae	Enterobacterales	NZ_CP011984	13838	Maintenance	Entry Exclusion	exc1	Entry Exclusion Protein 1	377	WP_107318718
NZ_CP014198	Escherichia coli	Escherichia	Enterobacteriaceae	Enterobacterales	NZ_CP014198	7057	Maintenance	Entry Exclusion	exc1	Entry Exclusion Protein 1	420	WP_181411554
NZ_CP019278	Escherichia coli	Escherichia	Enterobacteriaceae	Enterobacterales	NZ_CP019278	11397	Maintenance	Entry Exclusion	exc1	Entry Exclusion Protein 1	363	WP_113398075
NZ_CP019956	Escherichia coli	Escherichia	Enterobacteriaceae	Enterobacterales	NZ_CP019956	4707	Maintenance	Entry Exclusion	exc1	Entry Exclusion Protein 1	420	WP_181411554
NZ_CP023852	Escherichia coli	Escherichia	Enterobacteriaceae	Enterobacterales	NZ_CP023852	10612	Maintenance	Entry Exclusion	exc1	Entry Exclusion Protein 1	378	WP_117239853
NZ_CP031315	Serratia marcescens	Serratia	Yersiniaceae	Enterobacterales	NZ_CP031315	11089	Maintenance	Entry Exclusion	exc1	Entry Exclusion Protein 1	357	WP_115435339
NZ_CP031315	Serratia marcescens	Serratia	Yersiniaceae	Enterobacterales	NZ_CP031315	11089	Maintenance	Entry Exclusion	exc1	Entry Exclusion Protein 1	357	WP_115435339
AY271828	Hafnia alvei	Hafnia	Hafniaceae	Enterobacterales	AY271828	5113	Maintenance	Entry Exclusion	exc2	Exc2 family lipoprotein	411	WP_004846644
AY271829	Hafnia alvei	Hafnia	Hafniaceae	Enterobacterales	AY271829	5216	Maintenance	Entry Exclusion	exc2	Exc2 family lipoprotein	411	WP_004846644
NC_001371	Escherichia coli	Escherichia	Enterobacteriaceae	Enterobacterales	NC_001371	6646	Maintenance	Entry Exclusion	exc2	Exc2 family lipoprotein	420	WP_001254967
NC_001373	Escherichia coli	Escherichia	Enterobacteriaceae	Enterobacterales	NC_001373	6720	Maintenance	Entry Exclusion	exc2	Exc2 family lipoprotein	429	WP_042089515
NC_002487	Escherichia coli	Escherichia	Enterobacteriaceae	Enterobacterales	NC_002487	5857	Maintenance	Entry Exclusion	exc2	Exc2 family lipoprotein	429	WP_042089515
NC_009346	Shigella sonnei	Shigella	Enterobacteriaceae	Enterobacterales	NC_009346	5153	Maintenance	Entry Exclusion	exc2	Exc2 family lipoprotein	420	WP_001254601
NC_009793	Citrobacter koseri	Citrobacter	Enterobacteriaceae	Enterobacterales	NC_009793	9294	Maintenance	Entry Exclusion	exc2	Exc2 family lipoprotein	420	WP_001254601
NC_010485	Escherichia coli	Escherichia	Enterobacteriaceae	Enterobacterales	NC_010485	8909	Maintenance	Entry Exclusion	exc2	Exc2 family lipoprotein	420	WP_001254601
NC_016151	Citrobacter freundii	Citrobacter	Enterobacteriaceae	Enterobacterales	NC_016151	6720	Maintenance	Entry Exclusion	exc2	Exc2 family lipoprotein	429	WP_042089515
NC_016823	Shigella sonnei	Shigella	Enterobacteriaceae	Enterobacterales	NC_016823	5153	Maintenance	Entry Exclusion	exc2	Exc2 family lipoprotein	420	WP_001254601
NC_018953	Klebsiella pneumoniae	Klebsiella	Enterobacteriaceae	Enterobacterales	NC_018953	9294	Maintenance	Entry Exclusion	exc2	Exc2 family lipoprotein	420	WP_001254601
NC_018996	Escherichia coli	Escherichia	Enterobacteriaceae	Enterobacterales	NC_018996	5153	Maintenance	Entry Exclusion	exc2	Exc2 family lipoprotein	420	WP_001254601
NC_020182	Klebsiella aerogenes	Klebsiella	Enterobacteriaceae	Enterobacterales	NC_020182	9294	Maintenance	Entry Exclusion	exc2	Exc2 family lipoprotein	420	WP_001254601
NC_021666	Klebsiella pneumoniae	Klebsiella	Enterobacteriaceae	Enterobacterales	NC_021666	14709	Maintenance	Entry Exclusion	exc2	Exc2 family lipoprotein	291	WP_139789995
NC_023328	Escherichia coli	Escherichia	Enterobacteriaceae	Enterobacterales	NC_023328	6822	Maintenance	Entry Exclusion	exc2	Exc2 family lipoprotein	423	WP_048236912
NZ_CP006928	Klebsiella pneumoniae	Klebsiella	Enterobacteriaceae	Enterobacterales	NZ_CP006928	14249	Maintenance	Entry Exclusion	exc2	Exc2 family lipoprotein	420	WP_001254601
NZ_CP007728	Klebsiella pneumoniae	Klebsiella	Enterobacteriaceae	Enterobacterales	NZ_CP007728	15096	Maintenance	Entry Exclusion	exc2	Exc2 family lipoprotein	291	WP_139789995
NZ_CP008828	Klebsiella pneumoniae	Klebsiella	Enterobacteriaceae	Enterobacterales	NZ_CP008828	15096	Maintenance	Entry Exclusion	exc2	Exc2 family lipoprotein	291	WP_139789995
NZ_CP008832	Klebsiella pneumoniae	Klebsiella	Enterobacteriaceae	Enterobacterales	NZ_CP008832	13841	Maintenance	Entry Exclusion	exc2	Exc2 family lipoprotein	291	WP_139789995
NZ_CP009169	Escherichia coli	Escherichia	Enterobacteriaceae	Enterobacterales	NZ_CP009169	4671	Maintenance	Entry Exclusion	exc2	Exc2 family lipoprotein	429	WP_042089515
NZ_CP009772	Klebsiella pneumoniae	Klebsiella	Enterobacteriaceae	Enterobacterales	NZ_CP009772	9294	Maintenance	Entry Exclusion	exc2	Exc2 family lipoprotein	420	WP_001254601
NZ_CP009778	Klebsiella pneumoniae	Klebsiella	Enterobacteriaceae	Enterobacterales	NZ_CP009778	15271	Maintenance	Entry Exclusion	exc2	Exc2 family lipoprotein	420	WP_001254601
NZ_CP009873	Klebsiella pneumoniae	Klebsiella	Enterobacteriaceae	Enterobacterales	NZ_CP009873	13841	Maintenance	Entry Exclusion	exc2	Exc2 family lipoprotein	291	WP_139789995
NZ_CP009877	Klebsiella pneumoniae	Klebsiella	Enterobacteriaceae	Enterobacterales	NZ_CP009877	15100	Maintenance	Entry Exclusion	exc2	Exc2 family lipoprotein	291	WP_139789995
NZ_CP010128	Escherichia coli	Escherichia	Enterobacteriaceae	Enterobacterales	NZ_CP010128	7982	Maintenance	Entry Exclusion	exc2	Exc2 family lipoprotein	420	WP_001254601
NZ_CP010159	Escherichia coli	Escherichia	Enterobacteriaceae	Enterobacterales	NZ_CP010159	6822	Maintenance	Entry Exclusion	exc2	Exc2 family lipoprotein	423	WP_048236912
NZ_CP010175	Escherichia coli	Escherichia	Enterobacteriaceae	Enterobacterales	NZ_CP010175	6647	Maintenance	Entry Exclusion	exc2	Exc2 family lipoprotein	420	WP_001254601
NZ_CP010182	Escherichia coli	Escherichia	Enterobacteriaceae	Enterobacterales	NZ_CP010182	4980	Maintenance	Entry Exclusion	exc2	Exc2 family lipoprotein	429	WP_042089515
NZ_CP010185	Escherichia coli	Escherichia	Enterobacteriaceae	Enterobacterales	NZ_CP010185	4980	Maintenance	Entry Exclusion	exc2	Exc2 family lipoprotein	429	WP_042089515
NZ_CP010195	Escherichia coli	Escherichia	Enterobacteriaceae	Enterobacterales	NZ_CP010195	4962	Maintenance	Entry Exclusion	exc2	Exc2 family lipoprotein	429	WP_042089515
NZ_CP010394	Klebsiella pneumoniae	Klebsiella	Enterobacteriaceae	Enterobacterales	NZ_CP010394	13841	Maintenance	Entry Exclusion	exc2	Exc2 family lipoprotein	291	WP_139789995
NZ_CP011137	Escherichia coli	Escherichia	Enterobacteriaceae	Enterobacterales	NZ_CP011137	6989	Maintenance	Entry Exclusion	exc2	Exc2 family lipoprotein	423	WP_048236912
NZ_CP011979	Klebsiella pneumoniae	Klebsiella	Enterobacteriaceae	Enterobacterales	NZ_CP011979	20222	Maintenance	Entry Exclusion	exc2	Exc2 family lipoprotein	420	WP_001254601
NZ_CP011988	Klebsiella pneumoniae	Klebsiella	Enterobacteriaceae	Enterobacterales	NZ_CP011988	13841	Maintenance	Entry Exclusion	exc2	Exc2 family lipoprotein	291	WP_139789995
NZ_CP011993	Klebsiella pneumoniae	Klebsiella	Enterobacteriaceae	Enterobacterales	NZ_CP011993	13841	Maintenance	Entry Exclusion	exc2	Exc2 family lipoprotein	291	WP_139789995
NZ_CP012628	Escherichia coli	Escherichia	Enterobacteriaceae	Enterobacterales	NZ_CP012628	6647	Maintenance	Entry Exclusion	exc2	Exc2 family lipoprotein	420	WP_001254601
NZ_CP014198	Escherichia coli	Escherichia	Enterobacteriaceae	Enterobacterales	NZ_CP014198	7057	Maintenance	Entry Exclusion	exc2	Exc2 family lipoprotein	420	WP_001254601
NZ_CP015384	Klebsiella pneumoniae	Klebsiella	Enterobacteriaceae	Enterobacterales	NZ_CP015384	15100	Maintenance	Entry Exclusion	exc2	Exc2 family lipoprotein	291	WP_139789995
NZ_CP015391	Klebsiella pneumoniae	Klebsiella	Enterobacteriaceae	Enterobacterales	NZ_CP015391	11090	Maintenance	Entry Exclusion	exc2	Exc2 family lipoprotein	420	WP_001254601
NZ_CP015917	Escherichia coli	Escherichia	Enterobacteriaceae	Enterobacterales	NZ_CP015917	8972	Maintenance	Entry Exclusion	exc2	Exc2 family lipoprotein	420	WP_001254601
NZ_CP016009	Escherichia coli	Escherichia	Enterobacteriaceae	Enterobacterales	NZ_CP016009	8556	Maintenance	Entry Exclusion	exc2	Exc2 family lipoprotein	429	WP_042089515
NZ_CP016519	Salmonella enterica	Salmonella	Enterobacteriaceae	Enterobacterales	NZ_CP016519	6647	Maintenance	Entry Exclusion	exc2	Exc2 family lipoprotein	420	WP_001254601
NZ_CP018348	Klebsiella pneumoniae	Klebsiella	Enterobacteriaceae	Enterobacterales	NZ_CP018348	9294	Maintenance	Entry Exclusion	exc2	Exc2 family lipoprotein	420	WP_001254601
NZ_CP018353	Klebsiella pneumoniae	Klebsiella	Enterobacteriaceae	Enterobacterales	NZ_CP018353	13841	Maintenance	Entry Exclusion	exc2	Exc2 family lipoprotein	291	WP_139789995
NZ_CP018425	Klebsiella pneumoniae	Klebsiella	Enterobacteriaceae	Enterobacterales	NZ_CP018425	15270	Maintenance	Entry Exclusion	exc2	Exc2 family lipoprotein	420	WP_001254601
NZ_CP018431	Klebsiella pneumoniae	Klebsiella	Enterobacteriaceae	Enterobacterales	NZ_CP018431	18890	Maintenance	Entry Exclusion	exc2	Exc2 family lipoprotein	420	WP_001254601
NZ_CP018433	Klebsiella pneumoniae	Klebsiella	Enterobacteriaceae	Enterobacterales	NZ_CP018433	15273	Maintenance	Entry Exclusion	exc2	Exc2 family lipoprotein	420	WP_001254601
NZ_CP018445	Klebsiella pneumoniae	Klebsiella	Enterobacteriaceae	Enterobacterales	NZ_CP018445	9294	Maintenance	Entry Exclusion	exc2	Exc2 family lipoprotein	420	WP_001254601
NZ_CP018943	Escherichia coli	Escherichia	Enterobacteriaceae	Enterobacterales	NZ_CP018943	6647	Maintenance	Entry Exclusion	exc2	Exc2 family lipoprotein	420	WP_001254601
NZ_CP018949	Escherichia coli	Escherichia	Enterobacteriaceae	Enterobacterales	NZ_CP018949	16559	Maintenance	Entry Exclusion	exc2	Exc2 family lipoprotein	420	WP_001254601
NZ_CP018987	Escherichia coli	Escherichia	Enterobacteriaceae	Enterobacterales	NZ_CP018987	6995	Maintenance	Entry Exclusion	exc2	Exc2 family lipoprotein	423	WP_048236912
NZ_CP019025	Escherichia coli	Escherichia	Enterobacteriaceae	Enterobacterales	NZ_CP019025	6647	Maintenance	Entry Exclusion	exc2	Exc2 family lipoprotein	420	WP_001254601
NZ_CP019776	Klebsiella pneumoniae	Klebsiella	Enterobacteriaceae	Enterobacterales	NZ_CP019776	14027	Maintenance	Entry Exclusion	exc2	Exc2 family lipoprotein	291	WP_139789995
NZ_CP019956	Escherichia coli	Escherichia	Enterobacteriaceae	Enterobacterales	NZ_CP019956	4707	Maintenance	Entry Exclusion	exc2	Exc2 family lipoprotein	429	WP_042089515
NZ_CP020112	Citrobacter koseri	Klebsiella	Enterobacteriaceae	Enterobacterales	NZ_CP020112	13841	Maintenance	Entry Exclusion	exc2	Exc2 family lipoprotein	291	WP_139789995
NZ_CP020840	Klebsiella pneumoniae	Klebsiella	Enterobacteriaceae	Enterobacterales	NZ_CP020840	11984	Maintenance	Entry Exclusion	exc2	Exc2 family lipoprotein	420	WP_001254601
NZ_CP021101	Escherichia coli	Escherichia	Enterobacteriaceae	Enterobacterales	NZ_CP021101	8618	Maintenance	Entry Exclusion	exc2	Exc2 family lipoprotein	420	WP_001254601
NZ_CP021101	Escherichia coli	Escherichia	Enterobacteriaceae	Enterobacterales	NZ_CP021101	8618	Maintenance	Entry Exclusion	exc2	Exc2 family lipoprotein	420	WP_001254601
NZ_CP021102	Escherichia coli	Escherichia	Enterobacteriaceae	Enterobacterales	NZ_CP021102	8639	Maintenance	Entry Exclusion	exc2	Exc2 family lipoprotein	423	WP_048236912
NZ_CP021543	Klebsiella pneumoniae	Klebsiella	Enterobacteriaceae	Enterobacterales	NZ_CP021543	15271	Maintenance	Entry Exclusion	exc2	Exc2 family lipoprotein	420	WP_001254601
NZ_CP021717	Klebsiella pneumoniae	Klebsiella	Enterobacteriaceae	Enterobacterales	NZ_CP021717	15271	Maintenance	Entry Exclusion	exc2	Exc2 family lipoprotein	420	WP_001254601
NZ_CP021779	Enterobacter cloacae	Enterobacter	Enterobacteriaceae	Enterobacterales	NZ_CP021779	15028	Maintenance	Entry Exclusion	exc2	Exc2 family lipoprotein	420	WP_001254601
NZ_CP021837	Klebsiella pneumoniae	Klebsiella	Enterobacteriaceae	Enterobacterales	NZ_CP021837	15271	Maintenance	Entry Exclusion	exc2	Exc2 family lipoprotein	420	WP_001254601
NZ_CP021860	Klebsiella pneumoniae	Klebsiella	Enterobacteriaceae	Enterobacterales	NZ_CP021860	24749	Maintenance	Entry Exclusion	exc2	Exc2 family lipoprotein	420	WP_001254601
NZ_CP022576	Klebsiella pneumoniae	Klebsiella	Enterobacteriaceae	Enterobacterales	NZ_CP022576	13841	Maintenance	Entry Exclusion	exc2	Exc2 family lipoprotein	291	WP_139789995
NZ_CP022921	Klebsiella pneumoniae	Klebsiella	Enterobacteriaceae	Enterobacterales	NZ_CP022921	9294	Maintenance	Entry Exclusion	exc2	Exc2 family lipoprotein	420	WP_001254601
NZ_CP023528	Citrobacter koseri	Citrobacter	Enterobacteriaceae	Enterobacterales	NZ_CP023528	9195	Maintenance	Entry Exclusion	exc2	Exc2 family lipoprotein	420	WP_001254601
NZ_CP023557	Klebsiella pneumoniae	Klebsiella	Enterobacteriaceae	Enterobacterales	NZ_CP023557	9293	Maintenance	Entry Exclusion	exc2	Exc2 family lipoprotein	420	WP_001254601
NZ_CP023650	Shigella sonnei	Shigella	Enterobacteriaceae	Enterobacterales	NZ_CP023650	5153	Maintenance	Entry Exclusion	exc2	Exc2 family lipoprotein	420	WP_001254601
NZ_CP024651	Escherichia coli	Escherichia	Enterobacteriaceae	Enterobacterales	NZ_CP024651	14241	Maintenance	Entry Exclusion	exc2	Exc2 family lipoprotein	420	WP_001254601
NZ_CP024884	Klebsiella aerogenes	Klebsiella	Enterobacteriaceae	Enterobacterales	NZ_CP024884	9294	Maintenance	Entry Exclusion	exc2	Exc2 family lipoprotein	420	WP_001254601
NZ_CP026710	Citrobacter koseri	Citrobacter	Enterobacteriaceae	Enterobacterales	NZ_CP026710	9294	Maintenance	Entry Exclusion	exc2	Exc2 family lipoprotein	420	WP_001254601
NZ_CP027052	Klebsiella pneumoniae	Klebsiella	Enterobacteriaceae	Enterobacterales	NZ_CP027052	13841	Maintenance	Entry Exclusion	exc2	Exc2 family lipoprotein	291	WP_139789995
NZ_CP027058	Klebsiella pneumoniae	Klebsiella	Enterobacteriaceae	Enterobacterales	NZ_CP027058	13841	Maintenance	Entry Exclusion	exc2	Exc2 family lipoprotein	291	WP_139789995
NZ_CP027259	Escherichia coli	Escherichia	Enterobacteriaceae	Enterobacterales	NZ_CP027259	6812	Maintenance	Entry Exclusion	exc2	Exc2 family lipoprotein	420	WP_001254601
NZ_CP027698	Klebsiella pneumoniae	Klebsiella	Enterobacteriaceae	Enterobacterales	NZ_CP027698	9291	Maintenance	Entry Exclusion	exc2	Exc2 family lipoprotein	420	WP_001254601
NZ_CP031757	Klebsiella aerogenes	Klebsiella	Enterobacteriaceae	Enterobacterales	NZ_CP031757	9294	Maintenance	Entry Exclusion	exc2	Exc2 family lipoprotein	420	WP_001254601
NZ_CP031807	Klebsiella pneumoniae	Klebsiella	Enterobacteriaceae	Enterobacterales	NZ_CP031807	9294	Maintenance	Entry Exclusion	exc2	Exc2 family lipoprotein	420	WP_001254601
NZ_CP031900	Escherichia coli	Escherichia	Enterobacteriaceae	Enterobacterales	NZ_CP031900	7769	Maintenance	Entry Exclusion	exc2	Exc2 family lipoprotein	423	WP_048236912
NZ_CP032177	Klebsiella pneumoniae	Klebsiella	Enterobacteriaceae	Enterobacterales	NZ_CP032177	9294	Maintenance	Entry Exclusion	exc2	Exc2 family lipoprotein	420	WP_001254601
NZ_CP032199	Klebsiella pneumoniae	Klebsiella	Enterobacteriaceae	Enterobacterales	NZ_CP032199	9294	Maintenance	Entry Exclusion	exc2	Exc2 family lipoprotein	420	WP_001254601
NZ_CP032525	Shigella sonnei	Shigella	Enterobacteriaceae	Enterobacterales	NZ_CP032525	5933	Maintenance	Entry Exclusion	exc2	Exc2 family lipoprotein	420	WP_001254601
NZ_CP032881	Escherichia coli	Escherichia	Enterobacteriaceae	Enterobacterales	NZ_CP032881	8899	Maintenance	Entry Exclusion	exc2	Exc2 family lipoprotein	420	WP_001254601
NZ_CP032930	Klebsiella aerogenes	Klebsiella	Enterobacteriaceae	Enterobacterales	NZ_CP032930	9294	Maintenance	Entry Exclusion	exc2	Exc2 family lipoprotein	420	WP_001254601
NZ_CP032941	Escherichia coli	Escherichia	Enterobacteriaceae	Enterobacterales	NZ_CP032941	6647	Maintenance	Entry Exclusion	exc2	Exc2 family lipoprotein	420	WP_001254601
NZ_CP033818	Klebsiella aerogenes	Klebsiella	Enterobacteriaceae	Enterobacterales	NZ_CP033818	9294	Maintenance	Entry Exclusion	exc2	Exc2 family lipoprotein	420	WP_001254601
NZ_CP036441	Klebsiella pneumoniae	Klebsiella	Enterobacteriaceae	Enterobacterales	NZ_CP036441	19305	Maintenance	Entry Exclusion	exc2	Exc2 family lipoprotein	420	WP_001254601
NZ_CP036445	Klebsiella pneumoniae	Klebsiella	Enterobacteriaceae	Enterobacterales	NZ_CP036445	9293	Maintenance	Entry Exclusion	exc2	Exc2 family lipoprotein	420	WP_001254601
NZ_CP036449	Klebsiella pneumoniae	Klebsiella	Enterobacteriaceae	Enterobacterales	NZ_CP036449	19305	Maintenance	Entry Exclusion	exc2	Exc2 family lipoprotein	420	WP_001254601
KT074362	Escherichia coli	Escherichia	Enterobacteriaceae	Enterobacterales	KT074362	4661	Host Functions	Transport/Metabolism	fepE	LPS O-antigen length regulator	1143	WP_021544858
KY612500	Escherichia coli	Escherichia	Enterobacteriaceae	Enterobacterales	KY612500	14845	Host Functions	Transport/Metabolism	fepE	LPS O-antigen length regulator	1143	WP_021544858
NC_017330	Shigella flexneri	Shigella	Enterobacteriaceae	Enterobacterales	NC_017330	3180	Host Functions	Transport/Metabolism	fepE	LPS O-antigen length regulator	1110	WP_005065596
NC_019249	Shigella flexneri	Shigella	Enterobacteriaceae	Enterobacterales	NC_019249	3178	Host Functions	Transport/Metabolism	fepE	LPS O-antigen length regulator	1110	WP_005065596
NZ_CP010156	Escherichia coli	Escherichia	Enterobacteriaceae	Enterobacterales	NZ_CP010156	4600	Host Functions	Transport/Metabolism	fepE	LPS O-antigen length regulator	1143	WP_021544858
NZ_CP010162	Escherichia coli	Escherichia	Enterobacteriaceae	Enterobacterales	NZ_CP010162	4075	Host Functions	Transport/Metabolism	fepE	LPS O-antigen length regulator	1110	WP_005065596
NZ_CP034850	Escherichia coli	Escherichia	Enterobacteriaceae	Enterobacterales	NZ_CP034850	4764	Host Functions	Transport/Metabolism	fepE	LPS O-antigen length regulator	1143	WP_021544858
NZ_CP041445	Escherichia coli	Escherichia	Enterobacteriaceae	Enterobacterales	NZ_CP041445	4664	Host Functions	Transport/Metabolism	fepE	LPS O-antigen length regulator	1143	WP_021544858
NZ_CP042978	Shigella flexneri	Shigella	Enterobacteriaceae	Enterobacterales	NZ_CP042978	3128	Host Functions	Transport/Metabolism	fepE	LPS O-antigen length regulator	1110	WP_005065596
NZ_CP020846	Klebsiella pneumoniae	Klebsiella	Enterobacteriaceae	Enterobacterales	NZ_CP020846	12540	Host Functions	Transport/Metabolism	fghA	S-formylglutathione hydrolase	837	WP_021314582
NZ_MF621618	Aeromomas salmonicida	Aeromonas	Aeromonadaceae	Aeromonadales	NZ_MF621618	7770	Host Functions	Transport/Metabolism	fghA	S-formylglutathione hydrolase	837	WP_021314582
NZ_CP040596	Klebsiella pneumoniae	Klebsiella	Enterobacteriaceae	Enterobacterales	NZ_CP040596	9571	Host Functions	Transport/Metabolism	fhuE	TonB-dependent siderophore receptor	2190	WP_063938521
NZ_CP020846	Klebsiella pneumoniae	Klebsiella	Enterobacteriaceae	Enterobacterales	NZ_CP020846	12540	Host Functions	Transport/Metabolism	frmA	S-(hydroxymethyl)glutathione dehydrogenase	1110	WP_000842086
NZ_MF621618	Aeromomas salmonicida	Aeromonas	Aeromonadaceae	Aeromonadales	NZ_MF621618	7770	Host Functions	Transport/Metabolism	frmA	S-(hydroxymethyl)glutathione dehydrogenase	1110	WP_000842086
NZ_CP020845	Klebsiella pneumoniae	Klebsiella	Enterobacteriaceae	Enterobacterales	NZ_CP020845	9510	Host Functions	Transcriptional Regulator	frmR	Formaldehyde-responsive transcriptional	276	WP_001141270
NZ_CP020846	Klebsiella pneumoniae	Klebsiella	Enterobacteriaceae	Enterobacterales	NZ_CP020846	12540	Host Functions	Transcriptional Regulator	frmR	Formaldehyde-responsive transcriptional	276	WP_001141270
NZ_MF621618	Aeromomas salmonicida	Aeromonas	Aeromonadaceae	Aeromonadales	NZ_MF621618	7770	Host Functions	Transcriptional Regulator	frmR	Formaldehyde-responsive transcriptional	276	WP_001141270
NC_005862	Salmonella enterica	Salmonella	Enterobacteriaceae	Enterobacterales	NC_005862	6066	Host Functions	Transport/Metabolism	glmM	Phosphoglucosamine mutase	345	WP_135179803
NC_008490	Escherichia coli	Escherichia	Enterobacteriaceae	Enterobacterales	NC_008490	8985	Host Functions	Transport/Metabolism	glmM	Phosphoglucosamine mutase	303	WP_135179803
NC_019080	Escherichia coli	Escherichia	Enterobacteriaceae	Enterobacterales	NC_019080	9007	Host Functions	Transport/Metabolism	glmM	Phosphoglucosamine mutase	303	WP_135179803
NZ_CP011627	Klebsiella oxytoca	Klebsiella	Enterobacteriaceae	Enterobacterales	NZ_CP011627	14274	Host Functions	Transport/Metabolism	Glycosyltransferase	Glycosyltransferase	945	WP_052958977
NZ_CP019003	Escherichia coli	Escherichia	Enterobacteriaceae	Enterobacterales	NZ_CP019003	12602	Host Functions	Transport/Metabolism	Glycosyltransferase	Glycosyltransferase family 2 protein	984	WP_151166972
NZ_CP037445	Klebsiella sp	Klebsiella	Enterobacteriaceae	Enterobacterales	NZ_CP037445	14200	Host Functions	Transport/Metabolism	Glycosyltransferase	Glycosyltransferase	852	WP_117120950
NZ_CP037446	Klebsiella sp	Klebsiella	Enterobacteriaceae	Enterobacterales	NZ_CP037446	12598	Host Functions	Transport/Metabolism	Glycosyltransferase	Glycosyltransferase	984	WP_165931902
NZ_CP041096	Klebsiella pneumoniae	Klebsiella	Enterobacteriaceae	Enterobacterales	NZ_CP041096	7432	Host Functions	Transport/Metabolism	Glycosyltransferase	Glycosyltransferase family 2 protein	861	WP_094487801
NZ_CP042340	Escherichia coli	Escherichia	Enterobacteriaceae	Enterobacterales	NZ_CP042340	12602	Host Functions	Transport/Metabolism	Glycosyltransferase	Glycosyltransferase family 2 protein	984	WP_151166972
NZ_CP042590	Escherichia coli	Escherichia	Enterobacteriaceae	Enterobacterales	NZ_CP042590	12602	Host Functions	Transport/Metabolism	Glycosyltransferase	Glycosyltransferase family 2 protein	984	WP_151166972
NZ_CP009263	Vibrio vulnificus	Vibrio	Vibrionaceae	Vibrionales	NZ_CP009263	5719	Maintenance	T/AT System	hicA	Type II toxin-antitoxin system HicA family toxin	270	WP_039534188
NZ_CP009263	Vibrio vulnificus	Vibrio	Vibrionaceae	Vibrionales	NZ_CP009263	5719	Maintenance	T/AT System	hicB	Type II toxin-antitoxin system HicB family antitoxin	345	WP_039543365
NC_009793	Citrobacter koseri	Citrobacter	Enterobacteriaceae	Enterobacterales	NC_009793	9294	Maintenance	T/AT System	higA	HigA family addiction module antidote protein	297	WP_000609270
NZ_AP019681	Escherichia coli	Escherichia	Enterobacteriaceae	Enterobacterales	NZ_AP019681	3067	Maintenance	T/AT System	higA	HigA family addiction module antidote protein	417	WP_057696256
NZ_CP009263	Vibrio vulnificus	Vibrio	Vibrionaceae	Vibrionales	NZ_CP009263	5719	Maintenance	T/AT System	higA	HigA family addiction module antidote protein	300	WP_040111263
NZ_CP010205	Escherichia coli	Escherichia	Enterobacteriaceae	Enterobacterales	NZ_CP010205	3258	Maintenance	T/AT System	higA	HigA family addiction module antidote protein	297	WP_000609270
NZ_CP010367	Enterobacter hormaechei	Enterobacter	Enterobacteriaceae	Enterobacterales	NZ_CP010367	5413	Maintenance	T/AT System	higA	HigA family addiction module antidote protein	291	WP_000609279
NZ_CP011592	Klebsiella oxytoca	Klebsiella	Enterobacteriaceae	Enterobacterales	NZ_CP011592	5410	Maintenance	T/AT System	higA	HigA family addiction module antidote protein	294	WP_000609279
NZ_CP011613	Klebsiella oxytoca	Klebsiella	Enterobacteriaceae	Enterobacterales	NZ_CP011613	5410	Maintenance	T/AT System	higA	HigA family addiction module antidote protein	294	WP_000609279
NZ_CP012164	Enterobacter roggenkampii	Enterobacter	Enterobacteriaceae	Enterobacterales	NZ_CP012164	8452	Maintenance	T/AT System	higA	HigA family addiction module antidote protein	357	WP_023316024
NZ_CP017933	Klebsiella oxytoca	Klebsiella	Enterobacteriaceae	Enterobacterales	NZ_CP017933	11638	Maintenance	T/AT System	higA	HigA family addiction module antidote protein	291	WP_000609279
NZ_CP017993	Enterobacter cloacae	Enterobacter	Enterobacteriaceae	Enterobacterales	NZ_CP017993	21186	Maintenance	T/AT System	higA	HigA family addiction module antidote protein	291	WP_000609279
NZ_CP018440	Klebsiella pneumoniae	Klebsiella	Enterobacteriaceae	Enterobacterales	NZ_CP018440	4510	Maintenance	T/AT System	higA	HigA family addiction module antidote protein	357	WP_032413514
NZ_CP019023	Escherichia coli	Escherichia	Enterobacteriaceae	Enterobacterales	NZ_CP019023	3256	Maintenance	T/AT System	higA	HigA family addiction module antidote protein	297	WP_000609270
NZ_CP019278	Escherichia coli	Escherichia	Enterobacteriaceae	Enterobacterales	NZ_CP019278	11397	Maintenance	T/AT System	higA	HigA family addiction module antidote protein	420	WP_113398076
NZ_CP019278	Escherichia coli	Escherichia	Enterobacteriaceae	Enterobacterales	NZ_CP019278	11397	Maintenance	T/AT System	higA	HigA family addiction module antidote protein	420	WP_113398076
NZ_CP022068	Salmonella enterica	Salmonella	Enterobacteriaceae	Enterobacterales	NZ_CP022068	19849	Maintenance	T/AT System	higA	HigA family addiction module antidote protein	297	WP_000609270
NZ_CP022068	Salmonella enterica	Salmonella	Enterobacteriaceae	Enterobacterales	NZ_CP022068	19849	Maintenance	T/AT System	higA	HigA family addiction module antidote protein	297	WP_000609270
NZ_CP024196	Klebsiella pneumoniae	Klebsiella	Enterobacteriaceae	Enterobacterales	NZ_CP024196	4510	Maintenance	T/AT System	higA	HigA family addiction module antidote protein	357	WP_032413514
NZ_CP024526	Klebsiella pneumoniae	Klebsiella	Enterobacteriaceae	Enterobacterales	NZ_CP024526	4510	Maintenance	T/AT System	higA	HigA family addiction module antidote protein	357	WP_032413514
NZ_CP024533	Klebsiella pneumoniae	Klebsiella	Enterobacteriaceae	Enterobacterales	NZ_CP024533	4510	Maintenance	T/AT System	higA	HigA family addiction module antidote protein	357	WP_032413514
NZ_CP024540	Klebsiella pneumoniae	Klebsiella	Enterobacteriaceae	Enterobacterales	NZ_CP024540	4510	Maintenance	T/AT System	higA	HigA family addiction module antidote protein	357	WP_032413514
NZ_CP024554	Klebsiella pneumoniae	Klebsiella	Enterobacteriaceae	Enterobacterales	NZ_CP024554	4510	Maintenance	T/AT System	higA	HigA family addiction module antidote protein	357	WP_032413514
NZ_CP024561	Klebsiella pneumoniae	Klebsiella	Enterobacteriaceae	Enterobacterales	NZ_CP024561	4510	Maintenance	T/AT System	higA	HigA family addiction module antidote protein	357	WP_032413514
NZ_CP024568	Klebsiella pneumoniae	Klebsiella	Enterobacteriaceae	Enterobacterales	NZ_CP024568	4510	Maintenance	T/AT System	higA	HigA family addiction module antidote protein	357	WP_032413514
NZ_CP026573	Escherichia coli	Escherichia	Enterobacteriaceae	Enterobacterales	NZ_CP026573	3684	Maintenance	T/AT System	higA	HigA family addiction module antidote protein	291	WP_000609270
NZ_CP030226	Salmonella enterica	Salmonella	Enterobacteriaceae	Enterobacterales	NZ_CP030226	5410	Maintenance	T/AT System	higA	HigA family addiction module antidote protein	291	WP_000609279
NZ_CP032211	Klebsiella pneumoniae	Klebsiella	Enterobacteriaceae	Enterobacterales	NZ_CP032211	5861	Maintenance	T/AT System	higA	HigA family addiction module antidote protein	357	WP_032413514
NZ_CP033853	Escherichia coli	Escherichia	Enterobacteriaceae	Enterobacterales	NZ_CP033853	3257	Maintenance	T/AT System	higA	HigA family addiction module antidote protein	297	WP_000609279
NZ_CP034764	Klebsiella pneumoniae	Klebsiella	Enterobacteriaceae	Enterobacterales	NZ_CP034764	3674	Maintenance	T/AT System	higA	HigA family addiction module antidote protein	291	WP_023317864
NZ_CP036182	Escherichia coli	Escherichia	Enterobacteriaceae	Enterobacterales	NZ_CP036182	3684	Maintenance	T/AT System	higA	HigA family addiction module antidote protein	291	WP_023317864
NZ_CP034135	Klebsiella quasipneumoniae	Klebsiella	Enterobacteriaceae	Enterobacterales	NZ_CP034135	3733	Maintenance	T/AT System	higB	type II toxin-antitoxin system HigB family toxin	372	WP_087812785
NZ_CP034339	Klebsiella quasipneumoniae	Klebsiella	Enterobacteriaceae	Enterobacterales	NZ_CP034339	3733	Maintenance	T/AT System	higB	type II toxin-antitoxin system HigB family toxin	372	WP_087812785
NC_019079	Escherichia coli	Escherichia	Enterobacteriaceae	Enterobacterales	NC_019079	9261	Maintenance	R/M System	hindIIIR	HindIII Family Type II Restriction Endonuclease	924	WP_015059042
NC_019078	Escherichia coli	Escherichia	Enterobacteriaceae	Enterobacterales	NC_019078	6952	Maintenance	R/M System	hindVPR	HindVP family restriction endonuclease	1061	WP_053878066
NZ_CP031924	Escherichia coli	Escherichia	Enterobacteriaceae	Enterobacterales	NZ_CP031924	6715	Maintenance	R/M System	hindVPR	HindVP family restriction endonuclease	1062	WP_044862115
NC_015175	Enterobacter cloacae	Enterobacter	Enterobacteriaceae	Enterobacterales	NC_015175	5782	Host Functions	Stress Response	htrC	Stationary phase growth adaptation protein	459	WP_181963098
NC_022197	Proteus mirabilis	Proteus	Morganellaceae	Enterobacterales	NC_022197	2462	Host Functions	Stress Response	htrC	Stationary phase growth adaptation protein	234	WP_181963098
KY612500	Escherichia coli	Escherichia	Enterobacteriaceae	Enterobacterales	KY612500	14845	Host Functions	Transcriptional Regulator	hypT	Hypochlorite stress DNA-binding transcriptional regulator HypT	939	WP_001333359
NC_002610	Klebsiella pneumoniae	Klebsiella	Enterobacteriaceae	Enterobacterales	NC_002610	5258	Host Functions	Bacteriocin Immunity	imm	Cloacin Immunity Protein	258	WP_032440455
NC_009346	Shigella sonnei	Shigella	Enterobacteriaceae	Enterobacterales	NC_009346	5153	Host Functions	Bacteriocin Immunity	imm	Colicin E1 Immunity Protein	342	WP_000058760
NC_010485	Escherichia coli	Escherichia	Enterobacteriaceae	Enterobacterales	NC_010485	8909	Host Functions	Bacteriocin Immunity	imm	Colicin E1 Immunity Protein	342	WP_000058760
NC_013589	Escherichia coli	Escherichia	Enterobacteriaceae	Enterobacterales	NC_013589	5159	Host Functions	Bacteriocin Immunity	imm	Colicin E1 Immunity Protein	342	WP_000058760
NC_016823	Shigella sonnei	Shigella	Enterobacteriaceae	Enterobacterales	NC_016823	5153	Host Functions	Bacteriocin Immunity	imm	Colicin E1 Immunity Protein	342	WP_000058760
NC_018996	Escherichia coli	Escherichia	Enterobacteriaceae	Enterobacterales	NC_018996	5153	Host Functions	Bacteriocin Immunity	imm	Colicin E1 Immunity Protein	342	WP_000058760
NZ_AP018675	Klebsiella pneumoniae	Klebsiella	Enterobacteriaceae	Enterobacterales	NZ_AP018675	10060	Host Functions	Bacteriocin Immunity	imm	Cloacin Immunity Protein	258	WP_032440455
NZ_AP019636	Enterobacter sp	Enterobacter	Enterobacteriaceae	Enterobacterales	NZ_AP019636	9021	Host Functions	Bacteriocin Immunity	imm	Cloacin Immunity Protein	258	WP_032440455
NZ_CP010128	Escherichia coli	Escherichia	Enterobacteriaceae	Enterobacterales	NZ_CP010128	7982	Host Functions	Bacteriocin Immunity	imm	Colicin E1 Immunity Protein	342	WP_000058760
NZ_CP010175	Escherichia coli	Escherichia	Enterobacteriaceae	Enterobacterales	NZ_CP010175	6647	Host Functions	Bacteriocin Immunity	imm	Colicin E1 Immunity Protein	342	WP_000058760
NZ_CP015917	Escherichia coli	Escherichia	Enterobacteriaceae	Enterobacterales	NZ_CP015917	8972	Host Functions	Bacteriocin Immunity	imm	Colicin E1 Immunity Protein	342	WP_000058760
NZ_CP016519	Salmonella enterica	Salmonella	Enterobacteriaceae	Enterobacterales	NZ_CP016519	6647	Host Functions	Bacteriocin Immunity	imm	Colicin E1 Immunity Protein	342	WP_000058760
NZ_CP017388	Klebsiella pneumoniae	Klebsiella	Enterobacteriaceae	Enterobacterales	NZ_CP017388	10077	Host Functions	Bacteriocin Immunity	imm	Cloacin Immunity Protein	258	WP_032440455
NZ_CP018348	Klebsiella pneumoniae	Klebsiella	Enterobacteriaceae	Enterobacterales	NZ_CP018348	9294	Host Functions	Bacteriocin Immunity	imm	Cloacin Immunity Protein	258	WP_032440455
NZ_CP018949	Escherichia coli	Escherichia	Enterobacteriaceae	Enterobacterales	NZ_CP018949	16559	Host Functions	Bacteriocin Immunity	imm	Colicin E1 Immunity Protein	342	WP_000058760
NZ_CP019842	Enterobacter roggenkampii	Enterobacter	Enterobacteriaceae	Enterobacterales	NZ_CP019842	11748	Host Functions	Bacteriocin Immunity	imm	Cloacin Immunity Protein	258	WP_032440455
NZ_CP023932	Klebsiella pneumoniae	Klebsiella	Enterobacteriaceae	Enterobacterales	NZ_CP023932	11972	Host Functions	Bacteriocin Immunity	imm	Cloacin Immunity Protein	258	WP_032440455
NZ_CP023944	Klebsiella pneumoniae	Klebsiella	Enterobacteriaceae	Enterobacterales	NZ_CP023944	10061	Host Functions	Bacteriocin Immunity	imm	Cloacin Immunity Protein	258	WP_032440455
NZ_CP024492	Klebsiella pneumoniae	Klebsiella	Enterobacteriaceae	Enterobacterales	NZ_CP024492	5783	Host Functions	Bacteriocin Immunity	imm	Cloacin Immunity Protein	258	WP_032440455
NZ_CP024513	Klebsiella pneumoniae	Klebsiella	Enterobacteriaceae	Enterobacterales	NZ_CP024513	3336	Host Functions	Bacteriocin Immunity	imm	Cloacin Immunity Protein	258	WP_032440455
NZ_CP025459	Klebsiella pneumoniae	Klebsiella	Enterobacteriaceae	Enterobacterales	NZ_CP025459	10060	Host Functions	Bacteriocin Immunity	imm	Cloacin Immunity Protein	258	WP_032440455
NZ_CP025464	Klebsiella pneumoniae	Klebsiella	Enterobacteriaceae	Enterobacterales	NZ_CP025464	10060	Host Functions	Bacteriocin Immunity	imm	Cloacin Immunity Protein	258	WP_032440455
NZ_CP026183	Klebsiella pneumoniae	Klebsiella	Enterobacteriaceae	Enterobacterales	NZ_CP026183	6974	Host Functions	Bacteriocin Immunity	imm	Cloacin Immunity Protein	258	WP_032440455
NZ_CP026214	Citrobacter sp	Citrobacter	Enterobacteriaceae	Enterobacterales	NZ_CP026214	6974	Host Functions	Bacteriocin Immunity	imm	Cloacin Immunity Protein	258	WP_032440455
NZ_CP026393	Klebsiella pneumoniae	Klebsiella	Enterobacteriaceae	Enterobacterales	NZ_CP026393	6761	Host Functions	Bacteriocin Immunity	imm	Cloacin Immunity Protein	258	WP_032440455
NZ_CP026582	Klebsiella pneumoniae	Klebsiella	Enterobacteriaceae	Enterobacterales	NZ_CP026582	10060	Host Functions	Bacteriocin Immunity	imm	Cloacin Immunity Protein	258	WP_032440455
NZ_CP027065	Klebsiella pneumoniae	Klebsiella	Enterobacteriaceae	Enterobacterales	NZ_CP027065	10060	Host Functions	Bacteriocin Immunity	imm	Cloacin Immunity Protein	258	WP_032440455
NZ_CP028539	Klebsiella pneumoniae	Klebsiella	Enterobacteriaceae	Enterobacterales	NZ_CP028539	10060	Host Functions	Bacteriocin Immunity	imm	Cloacin Immunity Protein	258	WP_032440455
NZ_CP028545	Klebsiella pneumoniae	Klebsiella	Enterobacteriaceae	Enterobacterales	NZ_CP028545	10060	Host Functions	Bacteriocin Immunity	imm	Cloacin Immunity Protein	258	WP_032440455
NZ_CP028580	Klebsiella pneumoniae	Klebsiella	Enterobacteriaceae	Enterobacterales	NZ_CP028580	12746	Host Functions	Bacteriocin Immunity	imm	Cloacin Immunity Protein	258	WP_032440455
NZ_CP028788	Klebsiella pneumoniae	Klebsiella	Enterobacteriaceae	Enterobacterales	NZ_CP028788	10060	Host Functions	Bacteriocin Immunity	imm	Cloacin Immunity Protein	258	WP_032440455
NZ_CP028801	Klebsiella pneumoniae	Klebsiella	Enterobacteriaceae	Enterobacterales	NZ_CP028801	10060	Host Functions	Bacteriocin Immunity	imm	Cloacin Immunity Protein	258	WP_032440455
NZ_CP028998	Klebsiella pneumoniae	Klebsiella	Enterobacteriaceae	Enterobacterales	NZ_CP028998	10077	Host Functions	Bacteriocin Immunity	imm	Cloacin Immunity Protein	258	WP_032440455
NZ_CP029379	Klebsiella pneumoniae	Klebsiella	Enterobacteriaceae	Enterobacterales	NZ_CP029379	11970	Host Functions	Bacteriocin Immunity	imm	Cloacin Immunity Protein	258	WP_032440455
NZ_CP031718	Klebsiella pneumoniae	Klebsiella	Enterobacteriaceae	Enterobacterales	NZ_CP031718	10060	Host Functions	Bacteriocin Immunity	imm	Cloacin Immunity Protein	258	WP_032440455
NZ_CP031819	Klebsiella pneumoniae	Klebsiella	Enterobacteriaceae	Enterobacterales	NZ_CP031819	7044	Host Functions	Bacteriocin Immunity	imm	Cloacin Immunity Protein	258	WP_032440455
NZ_CP031821	Klebsiella pneumoniae	Klebsiella	Enterobacteriaceae	Enterobacterales	NZ_CP031821	3549	Host Functions	Bacteriocin Immunity	imm	Cloacin Immunity Protein	258	WP_032440455
NZ_CP032941	Escherichia coli	Escherichia	Enterobacteriaceae	Enterobacterales	NZ_CP032941	6647	Host Functions	Bacteriocin Immunity	imm	Colicin E1 Immunity Protein	342	WP_000058760
NZ_CP033403	Klebsiella pneumoniae	Klebsiella	Enterobacteriaceae	Enterobacterales	NZ_CP033403	10060	Host Functions	Bacteriocin Immunity	imm	Cloacin Immunity Protein	258	WP_032440455
NZ_CP033759	Klebsiella pneumoniae	Klebsiella	Enterobacteriaceae	Enterobacterales	NZ_CP033759	3548	Host Functions	Bacteriocin Immunity	imm	Cloacin Immunity Protein	258	WP_032440455
NZ_CP033958	Klebsiella pneumoniae	Klebsiella	Enterobacteriaceae	Enterobacterales	NZ_CP033958	11970	Host Functions	Bacteriocin Immunity	imm	Cloacin Immunity Protein	258	WP_032440455
NZ_CP033964	Klebsiella pneumoniae	Klebsiella	Enterobacteriaceae	Enterobacterales	NZ_CP033964	11970	Host Functions	Bacteriocin Immunity	imm	Cloacin Immunity Protein	258	WP_032440455
NZ_CP036303	Klebsiella pneumoniae	Klebsiella	Enterobacteriaceae	Enterobacterales	NZ_CP036303	10060	Host Functions	Bacteriocin Immunity	imm	Cloacin Immunity Protein	258	WP_032440455
NZ_CP036308	Klebsiella pneumoniae	Klebsiella	Enterobacteriaceae	Enterobacterales	NZ_CP036308	11970	Host Functions	Bacteriocin Immunity	imm	Cloacin Immunity Protein	258	WP_032440455
NZ_CP036369	Klebsiella pneumoniae	Klebsiella	Enterobacteriaceae	Enterobacterales	NZ_CP036369	12746	Host Functions	Bacteriocin Immunity	imm	Cloacin Immunity Protein	258	WP_032440455
NZ_CP036374	Klebsiella pneumoniae	Klebsiella	Enterobacteriaceae	Enterobacterales	NZ_CP036374	10060	Host Functions	Bacteriocin Immunity	imm	Cloacin Immunity Protein	258	WP_032440455
NZ_CP037445	Klebsiella sp	Klebsiella	Enterobacteriaceae	Enterobacterales	NZ_CP037445	14200	Host Functions	Bacteriocin Immunity	imm	Cloacin Immunity Protein	258	WP_032440455
NZ_CP040537	Klebsiella pneumoniae	Klebsiella	Enterobacteriaceae	Enterobacterales	NZ_CP040537	11970	Host Functions	Bacteriocin Immunity	imm	Cloacin Immunity Protein	258	WP_032440455
NZ_CP040543	Klebsiella pneumoniae	Klebsiella	Enterobacteriaceae	Enterobacterales	NZ_CP040543	11970	Host Functions	Bacteriocin Immunity	imm	Cloacin Immunity Protein	258	WP_032440455
NZ_CP040549	Klebsiella pneumoniae	Klebsiella	Enterobacteriaceae	Enterobacterales	NZ_CP040549	11970	Host Functions	Bacteriocin Immunity	imm	Cloacin Immunity Protein	258	WP_032440455
NZ_CP041252	Raoultella electrica	Raoultella	Enterobacteriaceae	Enterobacterales	NZ_CP041252	3336	Host Functions	Bacteriocin Immunity	imm	Cloacin Immunity Protein	258	WP_032440455
NZ_CP041377	Klebsiella pneumoniae	Klebsiella	Enterobacteriaceae	Enterobacterales	NZ_CP041377	11970	Host Functions	Bacteriocin Immunity	imm	Cloacin Immunity Protein	258	WP_032440455
NZ_CP044260	Klebsiella pneumoniae	Klebsiella	Enterobacteriaceae	Enterobacterales	NZ_CP044260	10060	Host Functions	Bacteriocin Immunity	imm	Cloacin Immunity Protein	258	WP_032440455
NZ_CP026123	Aeromonas sp	Aeromonas	Aeromonadaceae	Aeromonadales	NZ_CP026123	23973	Transposition/Recombination	Recombination	int1	Class 1 integron integrase IntI1	1014	WP_103244766
NC_006860	Vibrio cholerae	Vibrio	Vibrionaceae	Vibrionales	NC_006860	4906	Transposition/Recombination	Recombination	Integrase	Integrase domain-containing protein	876	WP_071178886
NC_019255	Pasteurella aerogenes	Pasteurella	Pasteurellaceae	Pasteurellales	NC_019255	5415	Transposition/Recombination	Recombination	Integrase	Phage integrase N-terminal SAM-like domain-containing protein	390	WP_181204563
NZ_CP007568	Aeromonas media	Aeromonas	Aeromonadaceae	Aeromonadales	NZ_CP007568	11276	Transposition/Recombination	Recombination	Integrase	Site-specific Integrase	882	WP_005325933
NZ_CP011627	Klebsiella oxytoca	Klebsiella	Enterobacteriaceae	Enterobacterales	NZ_CP011627	14274	Transposition/Recombination	Recombination	Integrase	Integrase	888	WP_047722470
NZ_CP024491	Klebsiella pneumoniae	Klebsiella	Enterobacteriaceae	Enterobacterales	NZ_CP024491	6657	Transposition/Recombination	Recombination	Integrase	Integrase	888	WP_031592004
NZ_CP025945	Escherichia coli	Escherichia	Enterobacteriaceae	Enterobacterales	NZ_CP025945	13138	Transposition/Recombination	Recombination	Integrase	Integrase	888	WP_101975734
NZ_CP029779	Klebsiella pneumoniae	Klebsiella	Enterobacteriaceae	Enterobacterales	NZ_CP029779	9080	Transposition/Recombination	Recombination	Integrase	Site-specific Integrase	888	WP_110976024
NZ_CP033949	Klebsiella pneumoniae	Klebsiella	Enterobacteriaceae	Enterobacterales	NZ_CP033949	7819	Transposition/Recombination	Recombination	Integrase	Site-specific Integrase	888	WP_114473262
NZ_CP034050	Klebsiella pneumoniae	Klebsiella	Enterobacteriaceae	Enterobacterales	NZ_CP034050	4591	Transposition/Recombination	Recombination	Integrase	Integrase	888	WP_096834055
NZ_CP034676	Klebsiella quasipneumoniae	Klebsiella	Enterobacteriaceae	Enterobacterales	NZ_CP034676	6830	Transposition/Recombination	Recombination	Integrase	Site-specific Integrase	888	WP_127113075
NZ_CP038459	Escherichia coli	Escherichia	Enterobacteriaceae	Enterobacterales	NZ_CP038459	14827	Transposition/Recombination	Recombination	Integrase	Integrase	888	WP_101975734
NZ_CP040599	Klebsiella pneumoniae	Klebsiella	Enterobacteriaceae	Enterobacterales	NZ_CP040599	11025	Transposition/Recombination	Recombination	Integrase	Site-specific Integrase	849	WP_138663974
NZ_CP044044	Klebsiella pneumoniae	Klebsiella	Enterobacteriaceae	Enterobacterales	NZ_CP044044	7819	Transposition/Recombination	Recombination	Integrase	Site-specific Integrase	888	WP_114473262
NC_032098	Enterobacter cloacae	Enterobacter	Enterobacteriaceae	Enterobacterales	NC_032098	15668	Transposition/Recombination	Recombination	Invertase	Tn3-like invertase	549	NC_004349
NZ_CP022173	Aeromonas salmonicida	Aeromonas	Aeromonadaceae	Aeromonadales	NZ_CP022173	12455	Transposition/Recombination	Recombination	Invertase	Tn3-like invertase	558	NC_004349
NZ_CP022179	Aeromonas salmonicida	Aeromonas	Aeromonadaceae	Aeromonadales	NZ_CP022179	12455	Transposition/Recombination	Recombination	Invertase	Tn3-like invertase	558	NC_004349
NZ_CP022184	Aeromonas salmonicida	Aeromonas	Aeromonadaceae	Aeromonadales	NZ_CP022184	12455	Transposition/Recombination	Recombination	Invertase	Tn3-like invertase	558	NC_004349
NZ_CP030212	Salmonella enterica	Salmonella	Enterobacteriaceae	Enterobacterales	NZ_CP030212	4081	Host Functions	Virulence	ipaJ	IpaJ protein	693	WP_079787013
NC_003132	Yersinia pestis	Yersinia	Yersiniaceae	Enterobacterales	NC_003132	9612	Transposition/Recombination	Transposition	IS100kyp	IS21 Family	1803	U59875
NC_004837	Yersinia pestis	Yersinia	Yersiniaceae	Enterobacterales	NC_004837	9610	Transposition/Recombination	Transposition	IS100kyp	IS21 Family	1803	U59875
NC_005816	Yersinia pestis	Yersinia	Yersiniaceae	Enterobacterales	NC_005816	9609	Transposition/Recombination	Transposition	IS100kyp	IS21 Family	1803	U59875
NC_008119	Yersinia pestis	Yersinia	Yersiniaceae	Enterobacterales	NC_008119	10778	Transposition/Recombination	Transposition	IS100kyp	IS21 Family	1803	U59875
NC_008121	Yersinia pestis	Yersinia	Yersiniaceae	Enterobacterales	NC_008121	10777	Transposition/Recombination	Transposition	IS100kyp	IS21 Family	1803	U59875
NC_014027	Yersinia pestis	Yersinia	Yersiniaceae	Enterobacterales	NC_014027	9609	Transposition/Recombination	Transposition	IS100kyp	IS21 Family	1803	U59875
NC_014235	Escherichia coli	Escherichia	Enterobacteriaceae	Enterobacterales	NC_014235	7497	Transposition/Recombination	Transposition	IS100kyp	IS21 Family	1023	U59875
NC_014235	Escherichia coli	Escherichia	Enterobacteriaceae	Enterobacterales	NC_014235	7497	Transposition/Recombination	Transposition	IS100kyp	IS21 Family	780	U59875
NC_015055	Yersinia pestis	Yersinia	Yersiniaceae	Enterobacterales	NC_015055	16030	Transposition/Recombination	Transposition	IS100kyp	IS21 Family	649	U59875
NC_017156	Yersinia pestis	Yersinia	Yersiniaceae	Enterobacterales	NC_017156	9611	Transposition/Recombination	Transposition	IS100kyp	IS21 Family	1803	U59875
NC_017159	Yersinia pestis	Yersinia	Yersiniaceae	Enterobacterales	NC_017159	9608	Transposition/Recombination	Transposition	IS100kyp	IS21 Family	1803	U59875
NC_017264	Yersinia pestis	Yersinia	Yersiniaceae	Enterobacterales	NC_017264	9600	Transposition/Recombination	Transposition	IS100kyp	IS21 Family	1803	U59875
NC_019235	Yersinia pestis	Yersinia	Yersiniaceae	Enterobacterales	NC_019235	9610	Transposition/Recombination	Transposition	IS100kyp	IS21 Family	1803	U59875
NZ_CP006793	Yersinia pestis	Yersinia	Yersiniaceae	Enterobacterales	NZ_CP006793	9609	Transposition/Recombination	Transposition	IS100kyp	IS21 Family	1803	U59875
NZ_CP006797	Yersinia pestis	Yersinia	Yersiniaceae	Enterobacterales	NZ_CP006797	9610	Transposition/Recombination	Transposition	IS100kyp	IS21 Family	1803	U59875
NZ_CP006808	Yersinia pestis	Yersinia	Yersiniaceae	Enterobacterales	NZ_CP006808	9610	Transposition/Recombination	Transposition	IS100kyp	IS21 Family	1803	U59875
NZ_CP009489	Yersinia pestis	Yersinia	Yersiniaceae	Enterobacterales	NZ_CP009489	9610	Transposition/Recombination	Transposition	IS100kyp	IS21 Family	1803	U59875
NZ_CP009701	Yersinia pestis	Yersinia	Yersiniaceae	Enterobacterales	NZ_CP009701	9608	Transposition/Recombination	Transposition	IS100kyp	IS21 Family	1803	U59875
NZ_CP009833	Yersinia pestis	Yersinia	Yersiniaceae	Enterobacterales	NZ_CP009833	10072	Transposition/Recombination	Transposition	IS100kyp	IS21 Family	551	U59875
NZ_CP009839	Yersinia pestis	Yersinia	Yersiniaceae	Enterobacterales	NZ_CP009839	9612	Transposition/Recombination	Transposition	IS100kyp	IS21 Family	1803	U59875
NZ_CP009903	Yersinia pestis	Yersinia	Yersiniaceae	Enterobacterales	NZ_CP009903	9609	Transposition/Recombination	Transposition	IS100kyp	IS21 Family	1803	U59875
NZ_CP009936	Yersinia pestis	Yersinia	Yersiniaceae	Enterobacterales	NZ_CP009936	9282	Transposition/Recombination	Transposition	IS100kyp	IS21 Family	1476	U59875
NZ_CP009988	Yersinia pestis	Yersinia	Yersiniaceae	Enterobacterales	NZ_CP009988	9610	Transposition/Recombination	Transposition	IS100kyp	IS21 Family	1803	U59875
NZ_CP009992	Yersinia pestis	Yersinia	Yersiniaceae	Enterobacterales	NZ_CP009992	9670	Transposition/Recombination	Transposition	IS100kyp	IS21 Family	1803	U59875
NZ_CP010020	Yersinia pestis	Yersinia	Yersiniaceae	Enterobacterales	NZ_CP010020	9606	Transposition/Recombination	Transposition	IS100kyp	IS21 Family	1803	U59875
NZ_CP010294	Yersinia pestis	Yersinia	Yersiniaceae	Enterobacterales	NZ_CP010294	9614	Transposition/Recombination	Transposition	IS100kyp	IS21 Family	1803	U59875
NZ_CP016276	Yersinia pestis	Yersinia	Yersiniaceae	Enterobacterales	NZ_CP016276	9612	Transposition/Recombination	Transposition	IS100kyp	IS21 Family	1803	U59875
NZ_CP019711	Yersinia pestis	Yersinia	Yersiniaceae	Enterobacterales	NZ_CP019711	9605	Transposition/Recombination	Transposition	IS100kyp	IS21 Family	1803	U59875
NZ_CP033691	Yersinia pestis	Yersinia	Yersiniaceae	Enterobacterales	NZ_CP033691	9611	Transposition/Recombination	Transposition	IS100kyp	IS21 Family	1803	U59875
NZ_CP033698	Yersinia pestis	Yersinia	Yersiniaceae	Enterobacterales	NZ_CP033698	19216	Transposition/Recombination	Transposition	IS100kyp	IS21 Family	1803	U59875
NZ_CP033698	Yersinia pestis	Yersinia	Yersiniaceae	Enterobacterales	NZ_CP033698	19216	Transposition/Recombination	Transposition	IS100kyp	IS21 Family	1803	U59875
NZ_CP045148	Yersinia pestis	Yersinia	Yersiniaceae	Enterobacterales	NZ_CP045148	9610	Transposition/Recombination	Transposition	IS100kyp	IS21 Family	1803	U59875
NZ_CP045153	Yersinia pestis	Yersinia	Yersiniaceae	Enterobacterales	NZ_CP045153	9610	Transposition/Recombination	Transposition	IS100kyp	IS21 Family	1803	U59875
NZ_CP045157	Yersinia pestis	Yersinia	Yersiniaceae	Enterobacterales	NZ_CP045157	9611	Transposition/Recombination	Transposition	IS100kyp	IS21 Family	1803	U59875
NZ_CP045161	Yersinia pestis	Yersinia	Yersiniaceae	Enterobacterales	NZ_CP045161	9610	Transposition/Recombination	Transposition	IS100kyp	IS21 Family	1803	U59875
NZ_CP045165	Yersinia pestis	Yersinia	Yersiniaceae	Enterobacterales	NZ_CP045165	9610	Transposition/Recombination	Transposition	IS100kyp	IS21 Family	1803	U59875
NZ_CP045262	Yersinia pestis	Yersinia	Yersiniaceae	Enterobacterales	NZ_CP045262	9610	Transposition/Recombination	Transposition	IS100kyp	IS21 Family	1803	U59875
NC_024969	Escherichia coli	Escherichia	Enterobacteriaceae	Enterobacterales	NC_024969	9892	Transposition/Recombination	Transposition	IS1133	IS3 Family	1232	Z12167
NC_025013	Escherichia coli	Escherichia	Enterobacteriaceae	Enterobacterales	NC_025013	8561	Transposition/Recombination	Transposition	IS1294	IS91 Family	1688	X82430
NZ_CP038459	Escherichia coli	Escherichia	Enterobacteriaceae	Enterobacterales	NZ_CP038459	14827	Transposition/Recombination	Transposition	IS1294	IS91 Family	1200	X82430
NZ_CP039979	Klebsiella pneumoniae	Klebsiella	Enterobacteriaceae	Enterobacterales	NZ_CP039979	11194	Transposition/Recombination	Transposition	IS1294	IS91 Family	1200	X82430
NZ_CP042634	Escherichia coli	Escherichia	Enterobacteriaceae	Enterobacterales	NZ_CP042634	18289	Transposition/Recombination	Transposition	IS1294	IS91 Family	1199	X82430
NC_019054	Escherichia coli	Escherichia	Enterobacteriaceae	Enterobacterales	NC_019054	7339	Transposition/Recombination	Transposition	IS15DI	IS6 Family	717	M12900
NZ_CP042634	Escherichia coli	Escherichia	Enterobacteriaceae	Enterobacterales	NZ_CP042634	18289	Transposition/Recombination	Transposition	IS15DI	IS6 Family	703	M12900
NZ_CP027058	Klebsiella pneumoniae	Klebsiella	Enterobacteriaceae	Enterobacterales	NZ_CP027058	13841	Transposition/Recombination	Transposition	IS15DII	IS6 Family	683	M12900
NC_019269	Yersinia frederiksenii	Yersinia	Yersiniaceae	Enterobacterales	NC_019269	5574	Transposition/Recombination	Transposition	IS1A	IS1 Family	698	X52534
NZ_CP029779	Klebsiella pneumoniae	Klebsiella	Enterobacteriaceae	Enterobacterales	NZ_CP029779	9080	Transposition/Recombination	Transposition	IS1A	IS1 Family	689	X52534
NZ_CP011586	Enterobacter asburiae	Enterobacter	Enterobacteriaceae	Enterobacterales	NZ_CP011586	10043	Transposition/Recombination	Transposition	IS1F	IS1 Family	698	X52538
NZ_CP019003	Escherichia coli	Escherichia	Enterobacteriaceae	Enterobacterales	NZ_CP019003	12602	Transposition/Recombination	Transposition	IS1F	IS1 Family	698	X52538
NZ_CP035218	Klebsiella michiganensis	Klebsiella	Enterobacteriaceae	Enterobacterales	NZ_CP035218	8852	Transposition/Recombination	Transposition	IS1F	IS1 Family	622	X52538
NZ_CP040599	Klebsiella pneumoniae	Klebsiella	Enterobacteriaceae	Enterobacterales	NZ_CP040599	11025	Transposition/Recombination	Transposition	IS1F	IS1 Family	685	X52538
NZ_CP041096	Klebsiella pneumoniae	Klebsiella	Enterobacteriaceae	Enterobacterales	NZ_CP041096	7432	Transposition/Recombination	Transposition	IS1F	IS1 Family	699	X52538
NZ_CP042340	Escherichia coli	Escherichia	Enterobacteriaceae	Enterobacterales	NZ_CP042340	12602	Transposition/Recombination	Transposition	IS1F	IS1 Family	698	X52538
NZ_CP042590	Escherichia coli	Escherichia	Enterobacteriaceae	Enterobacterales	NZ_CP042590	12602	Transposition/Recombination	Transposition	IS1F	IS1 Family	698	X52538
NZ_CP035218	Klebsiella michiganensis	Klebsiella	Enterobacteriaceae	Enterobacterales	NZ_CP035218	8852	Transposition/Recombination	Transposition	IS1G	IS1 Family	386	J01730
NC_017320	Shigella flexneri	Shigella	Enterobacteriaceae	Enterobacterales	NC_017320	6850	Transposition/Recombination	Transposition	IS1R	IS1 Family	692	J01730
NC_019056	Escherichia coli	Escherichia	Enterobacteriaceae	Enterobacterales	NC_019056	9902	Transposition/Recombination	Transposition	IS1R	IS1 Family	504	J01730
NC_025149	Salmonella enterica	Salmonella	Enterobacteriaceae	Enterobacterales	NC_025149	8216	Transposition/Recombination	Transposition	IS1R	IS1 Family	504	J01730
NC_025150	Salmonella enterica	Salmonella	Enterobacteriaceae	Enterobacterales	NC_025150	8215	Transposition/Recombination	Transposition	IS1R	IS1 Family	504	J01730
NZ_CP003995	Klebsiella pneumoniae	Klebsiella	Enterobacteriaceae	Enterobacterales	NZ_CP003995	5065	Transposition/Recombination	Transposition	IS1R	IS1 Family	828	J01730
NZ_CP024485	Klebsiella pneumoniae	Klebsiella	Enterobacteriaceae	Enterobacterales	NZ_CP024485	4228	Transposition/Recombination	Transposition	IS1R	IS1 Family	707	J01730
NZ_CP024485	Klebsiella pneumoniae	Klebsiella	Enterobacteriaceae	Enterobacterales	NZ_CP024485	4228	Transposition/Recombination	Transposition	IS1R	IS1 Family	707	J01730
NZ_CP027041	Klebsiella pneumoniae	Klebsiella	Enterobacteriaceae	Enterobacterales	NZ_CP027041	4940	Transposition/Recombination	Transposition	IS1R	IS1 Family	698	J01730
NZ_CP025945	Escherichia coli	Escherichia	Enterobacteriaceae	Enterobacterales	NZ_CP025945	13138	Transposition/Recombination	Transposition	IS1S	IS1 Family	698	M37615
NZ_CP032525	Shigella sonnei	Shigella	Enterobacteriaceae	Enterobacterales	NZ_CP032525	5933	Transposition/Recombination	Transposition	IS1S	IS1 Family	768	M37615
NZ_CP038459	Escherichia coli	Escherichia	Enterobacteriaceae	Enterobacterales	NZ_CP038459	14827	Transposition/Recombination	Transposition	IS1S	IS1 Family	698	M37615
NZ_CP025945	Escherichia coli	Escherichia	Enterobacteriaceae	Enterobacterales	NZ_CP025945	13138	Transposition/Recombination	Transposition	IS1X2	IS1 Family	698	Z11605
NZ_CP026215	Citrobacter sp	Citrobacter	Enterobacteriaceae	Enterobacterales	NZ_CP026215	7304	Transposition/Recombination	Transposition	IS1X2	IS1 Family	560	Z11605
NZ_CP037446	Klebsiella sp	Klebsiella	Enterobacteriaceae	Enterobacterales	NZ_CP037446	12598	Transposition/Recombination	Transposition	IS1X2	IS1 Family	369	Z11605
NZ_CP038459	Escherichia coli	Escherichia	Enterobacteriaceae	Enterobacterales	NZ_CP038459	14827	Transposition/Recombination	Transposition	IS1X2	IS1 Family	698	Z11605
NZ_CP025843	Escherichia coli	Escherichia	Enterobacteriaceae	Enterobacterales	NZ_CP025843	7991	Transposition/Recombination	Transposition	IS1X4	IS1 Family	348	Z11604
NZ_CP033949	Klebsiella pneumoniae	Klebsiella	Enterobacteriaceae	Enterobacterales	NZ_CP033949	7819	Transposition/Recombination	Transposition	IS1X4	IS1 Family	698	Z11604
NZ_CP034676	Klebsiella quasipneumoniae	Klebsiella	Enterobacteriaceae	Enterobacterales	NZ_CP034676	6830	Transposition/Recombination	Transposition	IS1X4	IS1 Family	686	Z11604
NZ_CP034682	Klebsiella quasipneumoniae	Klebsiella	Enterobacteriaceae	Enterobacterales	NZ_CP034682	13478	Transposition/Recombination	Transposition	IS1X4	IS1 Family	698	Z11604
NZ_CP037446	Klebsiella sp	Klebsiella	Enterobacteriaceae	Enterobacterales	NZ_CP037446	12598	Transposition/Recombination	Transposition	IS1X4	IS1 Family	338	Z11604
NZ_CP037446	Klebsiella sp	Klebsiella	Enterobacteriaceae	Enterobacterales	NZ_CP037446	12598	Transposition/Recombination	Transposition	IS1X4	IS1 Family	698	Z11604
NZ_CP038459	Escherichia coli	Escherichia	Enterobacteriaceae	Enterobacterales	NZ_CP038459	14827	Transposition/Recombination	Transposition	IS1X4	IS1 Family	686	Z11604
NZ_CP044044	Klebsiella pneumoniae	Klebsiella	Enterobacteriaceae	Enterobacterales	NZ_CP044044	7819	Transposition/Recombination	Transposition	IS1X4	IS1 Family	698	Z11604
NC_006881	Escherichia coli	Escherichia	Enterobacteriaceae	Enterobacterales	NC_006881	8318	Transposition/Recombination	Transposition	IS2	IS3 Family	1331	M18426
NZ_CP019003	Escherichia coli	Escherichia	Enterobacteriaceae	Enterobacterales	NZ_CP019003	12602	Transposition/Recombination	Transposition	IS2	IS3 Family	1229	M18426
NZ_CP042340	Escherichia coli	Escherichia	Enterobacteriaceae	Enterobacterales	NZ_CP042340	12602	Transposition/Recombination	Transposition	IS2	IS3 Family	1230	M18426
NZ_CP042590	Escherichia coli	Escherichia	Enterobacteriaceae	Enterobacterales	NZ_CP042590	12602	Transposition/Recombination	Transposition	IS2	IS3 Family	1275	M18426
KY612500	Escherichia coli	Escherichia	Enterobacteriaceae	Enterobacterales	KY612500	14845	Transposition/Recombination	Transposition	IS200C	IS200/IS605 Family	576	NC_004431
NZ_CP025843	Escherichia coli	Escherichia	Enterobacteriaceae	Enterobacterales	NZ_CP025843	7991	Transposition/Recombination	Transposition	IS21	IS21 Family	1174	X14793
NC_011382	Klebsiella pneumoniae	Klebsiella	Enterobacteriaceae	Enterobacterales	NC_011382	23753	Transposition/Recombination	Transposition	IS26	IS6 Family	705	X00011
NC_019156	Klebsiella pneumoniae	Klebsiella	Enterobacteriaceae	Enterobacterales	NC_019156	15101	Transposition/Recombination	Transposition	IS26	IS6 Family	705	X00011
NC_019159	Klebsiella pneumoniae	Klebsiella	Enterobacteriaceae	Enterobacterales	NC_019159	13636	Transposition/Recombination	Transposition	IS26	IS6 Family	705	X00011
NC_021666	Klebsiella pneumoniae	Klebsiella	Enterobacteriaceae	Enterobacterales	NC_021666	14709	Transposition/Recombination	Transposition	IS26	IS6 Family	705	X00011
NZ_CP007728	Klebsiella pneumoniae	Klebsiella	Enterobacteriaceae	Enterobacterales	NZ_CP007728	15096	Transposition/Recombination	Transposition	IS26	IS6 Family	705	X00011
NZ_CP008828	Klebsiella pneumoniae	Klebsiella	Enterobacteriaceae	Enterobacterales	NZ_CP008828	15096	Transposition/Recombination	Transposition	IS26	IS6 Family	705	X00011
NZ_CP008832	Klebsiella pneumoniae	Klebsiella	Enterobacteriaceae	Enterobacterales	NZ_CP008832	13841	Transposition/Recombination	Transposition	IS26	IS6 Family	705	X00011
NZ_CP009778	Klebsiella pneumoniae	Klebsiella	Enterobacteriaceae	Enterobacterales	NZ_CP009778	15271	Transposition/Recombination	Transposition	IS26	IS6 Family	705	X00011
NZ_CP009873	Klebsiella pneumoniae	Klebsiella	Enterobacteriaceae	Enterobacterales	NZ_CP009873	13841	Transposition/Recombination	Transposition	IS26	IS6 Family	705	X00011
NZ_CP009877	Klebsiella pneumoniae	Klebsiella	Enterobacteriaceae	Enterobacterales	NZ_CP009877	15100	Transposition/Recombination	Transposition	IS26	IS6 Family	705	X00011
NZ_CP010394	Klebsiella pneumoniae	Klebsiella	Enterobacteriaceae	Enterobacterales	NZ_CP010394	13841	Transposition/Recombination	Transposition	IS26	IS6 Family	705	X00011
NZ_CP011979	Klebsiella pneumoniae	Klebsiella	Enterobacteriaceae	Enterobacterales	NZ_CP011979	20222	Transposition/Recombination	Transposition	IS26	IS6 Family	705	X00011
NZ_CP011979	Klebsiella pneumoniae	Klebsiella	Enterobacteriaceae	Enterobacterales	NZ_CP011979	20222	Transposition/Recombination	Transposition	IS26	IS6 Family	705	X00011
NZ_CP011984	Klebsiella pneumoniae	Klebsiella	Enterobacteriaceae	Enterobacterales	NZ_CP011984	13838	Transposition/Recombination	Transposition	IS26	IS6 Family	705	X00011
NZ_CP011988	Klebsiella pneumoniae	Klebsiella	Enterobacteriaceae	Enterobacterales	NZ_CP011988	13841	Transposition/Recombination	Transposition	IS26	IS6 Family	705	X00011
NZ_CP011993	Klebsiella pneumoniae	Klebsiella	Enterobacteriaceae	Enterobacterales	NZ_CP011993	13841	Transposition/Recombination	Transposition	IS26	IS6 Family	705	X00011
NZ_CP015384	Klebsiella pneumoniae	Klebsiella	Enterobacteriaceae	Enterobacterales	NZ_CP015384	15100	Transposition/Recombination	Transposition	IS26	IS6 Family	705	X00011
NZ_CP015391	Klebsiella pneumoniae	Klebsiella	Enterobacteriaceae	Enterobacterales	NZ_CP015391	11090	Transposition/Recombination	Transposition	IS26	IS6 Family	705	X00011
NZ_CP015397	Klebsiella pneumoniae	Klebsiella	Enterobacteriaceae	Enterobacterales	NZ_CP015397	9456	Transposition/Recombination	Transposition	IS26	IS6 Family	705	X00011
NZ_CP017993	Enterobacter cloacae	Enterobacter	Enterobacteriaceae	Enterobacterales	NZ_CP017993	21186	Transposition/Recombination	Transposition	IS26	IS6 Family	705	X00011
NZ_CP018353	Klebsiella pneumoniae	Klebsiella	Enterobacteriaceae	Enterobacterales	NZ_CP018353	13841	Transposition/Recombination	Transposition	IS26	IS6 Family	705	X00011
NZ_CP018425	Klebsiella pneumoniae	Klebsiella	Enterobacteriaceae	Enterobacterales	NZ_CP018425	15270	Transposition/Recombination	Transposition	IS26	IS6 Family	705	X00011
NZ_CP018431	Klebsiella pneumoniae	Klebsiella	Enterobacteriaceae	Enterobacterales	NZ_CP018431	18890	Transposition/Recombination	Transposition	IS26	IS6 Family	705	X00011
NZ_CP018431	Klebsiella pneumoniae	Klebsiella	Enterobacteriaceae	Enterobacterales	NZ_CP018431	18890	Transposition/Recombination	Transposition	IS26	IS6 Family	705	X00011
NZ_CP018433	Klebsiella pneumoniae	Klebsiella	Enterobacteriaceae	Enterobacterales	NZ_CP018433	15273	Transposition/Recombination	Transposition	IS26	IS6 Family	705	X00011
NZ_CP019776	Klebsiella pneumoniae	Klebsiella	Enterobacteriaceae	Enterobacterales	NZ_CP019776	14027	Transposition/Recombination	Transposition	IS26	IS6 Family	705	X00011
NZ_CP020075	Klebsiella pneumoniae	Klebsiella	Enterobacteriaceae	Enterobacterales	NZ_CP020075	22062	Transposition/Recombination	Transposition	IS26	IS6 Family	705	X00011
NZ_CP020112	Citrobacter koseri	Klebsiella	Enterobacteriaceae	Enterobacterales	NZ_CP020112	13841	Transposition/Recombination	Transposition	IS26	IS6 Family	705	X00011
NZ_CP021543	Klebsiella pneumoniae	Klebsiella	Enterobacteriaceae	Enterobacterales	NZ_CP021543	15271	Transposition/Recombination	Transposition	IS26	IS6 Family	705	X00011
NZ_CP021548	Klebsiella pneumoniae	Klebsiella	Enterobacteriaceae	Enterobacterales	NZ_CP021548	22633	Transposition/Recombination	Transposition	IS26	IS6 Family	705	X00011
NZ_CP021717	Klebsiella pneumoniae	Klebsiella	Enterobacteriaceae	Enterobacterales	NZ_CP021717	15271	Transposition/Recombination	Transposition	IS26	IS6 Family	705	X00011
NZ_CP021756	Klebsiella pneumoniae	Klebsiella	Enterobacteriaceae	Enterobacterales	NZ_CP021756	22632	Transposition/Recombination	Transposition	IS26	IS6 Family	705	X00011
NZ_CP021779	Enterobacter cloacae	Enterobacter	Enterobacteriaceae	Enterobacterales	NZ_CP021779	15028	Transposition/Recombination	Transposition	IS26	IS6 Family	705	X00011
NZ_CP021837	Klebsiella pneumoniae	Klebsiella	Enterobacteriaceae	Enterobacterales	NZ_CP021837	15271	Transposition/Recombination	Transposition	IS26	IS6 Family	705	X00011
NZ_CP021860	Klebsiella pneumoniae	Klebsiella	Enterobacteriaceae	Enterobacterales	NZ_CP021860	24749	Transposition/Recombination	Transposition	IS26	IS6 Family	705	X00011
NZ_CP022454	Salmonella enterica	Salmonella	Enterobacteriaceae	Enterobacterales	NZ_CP022454	17636	Transposition/Recombination	Transposition	IS26	IS6 Family	705	X00011
NZ_CP022454	Salmonella enterica	Salmonella	Enterobacteriaceae	Enterobacterales	NZ_CP022454	17636	Transposition/Recombination	Transposition	IS26	IS6 Family	705	X00011
NZ_CP022454	Salmonella enterica	Salmonella	Enterobacteriaceae	Enterobacterales	NZ_CP022454	17636	Transposition/Recombination	Transposition	IS26	IS6 Family	705	X00011
NZ_CP022576	Klebsiella pneumoniae	Klebsiella	Enterobacteriaceae	Enterobacterales	NZ_CP022576	13841	Transposition/Recombination	Transposition	IS26	IS6 Family	705	X00011
NZ_CP027052	Klebsiella pneumoniae	Klebsiella	Enterobacteriaceae	Enterobacterales	NZ_CP027052	13841	Transposition/Recombination	Transposition	IS26	IS6 Family	705	X00011
NZ_CP033380	Escherichia coli	Escherichia	Enterobacteriaceae	Enterobacterales	NZ_CP033380	13911	Transposition/Recombination	Transposition	IS26	IS6 Family	705	X00011
NZ_CP033380	Escherichia coli	Escherichia	Enterobacteriaceae	Enterobacterales	NZ_CP033380	13911	Transposition/Recombination	Transposition	IS26	IS6 Family	705	X00011
NZ_LT216440	Klebsiella pneumoniae	Klebsiella	Enterobacteriaceae	Enterobacterales	NZ_LT216440	18623	Transposition/Recombination	Transposition	IS26	IS6 Family	705	X00011
NZ_LT216440	Klebsiella pneumoniae	Klebsiella	Enterobacteriaceae	Enterobacterales	NZ_LT216440	18623	Transposition/Recombination	Transposition	IS26	IS6 Family	705	X00011
NZ_CP011586	Enterobacter asburiae	Enterobacter	Enterobacteriaceae	Enterobacterales	NZ_CP011586	10043	Transposition/Recombination	Transposition	IS4321R	IS110 Family	789	U67194
NC_009345	Shigella sonnei	Shigella	Enterobacteriaceae	Enterobacterales	NC_009345	8401	Transposition/Recombination	Transposition	IS470	IS5 Family	210	AB032065
NZ_CP010118	Escherichia coli	Escherichia	Enterobacteriaceae	Enterobacterales	NZ_CP010118	8401	Transposition/Recombination	Transposition	IS470	IS5 Family	210	AB032065
NZ_CP014100	Shigella sonnei	Shigella	Enterobacteriaceae	Enterobacterales	NZ_CP014100	8421	Transposition/Recombination	Transposition	IS470	IS5 Family	210	AB032065
NZ_CP014101	Shigella sonnei	Shigella	Enterobacteriaceae	Enterobacterales	NZ_CP014101	8420	Transposition/Recombination	Transposition	IS470	IS5 Family	210	AB032065
NZ_CP034068	Shigella sonnei	Shigella	Enterobacteriaceae	Enterobacterales	NZ_CP034068	8401	Transposition/Recombination	Transposition	IS470	IS5 Family	210	AB032065
NZ_CP035011	Shigella sonnei	Shigella	Enterobacteriaceae	Enterobacterales	NZ_CP035011	8398	Transposition/Recombination	Transposition	IS470	IS5 Family	210	AB032065
NZ_CP037998	Shigella sonnei	Shigella	Enterobacteriaceae	Enterobacterales	NZ_CP037998	8401	Transposition/Recombination	Transposition	IS470	IS5 Family	210	AB032065
NZ_CP042634	Escherichia coli	Escherichia	Enterobacteriaceae	Enterobacterales	NZ_CP042634	18289	Transposition/Recombination	Transposition	IS50R	IS4 Family	1431	U15573
KT074362	Escherichia coli	Escherichia	Enterobacteriaceae	Enterobacterales	KT074362	4661	Transposition/Recombination	Transposition	IS5D	IS5 Family	1018	X13668
KY612500	Escherichia coli	Escherichia	Enterobacteriaceae	Enterobacterales	KY612500	14845	Transposition/Recombination	Transposition	IS5D	IS5 Family	1017	X13668
NZ_CP010156	Escherichia coli	Escherichia	Enterobacteriaceae	Enterobacterales	NZ_CP010156	4600	Transposition/Recombination	Transposition	IS5D	IS5 Family	1018	X13668
NZ_CP034850	Escherichia coli	Escherichia	Enterobacteriaceae	Enterobacterales	NZ_CP034850	4764	Transposition/Recombination	Transposition	IS5D	IS5 Family	1018	X13668
NZ_CP041445	Escherichia coli	Escherichia	Enterobacteriaceae	Enterobacterales	NZ_CP041445	4664	Transposition/Recombination	Transposition	IS5D	IS5 Family	1018	X13668
NZ_CP042634	Escherichia coli	Escherichia	Enterobacteriaceae	Enterobacterales	NZ_CP042634	18289	Transposition/Recombination	Transposition	IS679	IS66 Family	651	NC_002142
NZ_CP042634	Escherichia coli	Escherichia	Enterobacteriaceae	Enterobacterales	NZ_CP042634	18289	Transposition/Recombination	Transposition	IS679	IS66 Family	1574	NC_002142
NC_015570	Salmonella enterica	Salmonella	Enterobacteriaceae	Enterobacterales	NC_015570	7132	Transposition/Recombination	Transposition	IS903	IS5 Family	969	J01839
NC_015575	Salmonella enterica	Salmonella	Enterobacteriaceae	Enterobacterales	NC_015575	8198	Transposition/Recombination	Transposition	IS903	IS5 Family	969	J01839
NC_015575	Salmonella enterica	Salmonella	Enterobacteriaceae	Enterobacterales	NC_015575	8198	Transposition/Recombination	Transposition	IS903	IS5 Family	969	J01839
NZ_CP037446	Klebsiella sp	Klebsiella	Enterobacteriaceae	Enterobacterales	NZ_CP037446	12598	Transposition/Recombination	Transposition	IS903	IS5 Family	630	J01839
NC_005015	Klebsiella pneumoniae	Klebsiella	Enterobacteriaceae	Enterobacterales	NC_005015	7086	Transposition/Recombination	Transposition	IS903B	IS903 Family	969	X02527
NC_015570	Salmonella enterica	Salmonella	Enterobacteriaceae	Enterobacterales	NC_015570	7132	Transposition/Recombination	Transposition	IS903B	IS5 Family	969	X02527
NC_015575	Salmonella enterica	Salmonella	Enterobacteriaceae	Enterobacterales	NC_015575	8198	Transposition/Recombination	Transposition	IS903B	IS5 Family	969	X02527
NZ_CP042634	Escherichia coli	Escherichia	Enterobacteriaceae	Enterobacterales	NZ_CP042634	18289	Transposition/Recombination	Transposition	IS91	IS91 Family	1189	X17114
NZ_CP034682	Klebsiella quasipneumoniae	Klebsiella	Enterobacteriaceae	Enterobacterales	NZ_CP034682	13478	Transposition/Recombination	Transposition	ISA	IS1 Family	698	X52534
NZ_CP034682	Klebsiella quasipneumoniae	Klebsiella	Enterobacteriaceae	Enterobacterales	NZ_CP034682	13478	Transposition/Recombination	Transposition	ISA	IS1 Family	698	X52534
NC_019381	Pasteurella multocida	Pasteurella	Pasteurellaceae	Pasteurellales	NC_019381	13551	Transposition/Recombination	Transposition	ISApl1	IS30 Family	975	EF407820
NC_020885	Pasteurella aerogenes	Pasteurella	Pasteurellaceae	Pasteurellales	NC_020885	5668	Transposition/Recombination	Transposition	ISApl1	IS30 Family	975	EF407820
NZ_CP026176	Klebsiella pneumoniae	Klebsiella	Enterobacteriaceae	Enterobacterales	NZ_CP026176	18977	Transposition/Recombination	Transposition	ISApu1	IS4 Family	1185	CR376602
NZ_CP026183	Klebsiella pneumoniae	Klebsiella	Enterobacteriaceae	Enterobacterales	NZ_CP026183	6974	Transposition/Recombination	Transposition	ISApu1	IS4 Family	1269	CR376602
NZ_CP026214	Citrobacter sp	Citrobacter	Enterobacteriaceae	Enterobacterales	NZ_CP026214	6974	Transposition/Recombination	Transposition	ISApu1	IS4 Family	1269	CR376602
NZ_CP026393	Klebsiella pneumoniae	Klebsiella	Enterobacteriaceae	Enterobacterales	NZ_CP026393	6761	Transposition/Recombination	Transposition	ISApu1	IS4 Family	1269	CR376602
NZ_CP026183	Klebsiella pneumoniae	Klebsiella	Enterobacteriaceae	Enterobacterales	NZ_CP026183	6974	Transposition/Recombination	Transposition	ISApu2	IS4 Family	1275	AJ698325
NZ_CP026214	Citrobacter sp	Citrobacter	Enterobacteriaceae	Enterobacterales	NZ_CP026214	6974	Transposition/Recombination	Transposition	ISApu2	IS4 Family	1275	AJ698325
NZ_CP026393	Klebsiella pneumoniae	Klebsiella	Enterobacteriaceae	Enterobacterales	NZ_CP026393	6761	Transposition/Recombination	Transposition	ISApu2	IS4 Family	1275	AJ698325
NC_009807	Salmonella enterica	Salmonella	Enterobacteriaceae	Enterobacterales	NC_009807	10066	Transposition/Recombination	Transposition	ISAs17	IS3 Family	396	CP022426
NC_010993	Salmonella enterica	Salmonella	Enterobacteriaceae	Enterobacterales	NC_010993	10107	Transposition/Recombination	Transposition	ISAs17	IS3 Family	1108	CP022426
NZ_CP026215	Citrobacter sp	Citrobacter	Enterobacteriaceae	Enterobacterales	NZ_CP026215	7304	Transposition/Recombination	Transposition	ISCfr26	IS110 Family	1023	MG387191
NZ_CP028815	Edwardsiella ictaluri	Edwardsiella	Hafniaceae	Enterobacterales	NZ_CP028815	4807	Transposition/Recombination	Transposition	ISCte7	IS5 Family	803	CP006704.1
NZ_CP031819	Klebsiella pneumoniae	Klebsiella	Enterobacteriaceae	Enterobacterales	NZ_CP031819	7044	Transposition/Recombination	Transposition	ISEc16	IS3 Family	867	NZ_AAJU01000005.1
NC_010487	Escherichia coli	Escherichia	Enterobacteriaceae	Enterobacterales	NC_010487	3565	Transposition/Recombination	Transposition	ISEc30	IS1 Family	420	NC_011603
NZ_CP010227	Escherichia coli	Escherichia	Enterobacteriaceae	Enterobacterales	NZ_CP010227	5101	Transposition/Recombination	Transposition	ISEc30	IS1 Family	685	NC_011603
NZ_CP029779	Klebsiella pneumoniae	Klebsiella	Enterobacteriaceae	Enterobacterales	NZ_CP029779	9080	Transposition/Recombination	Transposition	ISEc36	IS3 Family	1260	JN412066
NZ_AP018683	Vibrio casei	Vibrio	Vibrionaceae	Vibrionales	NZ_AP018683	16253	Transposition/Recombination	Transposition	ISEc41	IS200/IS605 Family	1179	NC_004431
NC_017654	Escherichia coli	Escherichia	Enterobacteriaceae	Enterobacterales	NC_017654	12068	Transposition/Recombination	Transposition	ISEc63	Tn3 Family	3006	KT002541
NC_025058	Escherichia coli	Escherichia	Enterobacteriaceae	Enterobacterales	NC_025058	11957	Transposition/Recombination	Transposition	ISEc63	Tn3 Family	3009	KT002541
NZ_CP017993	Enterobacter cloacae	Enterobacter	Enterobacteriaceae	Enterobacterales	NZ_CP017993	21186	Transposition/Recombination	Transposition	ISEc63	Tn3 Family	498	KT002541
NZ_CP020840	Klebsiella pneumoniae	Klebsiella	Enterobacteriaceae	Enterobacterales	NZ_CP020840	11984	Transposition/Recombination	Transposition	ISEc63	Tn3 Family	3006	KT002541
NC_019113	Salmonella enterica	Salmonella	Enterobacteriaceae	Enterobacterales	NC_019113	10047	Transposition/Recombination	Transposition	ISEcl1	IS3 Family	825	AF342826
NZ_AP018683	Vibrio casei	Vibrio	Vibrionaceae	Vibrionales	NZ_AP018683	16253	Transposition/Recombination	Transposition	ISEcl1	IS3 Family	876	AF342826
NZ_CP025337	Salmonella enterica	Salmonella	Enterobacteriaceae	Enterobacterales	NZ_CP025337	10047	Transposition/Recombination	Transposition	ISEcl1	IS3 Family	1031	AF342826
NZ_CP027680	Salmonella enterica	Salmonella	Enterobacteriaceae	Enterobacterales	NZ_CP027680	10047	Transposition/Recombination	Transposition	ISEcl1	IS3 Family	1031	AF342826
NZ_CP032211	Klebsiella pneumoniae	Klebsiella	Enterobacteriaceae	Enterobacterales	NZ_CP032211	5861	Transposition/Recombination	Transposition	ISEcl1	IS3 Family	1209	AF342826
NZ_CP037448	Klebsiella sp	Klebsiella	Enterobacteriaceae	Enterobacterales	NZ_CP037448	3268	Transposition/Recombination	Transposition	ISEcl1	IS3 Family	1209	AF342826
NZ_CP044202	Salmonella enterica	Salmonella	Enterobacteriaceae	Enterobacterales	NZ_CP044202	10046	Transposition/Recombination	Transposition	ISEcl1	IS3 Family	1322	AF342826
KY612500	Escherichia coli	Escherichia	Enterobacteriaceae	Enterobacterales	KY612500	14845	Transposition/Recombination	Transposition	ISEcp1	IS1380 Family	1263	AJ242809
NC_005015	Klebsiella pneumoniae	Klebsiella	Enterobacteriaceae	Enterobacterales	NC_005015	7086	Transposition/Recombination	Transposition	ISEcp1	IS1380 Family	1263	AJ242809
NC_010259	Salmonella enterica	Salmonella	Enterobacteriaceae	Enterobacterales	NC_010259	8197	Transposition/Recombination	Transposition	ISEcp1	IS1380 Family	1263	AJ242809
NC_010261	Klebsiella pneumoniae	Klebsiella	Enterobacteriaceae	Enterobacterales	NC_010261	8197	Transposition/Recombination	Transposition	ISEcp1	IS1380 Family	1263	AJ242809
NC_025148	Salmonella enterica	Salmonella	Enterobacteriaceae	Enterobacterales	NC_025148	12391	Transposition/Recombination	Transposition	ISEcp1	IS1380 Family	1263	AJ242809
NC_025149	Salmonella enterica	Salmonella	Enterobacteriaceae	Enterobacterales	NC_025149	8216	Transposition/Recombination	Transposition	ISEcp1	IS1380 Family	1263	AJ242809
NC_025150	Salmonella enterica	Salmonella	Enterobacteriaceae	Enterobacterales	NC_025150	8215	Transposition/Recombination	Transposition	ISEcp1	IS1380 Family	1263	AJ242809
NC_025190	Salmonella enterica	Salmonella	Enterobacteriaceae	Enterobacterales	NC_025190	7438	Transposition/Recombination	Transposition	ISEcp1	IS1380 Family	1263	AJ242809
NZ_CP040599	Klebsiella pneumoniae	Klebsiella	Enterobacteriaceae	Enterobacterales	NZ_CP040599	11025	Transposition/Recombination	Transposition	ISEhe3	IS3 Family	968	AF327445
NZ_AP018683	Vibrio casei	Vibrio	Vibrionaceae	Vibrionales	NZ_AP018683	16253	Transposition/Recombination	Transposition	ISKox2	Tn3 Family	2229	CP003684
NZ_AP018683	Vibrio casei	Vibrio	Vibrionaceae	Vibrionales	NZ_AP018683	16253	Transposition/Recombination	Transposition	ISKox2	Tn3 Family	762	CP003684
NZ_CP011627	Klebsiella oxytoca	Klebsiella	Enterobacteriaceae	Enterobacterales	NZ_CP011627	14274	Transposition/Recombination	Transposition	ISKpn14	IS1 Family	694	CP000649
NZ_CP028580	Klebsiella pneumoniae	Klebsiella	Enterobacteriaceae	Enterobacterales	NZ_CP028580	12746	Transposition/Recombination	Transposition	ISKpn14	IS1 Family	698	CP000649
NZ_CP033392	Klebsiella pneumoniae	Klebsiella	Enterobacteriaceae	Enterobacterales	NZ_CP033392	11904	Transposition/Recombination	Transposition	ISKpn14	IS1 Family	698	CP000649
NZ_CP036369	Klebsiella pneumoniae	Klebsiella	Enterobacteriaceae	Enterobacterales	NZ_CP036369	12746	Transposition/Recombination	Transposition	ISKpn14	IS1 Family	698	CP000649
NC_019113	Salmonella enterica	Salmonella	Enterobacteriaceae	Enterobacterales	NC_019113	10047	Transposition/Recombination	Transposition	ISKpn19	ISKra4 Family	573	NC_010886
NZ_CP025337	Salmonella enterica	Salmonella	Enterobacteriaceae	Enterobacterales	NZ_CP025337	10047	Transposition/Recombination	Transposition	ISKpn19	ISKra4 Family	606	NC_010886
NZ_CP027680	Salmonella enterica	Salmonella	Enterobacteriaceae	Enterobacterales	NZ_CP027680	10047	Transposition/Recombination	Transposition	ISKpn19	ISKra4 Family	606	NC_010886
NZ_CP044202	Salmonella enterica	Salmonella	Enterobacteriaceae	Enterobacterales	NZ_CP044202	10046	Transposition/Recombination	Transposition	ISKpn19	ISKra4 Family	606	NC_010886
NZ_CP028802	Klebsiella pneumoniae	Klebsiella	Enterobacteriaceae	Enterobacterales	NZ_CP028802	6425	Transposition/Recombination	Transposition	ISKpn26	IS5 Family	981	NC_016845
NZ_CP026176	Klebsiella pneumoniae	Klebsiella	Enterobacteriaceae	Enterobacterales	NZ_CP026176	18977	Transposition/Recombination	Transposition	ISKpn34	IS3 Family	1111	CP008932
NZ_CP034682	Klebsiella quasipneumoniae	Klebsiella	Enterobacteriaceae	Enterobacterales	NZ_CP034682	13478	Transposition/Recombination	Transposition	ISKpn34	IS3 Family	1110	CP008932
NZ_CP011627	Klebsiella oxytoca	Klebsiella	Enterobacteriaceae	Enterobacterales	NZ_CP011627	14274	Transposition/Recombination	Transposition	ISKpn43	IS110 Family	1013	CP024839
NC_011382	Klebsiella pneumoniae	Klebsiella	Enterobacteriaceae	Enterobacterales	NC_011382	23753	Transposition/Recombination	Transposition	ISKpn6	IS1182 Family	1320	NZ_ABIZ00000000
NC_032098	Enterobacter cloacae	Enterobacter	Enterobacteriaceae	Enterobacterales	NC_032098	15668	Transposition/Recombination	Transposition	ISKpn6	IS1182 Family	1320	NC_011894
NZ_CP017993	Enterobacter cloacae	Enterobacter	Enterobacteriaceae	Enterobacterales	NZ_CP017993	21186	Transposition/Recombination	Transposition	ISKpn6	IS1182 Family	1320	NC_011894
NZ_CP018949	Escherichia coli	Escherichia	Enterobacteriaceae	Enterobacterales	NZ_CP018949	16559	Transposition/Recombination	Transposition	ISKpn6	IS1182 Family	1320	NC_011894
NZ_CP018981	Escherichia coli	Escherichia	Enterobacteriaceae	Enterobacterales	NZ_CP018981	14029	Transposition/Recombination	Transposition	ISKpn6	IS1182 Family	1320	NC_011894
NZ_CP020075	Klebsiella pneumoniae	Klebsiella	Enterobacteriaceae	Enterobacterales	NZ_CP020075	22062	Transposition/Recombination	Transposition	ISKpn6	IS1182 Family	1320	NZ_ABIZ00000000
NZ_CP021548	Klebsiella pneumoniae	Klebsiella	Enterobacteriaceae	Enterobacterales	NZ_CP021548	22633	Transposition/Recombination	Transposition	ISKpn6	IS1182 Family	1320	NZ_ABIZ00000000
NZ_CP021756	Klebsiella pneumoniae	Klebsiella	Enterobacteriaceae	Enterobacterales	NZ_CP021756	22632	Transposition/Recombination	Transposition	ISKpn6	IS1182 Family	1320	NZ_ABIZ00000000
NZ_CP021860	Klebsiella pneumoniae	Klebsiella	Enterobacteriaceae	Enterobacterales	NZ_CP021860	24749	Transposition/Recombination	Transposition	ISKpn6	IS1182 Family	1320	NZ_ABIZ00000000
NZ_CP026123	Aeromonas sp	Aeromonas	Aeromonadaceae	Aeromonadales	NZ_CP026123	23973	Transposition/Recombination	Transposition	ISKpn6	IS1182 Family	1320	NC_011894
NZ_CP029438	Klebsiella quasipneumoniae	Klebsiella	Enterobacteriaceae	Enterobacterales	NZ_CP029438	14106	Transposition/Recombination	Transposition	ISKpn6	IS1182 Family	1320	NC_011894
NZ_CP036441	Klebsiella pneumoniae	Klebsiella	Enterobacteriaceae	Enterobacterales	NZ_CP036441	19305	Transposition/Recombination	Transposition	ISKpn6	IS1182 Family	1320	NC_011894
NZ_CP036449	Klebsiella pneumoniae	Klebsiella	Enterobacteriaceae	Enterobacterales	NZ_CP036449	19305	Transposition/Recombination	Transposition	ISKpn6	IS1182 Family	1320	NC_011894
NC_011382	Klebsiella pneumoniae	Klebsiella	Enterobacteriaceae	Enterobacterales	NC_011382	23753	Transposition/Recombination	Transposition	ISKpn7	IS21 Family	1806	NZ_CP009033
NC_032098	Enterobacter cloacae	Enterobacter	Enterobacteriaceae	Enterobacterales	NC_032098	15668	Transposition/Recombination	Transposition	ISKpn7	IS21 Family	1806	NZ_CP009033
NZ_CP018949	Escherichia coli	Escherichia	Enterobacteriaceae	Enterobacterales	NZ_CP018949	16559	Transposition/Recombination	Transposition	ISKpn7	IS21 Family	1806	NZ_CP009033
NZ_CP018981	Escherichia coli	Escherichia	Enterobacteriaceae	Enterobacterales	NZ_CP018981	14029	Transposition/Recombination	Transposition	ISKpn7	IS21 Family	1806	CP007567
NZ_CP020075	Klebsiella pneumoniae	Klebsiella	Enterobacteriaceae	Enterobacterales	NZ_CP020075	22062	Transposition/Recombination	Transposition	ISKpn7	IS21 Family	1802	NZ_CP009033
NZ_CP021548	Klebsiella pneumoniae	Klebsiella	Enterobacteriaceae	Enterobacterales	NZ_CP021548	22633	Transposition/Recombination	Transposition	ISKpn7	IS21 Family	1802	NZ_CP009033
NZ_CP021756	Klebsiella pneumoniae	Klebsiella	Enterobacteriaceae	Enterobacterales	NZ_CP021756	22632	Transposition/Recombination	Transposition	ISKpn7	IS21 Family	1802	NZ_CP009033
NZ_CP021860	Klebsiella pneumoniae	Klebsiella	Enterobacteriaceae	Enterobacterales	NZ_CP021860	24749	Transposition/Recombination	Transposition	ISKpn7	IS21 Family	1806	NZ_CP009033
NZ_CP026123	Aeromonas sp	Aeromonas	Aeromonadaceae	Aeromonadales	NZ_CP026123	23973	Transposition/Recombination	Transposition	ISKpn7	IS21 Family	1806	NZ_CP009033
NZ_CP029438	Klebsiella quasipneumoniae	Klebsiella	Enterobacteriaceae	Enterobacterales	NZ_CP029438	14106	Transposition/Recombination	Transposition	ISKpn7	IS21 Family	1806	CP007567
NZ_CP036441	Klebsiella pneumoniae	Klebsiella	Enterobacteriaceae	Enterobacterales	NZ_CP036441	19305	Transposition/Recombination	Transposition	ISKpn7	IS21 Family	1806	NZ_CP009033
NZ_CP036449	Klebsiella pneumoniae	Klebsiella	Enterobacteriaceae	Enterobacterales	NZ_CP036449	19305	Transposition/Recombination	Transposition	ISKpn7	IS21 Family	1806	NZ_CP009033
NZ_CP032838	Klebsiella pneumoniae	Klebsiella	Enterobacteriaceae	Enterobacterales	NZ_CP032838	6704	Transposition/Recombination	Transposition	ISNpu13	Tn3 Family	1455	NC_010633
NZ_CP017933	Klebsiella oxytoca	Klebsiella	Enterobacteriaceae	Enterobacterales	NZ_CP017933	11638	Transposition/Recombination	Transposition	ISPa38	Tn3 Family	2967	CP000645
NZ_CP023876	Raoultella planticola	Raoultella	Enterobacteriaceae	Enterobacterales	NZ_CP023876	10343	Transposition/Recombination	Transposition	ISPa38	Tn3 Family	2967	CP000645
NZ_CP023880	Raoultella planticola	Raoultella	Enterobacteriaceae	Enterobacterales	NZ_CP023880	10345	Transposition/Recombination	Transposition	ISPa38	Tn3 Family	2967	CP000645
NZ_CP040599	Klebsiella pneumoniae	Klebsiella	Enterobacteriaceae	Enterobacterales	NZ_CP040599	11025	Transposition/Recombination	Transposition	ISPan1	IS5 Family	842	CP001875
NC_013775	Photobacterium damselae	Photobacterium	Vibrionaceae	Vibrionales	NC_013775	9631	Transposition/Recombination	Transposition	ISPda1	IS1 Family	699	KP100338
NC_013775	Photobacterium damselae	Photobacterium	Vibrionaceae	Vibrionales	NC_013775	9631	Transposition/Recombination	Transposition	ISPda1	IS1 Family	509	KP100338
NC_013775	Photobacterium damselae	Photobacterium	Vibrionaceae	Vibrionales	NC_013775	9631	Transposition/Recombination	Transposition	ISPda2	IS1 Family	1209	KP100338
NC_011382	Klebsiella pneumoniae	Klebsiella	Enterobacteriaceae	Enterobacterales	NC_011382	23753	Transposition/Recombination	Transposition	ISPsy42	Tn3 Family	3030	CP012179
NZ_CP017993	Enterobacter cloacae	Enterobacter	Enterobacteriaceae	Enterobacterales	NZ_CP017993	21186	Transposition/Recombination	Transposition	ISPsy42	Tn3 Family	3081	CP012179
NZ_CP018981	Escherichia coli	Escherichia	Enterobacteriaceae	Enterobacterales	NZ_CP018981	14029	Transposition/Recombination	Transposition	ISPsy42	Tn3 Family	3030	CP012179
NZ_CP020075	Klebsiella pneumoniae	Klebsiella	Enterobacteriaceae	Enterobacterales	NZ_CP020075	22062	Transposition/Recombination	Transposition	ISPsy42	Tn3 Family	3030	CP012179
NZ_CP021548	Klebsiella pneumoniae	Klebsiella	Enterobacteriaceae	Enterobacterales	NZ_CP021548	22633	Transposition/Recombination	Transposition	ISPsy42	Tn3 Family	3030	CP012179
NZ_CP021756	Klebsiella pneumoniae	Klebsiella	Enterobacteriaceae	Enterobacterales	NZ_CP021756	22632	Transposition/Recombination	Transposition	ISPsy42	Tn3 Family	3030	CP012179
NZ_CP021860	Klebsiella pneumoniae	Klebsiella	Enterobacteriaceae	Enterobacterales	NZ_CP021860	24749	Transposition/Recombination	Transposition	ISPsy42	Tn3 Family	3030	CP012179
NZ_CP026123	Aeromonas sp	Aeromonas	Aeromonadaceae	Aeromonadales	NZ_CP026123	23973	Transposition/Recombination	Transposition	ISPsy42	Tn3 Family	3030	CP012179
NZ_CP029438	Klebsiella quasipneumoniae	Klebsiella	Enterobacteriaceae	Enterobacterales	NZ_CP029438	14106	Transposition/Recombination	Transposition	ISPsy42	Tn3 Family	3030	CP012179
NZ_CP036441	Klebsiella pneumoniae	Klebsiella	Enterobacteriaceae	Enterobacterales	NZ_CP036441	19305	Transposition/Recombination	Transposition	ISPsy42	Tn3 Family	3030	CP012179
NZ_CP036449	Klebsiella pneumoniae	Klebsiella	Enterobacteriaceae	Enterobacterales	NZ_CP036449	19305	Transposition/Recombination	Transposition	ISPsy42	Tn3 Family	3030	CP012179
NC_032098	Enterobacter cloacae	Enterobacter	Enterobacteriaceae	Enterobacterales	NC_032098	15668	Transposition/Recombination	Transposition	ISpy42	Tn3 Family	3030	CP012179
NZ_CP018949	Escherichia coli	Escherichia	Enterobacteriaceae	Enterobacterales	NZ_CP018949	16559	Transposition/Recombination	Transposition	ISpy42	Tn3 Family	3030	CP012179
NC_015055	Yersinia pestis	Yersinia	Yersiniaceae	Enterobacterales	NC_015055	16030	Transposition/Recombination	Transposition	ISSba14	Tn3 Family	2985	NC_009052
NZ_CP019255	Escherichia coli	Escherichia	Enterobacteriaceae	Enterobacterales	NZ_CP019255	18060	Transposition/Recombination	Transposition	ISSbo1	IS91 Family	1209	CP001062
NZ_CP019255	Escherichia coli	Escherichia	Enterobacteriaceae	Enterobacterales	NZ_CP019255	18060	Transposition/Recombination	Transposition	ISSbo1	IS91 Family	1209	CP001062
NZ_CP019255	Escherichia coli	Escherichia	Enterobacteriaceae	Enterobacterales	NZ_CP019255	18060	Transposition/Recombination	Transposition	ISSbo1	IS91 Family	1210	CP001062
NZ_CP022068	Salmonella enterica	Salmonella	Enterobacteriaceae	Enterobacterales	NZ_CP022068	19849	Transposition/Recombination	Transposition	ISSbo1	IS91 Family	1209	CP001062
NZ_CP022068	Salmonella enterica	Salmonella	Enterobacteriaceae	Enterobacterales	NZ_CP022068	19849	Transposition/Recombination	Transposition	ISSbo1	IS91 Family	1209	CP001062
NZ_CP022173	Aeromonas salmonicida	Aeromonas	Aeromonadaceae	Aeromonadales	NZ_CP022173	12455	Transposition/Recombination	Transposition	ISSod9	Tn3 Family	2967	NC_004349
NZ_CP022179	Aeromonas salmonicida	Aeromonas	Aeromonadaceae	Aeromonadales	NZ_CP022179	12455	Transposition/Recombination	Transposition	ISSod9	Tn3 Family	2967	NC_004349
NZ_CP022184	Aeromonas salmonicida	Aeromonas	Aeromonadaceae	Aeromonadales	NZ_CP022184	12455	Transposition/Recombination	Transposition	ISSod9	Tn3 Family	2967	NC_004349
NZ_CP018358	Klebsiella oxytoca	Klebsiella	Enterobacteriaceae	Enterobacterales	NZ_CP018358	4374	Transposition/Recombination	Transposition	ISSpr2	IS3 Family	1221	NZ_AAUN01000023
NZ_CP024491	Klebsiella pneumoniae	Klebsiella	Enterobacteriaceae	Enterobacterales	NZ_CP024491	6657	Transposition/Recombination	Transposition	ISSpr2	IS3 Family	1111	NZ_AAUN01000023
NZ_CP033949	Klebsiella pneumoniae	Klebsiella	Enterobacteriaceae	Enterobacterales	NZ_CP033949	7819	Transposition/Recombination	Transposition	ISSpr2	IS3 Family	1121	NZ_AAUN01000023
NZ_CP035218	Klebsiella michiganensis	Klebsiella	Enterobacteriaceae	Enterobacterales	NZ_CP035218	8852	Transposition/Recombination	Transposition	ISSpr2	IS3 Family	1108	NZ_AAUN01000023
NZ_CP044044	Klebsiella pneumoniae	Klebsiella	Enterobacteriaceae	Enterobacterales	NZ_CP044044	7819	Transposition/Recombination	Transposition	ISSpr2	IS3 Family	1121	NZ_AAUN01000023
NZ_AP018683	Vibrio casei	Vibrio	Vibrionaceae	Vibrionales	NZ_AP018683	16253	Transposition/Recombination	Transposition	ISVal2	IS3 Family	1152	HM362422
NC_008490	Escherichia coli	Escherichia	Enterobacteriaceae	Enterobacterales	NC_008490	8985	Transposition/Recombination	Transposition	ISVsa3	IS91 Family	1494	AJ289135
NC_019080	Escherichia coli	Escherichia	Enterobacteriaceae	Enterobacterales	NC_019080	9007	Transposition/Recombination	Transposition	ISVsa3	IS91 Family	1494	AJ289135
NC_008490	Escherichia coli	Escherichia	Enterobacteriaceae	Enterobacterales	NC_008490	8985	Transposition/Recombination	Transposition	ISVsa5	IS4 Family	918	NC_011312
NC_017654	Escherichia coli	Escherichia	Enterobacteriaceae	Enterobacterales	NC_017654	12068	Transposition/Recombination	Transposition	ISVsa5	IS4 Family	555	NC_011312
NC_017654	Escherichia coli	Escherichia	Enterobacteriaceae	Enterobacterales	NC_017654	12068	Transposition/Recombination	Transposition	ISVsa5	IS4 Family	663	NC_011312
NC_019080	Escherichia coli	Escherichia	Enterobacteriaceae	Enterobacterales	NC_019080	9007	Transposition/Recombination	Transposition	ISVsa5	IS4 Family	918	NC_011312
NZ_CP037445	Klebsiella sp	Klebsiella	Enterobacteriaceae	Enterobacterales	NZ_CP037445	14200	Transposition/Recombination	Transposition	ISX4	IS1 Family	698	Z11604
NZ_CP037445	Klebsiella sp	Klebsiella	Enterobacteriaceae	Enterobacterales	NZ_CP037445	14200	Transposition/Recombination	Transposition	ISX4	IS1 Family	692	Z11604
NC_002610	Klebsiella pneumoniae	Klebsiella	Enterobacteriaceae	Enterobacterales	NC_002610	5258	Host Functions	Bacteriocin	kleB	Klebicin B	2298	WP_010904246
NZ_CP024513	Klebsiella pneumoniae	Klebsiella	Enterobacteriaceae	Enterobacterales	NZ_CP024513	3336	Host Functions	Bacteriocin	kleB	Klebicin B	483	WP_117044761
NZ_CP026393	Klebsiella pneumoniae	Klebsiella	Enterobacteriaceae	Enterobacterales	NZ_CP026393	6761	Host Functions	Bacteriocin	kleB	Klebicin B	483	WP_117044761
NZ_CP041252	Raoultella electrica	Raoultella	Enterobacteriaceae	Enterobacterales	NZ_CP041252	3336	Host Functions	Bacteriocin	kleB	Klebicin B	318	WP_117044761
NC_004446	Erwinia amylovora	Erwinia	Erwiniaceae	Enterobacterales	NC_004446	2825	Host Functions	Transport/Metabolism	lacZ	Hypothetical protein	372	WP_011078083
NZ_AP018683	Vibrio casei	Vibrio	Vibrionaceae	Vibrionales	NZ_AP018683	16253	Host Functions	Transport/Metabolism	lldD	L-lactate dehydrogenase	1179	WP_001572339
NZ_CP032843	Enterobacter hormaechei	Enterobacter	Enterobacteriaceae	Enterobacterales	NZ_CP032843	6237	Host Functions	Transport/Metabolism	lpxO	Glycosyltransferase family 2 protein	915	WP_049087134
NZ_CP035206	Klebsiella pneumoniae	Klebsiella	Enterobacteriaceae	Enterobacterales	NZ_CP035206	6364	Host Functions	Transport/Metabolism	lpxO	Glycosyltransferase family 2 protein	915	WP_049087134
NC_002127	Escherichia coli	Escherichia	Enterobacteriaceae	Enterobacterales	NC_002127	3306	Maintenance	T/AT System	lsoA	Type II toxin-antitoxin system mRNA endoribonuclease LsoA	1041	WP_097223430
NC_010896	Salmonella typhimurium	Salmonella	Enterobacteriaceae	Enterobacterales	NC_010896	8271	Maintenance	T/AT System	lsoA	Type II toxin-antitoxin system mRNA endoribonuclease LsoA	372	WP_000001924
NC_010896	Salmonella typhimurium	Salmonella	Enterobacteriaceae	Enterobacterales	NC_010896	8271	Maintenance	T/AT System	lsoA	Type II toxin-antitoxin system mRNA endoribonuclease LsoA	651	WP_115447139
NC_022376	Salmonella enterica	Salmonella	Enterobacteriaceae	Enterobacterales	NC_022376	8275	Maintenance	T/AT System	lsoA	Type II toxin-antitoxin system mRNA endoribonuclease LsoA	498	WP_097312483
NC_022376	Salmonella enterica	Salmonella	Enterobacteriaceae	Enterobacterales	NC_022376	8275	Maintenance	T/AT System	lsoA	Type II toxin-antitoxin system mRNA endoribonuclease LsoA	537	WP_080231275
NZ_CP006633	Escherichia coli	Escherichia	Enterobacteriaceae	Enterobacterales	NZ_CP006633	3319	Maintenance	T/AT System	lsoA	Type II toxin-antitoxin system mRNA endoribonuclease LsoA	1041	WP_047938481
NZ_CP012804	Escherichia coli	Escherichia	Enterobacteriaceae	Enterobacterales	NZ_CP012804	3306	Maintenance	T/AT System	lsoA	Type II toxin-antitoxin system mRNA endoribonuclease LsoA	1041	WP_097223430
NZ_CP012933	Salmonella enterica	Salmonella	Enterobacteriaceae	Enterobacterales	NZ_CP012933	3319	Maintenance	T/AT System	lsoA	Type II toxin-antitoxin system mRNA endoribonuclease LsoA	1041	WP_097223430
NZ_CP032800	Escherichia coli	Escherichia	Enterobacteriaceae	Enterobacterales	NZ_CP032800	3306	Maintenance	T/AT System	lsoA	Type II toxin-antitoxin system mRNA endoribonuclease LsoA	1041	WP_097223430
NZ_CP032807	Escherichia coli	Escherichia	Enterobacteriaceae	Enterobacterales	NZ_CP032807	3306	Maintenance	T/AT System	lsoA	Type II toxin-antitoxin system mRNA endoribonuclease LsoA	1041	WP_097223430
NC_002127	Escherichia coli	Escherichia	Enterobacteriaceae	Enterobacterales	NC_002127	3306	Maintenance	T/AT System	lsoB	Type II toxin-antitoxin system antitoxin LsoB	381	WP_000710826
NC_010896	Salmonella typhimurium	Salmonella	Enterobacteriaceae	Enterobacterales	NC_010896	8271	Maintenance	T/AT System	lsoB	Type II toxin-antitoxin system antitoxin LsoB	381	WP_000710826
NC_022376	Salmonella enterica	Salmonella	Enterobacteriaceae	Enterobacterales	NC_022376	8275	Maintenance	T/AT System	lsoB	Type II toxin-antitoxin system antitoxin LsoB	381	WP_000710826
NZ_CP006633	Escherichia coli	Escherichia	Enterobacteriaceae	Enterobacterales	NZ_CP006633	3319	Maintenance	T/AT System	lsoB	Type II toxin-antitoxin system antitoxin LsoB	381	WP_000710826
NZ_CP012804	Escherichia coli	Escherichia	Enterobacteriaceae	Enterobacterales	NZ_CP012804	3306	Maintenance	T/AT System	lsoB	Type II toxin-antitoxin system antitoxin LsoB	381	WP_000710826
NZ_CP012933	Salmonella enterica	Salmonella	Enterobacteriaceae	Enterobacterales	NZ_CP012933	3319	Maintenance	T/AT System	lsoB	Type II toxin-antitoxin system antitoxin LsoB	381	WP_000710826
NZ_CP032800	Escherichia coli	Escherichia	Enterobacteriaceae	Enterobacterales	NZ_CP032800	3306	Maintenance	T/AT System	lsoB	Type II toxin-antitoxin system antitoxin LsoB	381	WP_000710826
NZ_CP032807	Escherichia coli	Escherichia	Enterobacteriaceae	Enterobacterales	NZ_CP032807	3306	Maintenance	T/AT System	lsoB	Type II toxin-antitoxin system antitoxin LsoB	381	WP_000710826
NC_017320	Shigella flexneri	Shigella	Enterobacteriaceae	Enterobacterales	NC_017320	6850	Host Functions	Transport/Metabolism	LTA synthase	LTA Synthase Family Protein	1521	WP_000478744
NC_022083	Klebsiella pneumoniae	Klebsiella	Enterobacteriaceae	Enterobacterales	NC_022083	12207	Host Functions	RNA-directed DNA Polymerase	ltrA	group II intron reverse transcriptase/maturase	1488	WP_004152765
NZ_CP023932	Klebsiella pneumoniae	Klebsiella	Enterobacteriaceae	Enterobacterales	NZ_CP023932	11972	Host Functions	RNA-directed DNA Polymerase	ltrA	group II intron reverse transcriptase/maturase	1488	WP_004152765
NZ_CP028580	Klebsiella pneumoniae	Klebsiella	Enterobacteriaceae	Enterobacterales	NZ_CP028580	12746	Host Functions	RNA-directed DNA Polymerase	ltrA	group II intron reverse transcriptase/maturase	1488	WP_004152765
NZ_CP029379	Klebsiella pneumoniae	Klebsiella	Enterobacteriaceae	Enterobacterales	NZ_CP029379	11970	Host Functions	RNA-directed DNA Polymerase	ltrA	group II intron reverse transcriptase/maturase	1488	WP_004152765
NZ_CP031925	Escherichia coli	Escherichia	Enterobacteriaceae	Enterobacterales	NZ_CP031925	4148	Host Functions	RNA-directed DNA Polymerase	ltrA	group II intron reverse transcriptase/maturase	1140	WP_004152765
NZ_CP033392	Klebsiella pneumoniae	Klebsiella	Enterobacteriaceae	Enterobacterales	NZ_CP033392	11904	Host Functions	RNA-directed DNA Polymerase	ltrA	group II intron reverse transcriptase/maturase	603	WP_004152765
NZ_CP033958	Klebsiella pneumoniae	Klebsiella	Enterobacteriaceae	Enterobacterales	NZ_CP033958	11970	Host Functions	RNA-directed DNA Polymerase	ltrA	group II intron reverse transcriptase/maturase	1488	WP_004152765
NZ_CP033964	Klebsiella pneumoniae	Klebsiella	Enterobacteriaceae	Enterobacterales	NZ_CP033964	11970	Host Functions	RNA-directed DNA Polymerase	ltrA	group II intron reverse transcriptase/maturase	1488	WP_004152765
NZ_CP036308	Klebsiella pneumoniae	Klebsiella	Enterobacteriaceae	Enterobacterales	NZ_CP036308	11970	Host Functions	RNA-directed DNA Polymerase	ltrA	group II intron reverse transcriptase/maturase	1488	WP_004152765
NZ_CP036369	Klebsiella pneumoniae	Klebsiella	Enterobacteriaceae	Enterobacterales	NZ_CP036369	12746	Host Functions	RNA-directed DNA Polymerase	ltrA	group II intron reverse transcriptase/maturase	1488	WP_004152765
NZ_CP022454	Salmonella enterica	Salmonella	Enterobacteriaceae	Enterobacterales	NZ_CP022454	17636	Host Functions	Transcriptional Regulator	lysR	LysR family transcriptional regulator	489	WP_089541819
NZ_CP022454	Salmonella enterica	Salmonella	Enterobacteriaceae	Enterobacterales	NZ_CP022454	17636	Host Functions	Transcriptional Regulator	lysR	LysR family transcriptional regulator	489	WP_089541819
NZ_CP034676	Klebsiella quasipneumoniae	Klebsiella	Enterobacteriaceae	Enterobacterales	NZ_CP034676	6830	Host Functions	Transport/Metabolism	Mannosyltrasnferase	Mannosyltransferase	999	WP_127114132
NC_009653	Klebsiella pneumoniae	Klebsiella	Enterobacteriaceae	Enterobacterales	NC_009653	3478	Maintenance	T/AT System	mazE-like	Antitoxin AbrB/MazE/SpoVT family DNA-binding domain-containing protein	231	WP_011977835
NZ_CP015397	Klebsiella pneumoniae	Klebsiella	Enterobacteriaceae	Enterobacterales	NZ_CP015397	9456	Maintenance	T/AT System	mazE-like	Antitoxin AbrB/MazE/SpoVT family DNA-binding domain-containing protein	231	WP_011977835
NC_009653	Klebsiella pneumoniae	Klebsiella	Enterobacteriaceae	Enterobacterales	NC_009653	3478	Maintenance	T/AT System	mazZ	Endoribonuclease toxin MazF	339	WP_011977836
NZ_CP015397	Klebsiella pneumoniae	Klebsiella	Enterobacteriaceae	Enterobacterales	NZ_CP015397	9456	Maintenance	T/AT System	mazZ	Endoribonuclease toxin MazF	339	WP_011977836
AY271828	Hafnia alvei	Hafnia	Hafniaceae	Enterobacterales	AY271828	5113	Maintenance	mobD	mbeD	MbeD family mobilization/exclusion protein	258	WP_029590204
AY271829	Hafnia alvei	Hafnia	Hafniaceae	Enterobacterales	AY271829	5216	Maintenance	mobD	mbeD	MbeD family mobilization/exclusion protein	258	WP_029590204
KM373703	Citrobacter sp	Citrobacter	Enterobacteriaceae	Enterobacterales	KM373703	5217	Maintenance	mobD	mbeD	MbeD family mobilization/exclusion protein	216	WP_029590204
NC_001371	Escherichia coli	Escherichia	Enterobacteriaceae	Enterobacterales	NC_001371	6646	Maintenance	mobD	mbeD	MbeD family mobilization/exclusion protein	234	WP_029590204
NC_001373	Escherichia coli	Escherichia	Enterobacteriaceae	Enterobacterales	NC_001373	6720	Maintenance	mobD	mbeD	MbeD family mobilization/exclusion protein	213	WP_029590204
NC_001898	Tatumella morbirosei	Tatumella	Erwiniaceae	Enterobacterales	NC_001898	5229	Maintenance	mobD	mbeD	MbeD family mobilization/exclusion protein	210	WP_029590204
NC_003079	Salmonella choleraesuis	Salmonella	Enterobacteriaceae	Enterobacterales	NC_003079	4091	Maintenance	mobD	mbeD	MbeD family mobilization/exclusion protein	234	WP_029590204
NC_004340	Aeromonas salmonicida	Aeromonas	Aeromonadaceae	Aeromonadales	NC_004340	5249	Maintenance	mobD	mbeD	MbeD family mobilization/exclusion protein	225	WP_029590204
NC_004925	Aeromonas salmonicida	Aeromonas	Aeromonadaceae	Aeromonadales	NC_004925	5247	Maintenance	mobD	mbeD	MbeD family mobilization/exclusion protein	225	WP_029590204
NC_005019	Escherichia coli	Escherichia	Enterobacteriaceae	Enterobacterales	NC_005019	6293	Maintenance	mobD	mbeD	MbeD family mobilization/exclusion protein	234	WP_029590204
NC_005970	Escherichia coli	Escherichia	Enterobacteriaceae	Enterobacterales	NC_005970	5360	Maintenance	mobD	mbeD	MbeD family mobilization/exclusion protein	234	WP_029590204
NC_006881	Escherichia coli	Escherichia	Enterobacteriaceae	Enterobacterales	NC_006881	8318	Maintenance	mobD	mbeD	MbeD family mobilization/exclusion protein	234	WP_029590204
NC_008488	Escherichia coli	Escherichia	Enterobacteriaceae	Enterobacterales	NC_008488	8848	Maintenance	mobD	mbeD	MbeD family mobilization/exclusion protein	234	WP_029590204
NC_009791	Escherichia coli	Escherichia	Enterobacteriaceae	Enterobacterales	NC_009791	5033	Maintenance	mobD	mbeD	MbeD family mobilization/exclusion protein	234	WP_029590204
NC_009794	Citrobacter koseri	Citrobacter	Enterobacteriaceae	Enterobacterales	NC_009794	5601	Maintenance	mobD	mbeD	MbeD family mobilization/exclusion protein	213	WP_029590204
NC_010069	Actinobacillus pleuropneumoniae	Actinobacillus	Pasteurellaceae	Pasteurellales	NC_010069	5673	Maintenance	mobD	mbeD	MbeD family mobilization/exclusion protein	195	WP_029590204
NC_010485	Escherichia coli	Escherichia	Enterobacteriaceae	Enterobacterales	NC_010485	8909	Maintenance	mobD	mbeD	MbeD family mobilization/exclusion protein	234	WP_029590204
NC_010796	Serratia marcescens	Serratia	Yersiniaceae	Enterobacterales	NC_010796	4241	Maintenance	mobD	mbeD	MbeD family mobilization/exclusion protein	210	WP_029590204
NC_010898	Escherichia coli	Escherichia	Enterobacteriaceae	Enterobacterales	NC_010898	4995	Maintenance	mobD	mbeD	MbeD family mobilization/exclusion protein	216	WP_029590204
NC_011214	Salmonella enterica	Salmonella	Enterobacteriaceae	Enterobacterales	NC_011214	5880	Maintenance	mobD	mbeD	MbeD family mobilization/exclusion protein	234	WP_029590204
NC_011404	Enterobacter cloacae	Enterobacter	Enterobacteriaceae	Enterobacterales	NC_011404	5002	Maintenance	mobD	mbeD	MbeD family mobilization/exclusion protein	216	WP_029590204
NC_011407	Escherichia coli	Escherichia	Enterobacteriaceae	Enterobacterales	NC_011407	6929	Maintenance	mobD	mbeD	MbeD family mobilization/exclusion protein	234	WP_029590204
NC_011408	Escherichia coli	Escherichia	Enterobacteriaceae	Enterobacterales	NC_011408	5366	Maintenance	mobD	mbeD	MbeD family mobilization/exclusion protein	234	WP_029590204
NC_011418	Escherichia coli	Escherichia	Enterobacteriaceae	Enterobacterales	NC_011418	4669	Maintenance	mobD	mbeD	MbeD family mobilization/exclusion protein	216	WP_029590204
NC_013090	Salmonella sp	Salmonella	Enterobacteriaceae	Enterobacterales	NC_013090	4029	Maintenance	mobD	mbeD	MbeD family mobilization/exclusion protein	210	WP_029590204
NC_013363	Escherichia coli	Escherichia	Enterobacteriaceae	Enterobacterales	NC_013363	5686	Maintenance	mobD	mbeD	MbeD family mobilization/exclusion protein	234	WP_029590204
NC_013368	Escherichia coli	Escherichia	Enterobacteriaceae	Enterobacterales	NC_013368	6673	Maintenance	mobD	mbeD	MbeD family mobilization/exclusion protein	234	WP_029590204
NC_014003	Salmonella enterica	Salmonella	Enterobacteriaceae	Enterobacterales	NC_014003	5698	Maintenance	mobD	mbeD	MbeD family mobilization/exclusion protein	234	WP_029590204
NC_015175	Enterobacter cloacae	Enterobacter	Enterobacteriaceae	Enterobacterales	NC_015175	5782	Maintenance	mobD	mbeD	MbeD family mobilization/exclusion protein	213	WP_029590204
NC_016151	Citrobacter freundii	Citrobacter	Enterobacteriaceae	Enterobacterales	NC_016151	6720	Maintenance	mobD	mbeD	MbeD family mobilization/exclusion protein	213	WP_029590204
NC_016903	Escherichia coli	Escherichia	Enterobacteriaceae	Enterobacterales	NC_016903	5360	Maintenance	mobD	mbeD	MbeD family mobilization/exclusion protein	234	WP_029590204
NC_016979	Klebsiella pneumoniae	Klebsiella	Enterobacteriaceae	Enterobacterales	NC_016979	5247	Maintenance	mobD	mbeD	MbeD family mobilization/exclusion protein	213	WP_029590204
NC_017320	Shigella flexneri	Shigella	Enterobacteriaceae	Enterobacterales	NC_017320	6850	Maintenance	mobD	mbeD	MbeD family mobilization/exclusion protein	231	WP_029590204
NC_017321	Shigella flexneri	Shigella	Enterobacteriaceae	Enterobacterales	NC_017321	4042	Maintenance	mobD	mbeD	MbeD family mobilization/exclusion protein	234	WP_029590204
NC_017636	Escherichia coli	Escherichia	Enterobacteriaceae	Enterobacterales	NC_017636	5360	Maintenance	mobD	mbeD	MbeD family mobilization/exclusion protein	234	WP_029590204
NC_017654	Escherichia coli	Escherichia	Enterobacteriaceae	Enterobacterales	NC_017654	12068	Maintenance	mobD	mbeD	MbeD family mobilization/exclusion protein	234	WP_029590204
NC_017655	Escherichia coli	Escherichia	Enterobacteriaceae	Enterobacterales	NC_017655	5954	Maintenance	mobD	mbeD	MbeD family mobilization/exclusion protein	234	WP_029590204
NC_017661	Escherichia coli	Escherichia	Enterobacteriaceae	Enterobacterales	NC_017661	5361	Maintenance	mobD	mbeD	MbeD family mobilization/exclusion protein	234	WP_029590204
NC_017662	Escherichia coli	Escherichia	Enterobacteriaceae	Enterobacterales	NC_017662	5360	Maintenance	mobD	mbeD	MbeD family mobilization/exclusion protein	234	WP_029590204
NC_018997	Escherichia coli	Escherichia	Enterobacteriaceae	Enterobacterales	NC_018997	7930	Maintenance	mobD	mbeD	MbeD family mobilization/exclusion protein	234	WP_029590204
NC_019076	Escherichia coli	Escherichia	Enterobacteriaceae	Enterobacterales	NC_019076	5706	Maintenance	mobD	mbeD	MbeD family mobilization/exclusion protein	255	WP_029590204
NC_019078	Escherichia coli	Escherichia	Enterobacteriaceae	Enterobacterales	NC_019078	6952	Maintenance	mobD	mbeD	MbeD family mobilization/exclusion protein	234	WP_029590204
NC_019102	Salmonella enterica	Salmonella	Enterobacteriaceae	Enterobacterales	NC_019102	4080	Maintenance	mobD	mbeD	MbeD family mobilization/exclusion protein	234	WP_029590204
NC_019113	Salmonella enterica	Salmonella	Enterobacteriaceae	Enterobacterales	NC_019113	10047	Maintenance	mobD	mbeD	MbeD family mobilization/exclusion protein	216	WP_029590204
NC_019242	Enterobacter cloacae	Enterobacter	Enterobacteriaceae	Enterobacterales	NC_019242	4854	Maintenance	mobD	mbeD	MbeD family mobilization/exclusion protein	216	WP_029590204
NC_019269	Yersinia frederiksenii	Yersinia	Yersiniaceae	Enterobacterales	NC_019269	5574	Maintenance	mobD	mbeD	MbeD family mobilization/exclusion protein	234	WP_029590204
NC_019357	Shigella boydii	Shigella	Enterobacteriaceae	Enterobacterales	NC_019357	5424	Maintenance	mobD	mbeD	MbeD family mobilization/exclusion protein	234	WP_029590204
NC_019986	Enterobacter cloacae	Enterobacter	Enterobacteriaceae	Enterobacterales	NC_019986	3510	Maintenance	mobD	mbeD	MbeD family mobilization/exclusion protein	216	WP_029590204
NC_019988	Klebsiella pneumoniae	Klebsiella	Enterobacteriaceae	Enterobacterales	NC_019988	5225	Maintenance	mobD	mbeD	MbeD family mobilization/exclusion protein	216	WP_029590204
NC_020251	Shigella sonnei	Shigella	Enterobacteriaceae	Enterobacterales	NC_020251	5262	Maintenance	mobD	mbeD	MbeD family mobilization/exclusion protein	234	WP_029590204
NC_020262	Cronobacter sakazakii	Cronobacter	Enterobacteriaceae	Enterobacterales	NC_020262	4422	Maintenance	mobD	mbeD	MbeD family mobilization/exclusion protein	216	WP_029590204
NC_021157	Salmonella enterica	Salmonella	Enterobacteriaceae	Enterobacterales	NC_021157	4675	Maintenance	mobD	mbeD	MbeD family mobilization/exclusion protein	216	WP_029590204
NC_021293	Cronobacter sakazakii	Cronobacter	Enterobacteriaceae	Enterobacterales	NC_021293	5103	Maintenance	mobD	mbeD	MbeD family mobilization/exclusion protein	216	WP_029590204
NC_022662	Escherichia coli	Escherichia	Enterobacteriaceae	Enterobacterales	NC_022662	5631	Maintenance	mobD	mbeD	MbeD family mobilization/exclusion protein	234	WP_029590204
NC_025004	Enterobacter cloaceae	Enterobacter	Enterobacteriaceae	Enterobacterales	NC_025004	5571	Maintenance	mobD	mbeD	MbeD family mobilization/exclusion protein	216	WP_029590204
NC_025013	Escherichia coli	Escherichia	Enterobacteriaceae	Enterobacterales	NC_025013	8561	Maintenance	mobD	mbeD	MbeD family mobilization/exclusion protein	177	WP_029590204
NC_025026	Salmonella enterica	Salmonella	Enterobacteriaceae	Enterobacterales	NC_025026	5569	Maintenance	mobD	mbeD	MbeD family mobilization/exclusion protein	234	WP_029590204
NC_025148	Salmonella enterica	Salmonella	Enterobacteriaceae	Enterobacterales	NC_025148	12391	Maintenance	mobD	mbeD	MbeD family mobilization/exclusion protein	216	WP_029590204
NC_025149	Salmonella enterica	Salmonella	Enterobacteriaceae	Enterobacterales	NC_025149	8216	Maintenance	mobD	mbeD	MbeD family mobilization/exclusion protein	216	WP_029590204
NC_025150	Salmonella enterica	Salmonella	Enterobacteriaceae	Enterobacterales	NC_025150	8215	Maintenance	mobD	mbeD	MbeD family mobilization/exclusion protein	216	WP_029590204
NC_025190	Salmonella enterica	Salmonella	Enterobacteriaceae	Enterobacterales	NC_025190	7438	Maintenance	mobD	mbeD	MbeD family mobilization/exclusion protein	216	WP_029590204
NZ_AP019636	Enterobacter sp	Enterobacter	Enterobacteriaceae	Enterobacterales	NZ_AP019636	9021	Maintenance	mobD	mbeD	MbeD family mobilization/exclusion protein	213	WP_029590204
NZ_AP019693	Salmonella enterica	Salmonella	Enterobacteriaceae	Enterobacterales	NZ_AP019693	4096	Maintenance	mobD	mbeD	MbeD family mobilization/exclusion protein	210	WP_029590204
NZ_AP019766	Escherichia coli	Escherichia	Enterobacteriaceae	Enterobacterales	NZ_AP019766	6674	Maintenance	mobD	mbeD	MbeD family mobilization/exclusion protein	234	WP_029590204
NZ_AP019767	Escherichia coli	Escherichia	Enterobacteriaceae	Enterobacterales	NZ_AP019767	5423	Maintenance	mobD	mbeD	MbeD family mobilization/exclusion protein	234	WP_029590204
NZ_CP003994	Klebsiella pneumoniae	Klebsiella	Enterobacteriaceae	Enterobacterales	NZ_CP003994	3223	Maintenance	mobD	mbeD	MbeD family mobilization/exclusion protein	216	WP_029590204
NZ_CP006638	Escherichia coli	Escherichia	Enterobacteriaceae	Enterobacterales	NZ_CP006638	5754	Maintenance	mobD	mbeD	MbeD family mobilization/exclusion protein	216	WP_029590204
NZ_CP008845	Klebsiella michiganensis	Klebsiella	Enterobacteriaceae	Enterobacterales	NZ_CP008845	3514	Maintenance	mobD	mbeD	MbeD family mobilization/exclusion protein	216	WP_029590204
NZ_CP010128	Escherichia coli	Escherichia	Enterobacteriaceae	Enterobacterales	NZ_CP010128	7982	Maintenance	mobD	mbeD	MbeD family mobilization/exclusion protein	234	WP_029590204
NZ_CP010159	Escherichia coli	Escherichia	Enterobacteriaceae	Enterobacterales	NZ_CP010159	6822	Maintenance	mobD	mbeD	MbeD family mobilization/exclusion protein	234	WP_029590204
NZ_CP010175	Escherichia coli	Escherichia	Enterobacteriaceae	Enterobacterales	NZ_CP010175	6647	Maintenance	mobD	mbeD	MbeD family mobilization/exclusion protein	234	WP_029590204
NZ_CP010188	Escherichia coli	Escherichia	Enterobacteriaceae	Enterobacterales	NZ_CP010188	6039	Maintenance	mobD	mbeD	MbeD family mobilization/exclusion protein	234	WP_029590204
NZ_CP010199	Escherichia coli	Escherichia	Enterobacteriaceae	Enterobacterales	NZ_CP010199	6039	Maintenance	mobD	mbeD	MbeD family mobilization/exclusion protein	234	WP_029590204
NZ_CP010211	Escherichia coli	Escherichia	Enterobacteriaceae	Enterobacterales	NZ_CP010211	6039	Maintenance	mobD	mbeD	MbeD family mobilization/exclusion protein	234	WP_029590204
NZ_CP010216	Escherichia coli	Escherichia	Enterobacteriaceae	Enterobacterales	NZ_CP010216	6039	Maintenance	mobD	mbeD	MbeD family mobilization/exclusion protein	234	WP_029590204
NZ_CP010224	Escherichia coli	Escherichia	Enterobacteriaceae	Enterobacterales	NZ_CP010224	6039	Maintenance	mobD	mbeD	MbeD family mobilization/exclusion protein	234	WP_029590204
NZ_CP010227	Escherichia coli	Escherichia	Enterobacteriaceae	Enterobacterales	NZ_CP010227	5101	Maintenance	mobD	mbeD	MbeD family mobilization/exclusion protein	216	WP_029590204
NZ_CP010375	Enterobacter hormaechei	Enterobacter	Enterobacteriaceae	Enterobacterales	NZ_CP010375	5007	Maintenance	mobD	mbeD	MbeD family mobilization/exclusion protein	216	WP_029590204
NZ_CP010381	Enterobacter hormaechei	Enterobacter	Enterobacteriaceae	Enterobacterales	NZ_CP010381	4921	Maintenance	mobD	mbeD	MbeD family mobilization/exclusion protein	216	WP_029590204
NZ_CP011049	Cronobacter sakazakii	Cronobacter	Enterobacteriaceae	Enterobacterales	NZ_CP011049	4938	Maintenance	mobD	mbeD	MbeD family mobilization/exclusion protein	216	WP_029590204
NZ_CP011137	Escherichia coli	Escherichia	Enterobacteriaceae	Enterobacterales	NZ_CP011137	6989	Maintenance	mobD	mbeD	MbeD family mobilization/exclusion protein	234	WP_029590204
NZ_CP011138	Escherichia coli	Escherichia	Enterobacteriaceae	Enterobacterales	NZ_CP011138	5631	Maintenance	mobD	mbeD	MbeD family mobilization/exclusion protein	234	WP_029590204
NZ_CP011433	Salmonella enterica	Salmonella	Enterobacteriaceae	Enterobacterales	NZ_CP011433	4800	Maintenance	mobD	mbeD	MbeD family mobilization/exclusion protein	234	WP_029590204
NZ_CP011569	Enterobacter hormaechei	Enterobacter	Enterobacteriaceae	Enterobacterales	NZ_CP011569	3223	Maintenance	mobD	mbeD	MbeD family mobilization/exclusion protein	216	WP_029590204
NZ_CP011592	Klebsiella oxytoca	Klebsiella	Enterobacteriaceae	Enterobacterales	NZ_CP011592	5410	Maintenance	mobD	mbeD	MbeD family mobilization/exclusion protein	216	WP_029590204
NZ_CP011604	Citrobacter freundii	Citrobacter	Enterobacteriaceae	Enterobacterales	NZ_CP011604	3223	Maintenance	mobD	mbeD	MbeD family mobilization/exclusion protein	216	WP_029590204
NZ_CP011605	Citrobacter freundii	Citrobacter	Enterobacteriaceae	Enterobacterales	NZ_CP011605	3820	Maintenance	mobD	mbeD	MbeD family mobilization/exclusion protein	216	WP_029590204
NZ_CP011606	Citrobacter freundii	Citrobacter	Enterobacteriaceae	Enterobacterales	NZ_CP011606	4310	Maintenance	mobD	mbeD	MbeD family mobilization/exclusion protein	210	WP_029590204
NZ_CP011607	Citrobacter freundii	Citrobacter	Enterobacteriaceae	Enterobacterales	NZ_CP011607	4938	Maintenance	mobD	mbeD	MbeD family mobilization/exclusion protein	216	WP_029590204
NZ_CP011613	Klebsiella oxytoca	Klebsiella	Enterobacteriaceae	Enterobacterales	NZ_CP011613	5410	Maintenance	mobD	mbeD	MbeD family mobilization/exclusion protein	216	WP_029590204
NZ_CP011637	Serratia marcescens	Serratia	Yersiniaceae	Enterobacterales	NZ_CP011637	3223	Maintenance	mobD	mbeD	MbeD family mobilization/exclusion protein	216	WP_029590204
NZ_CP011652	Citrobacter freundii	Citrobacter	Enterobacteriaceae	Enterobacterales	NZ_CP011652	3223	Maintenance	mobD	mbeD	MbeD family mobilization/exclusion protein	216	WP_029590204
NZ_CP011658	Enterobacter hormaechei	Enterobacter	Enterobacteriaceae	Enterobacterales	NZ_CP011658	3223	Maintenance	mobD	mbeD	MbeD family mobilization/exclusion protein	216	WP_029590204
NZ_CP012164	Enterobacter roggenkampii	Enterobacter	Enterobacteriaceae	Enterobacterales	NZ_CP012164	8452	Maintenance	mobD	mbeD	MbeD family mobilization/exclusion protein	216	WP_029590204
NZ_CP012628	Escherichia coli	Escherichia	Enterobacteriaceae	Enterobacterales	NZ_CP012628	6647	Maintenance	mobD	mbeD	MbeD family mobilization/exclusion protein	234	WP_029590204
NZ_CP012684	Salmonella enterica	Salmonella	Enterobacteriaceae	Enterobacterales	NZ_CP012684	4512	Maintenance	mobD	mbeD	MbeD family mobilization/exclusion protein	234	WP_029590204
NZ_CP012991	Klebsiella pneumoniae	Klebsiella	Enterobacteriaceae	Enterobacterales	NZ_CP012991	3223	Maintenance	mobD	mbeD	MbeD family mobilization/exclusion protein	216	WP_029590204
NZ_CP014198	Escherichia coli	Escherichia	Enterobacteriaceae	Enterobacterales	NZ_CP014198	7057	Maintenance	mobD	mbeD	MbeD family mobilization/exclusion protein	234	WP_029590204
NZ_CP014300	Klebsiella pneumoniae	Klebsiella	Enterobacteriaceae	Enterobacterales	NZ_CP014300	4744	Maintenance	mobD	mbeD	MbeD family mobilization/exclusion protein	216	WP_029590204
NZ_CP014300	Klebsiella pneumoniae	Klebsiella	Enterobacteriaceae	Enterobacterales	NZ_CP014300	4744	Maintenance	mobD	mbeD	MbeD family mobilization/exclusion protein	216	WP_029590204
NZ_CP014319	Escherichia coli	Escherichia	Enterobacteriaceae	Enterobacterales	NZ_CP014319	5631	Maintenance	mobD	mbeD	MbeD family mobilization/exclusion protein	234	WP_029590204
NZ_CP015917	Escherichia coli	Escherichia	Enterobacteriaceae	Enterobacterales	NZ_CP015917	8972	Maintenance	mobD	mbeD	MbeD family mobilization/exclusion protein	234	WP_029590204
NZ_CP016009	Escherichia coli	Escherichia	Enterobacteriaceae	Enterobacterales	NZ_CP016009	8556	Maintenance	mobD	mbeD	MbeD family mobilization/exclusion protein	234	WP_029590204
NZ_CP016519	Salmonella enterica	Salmonella	Enterobacteriaceae	Enterobacterales	NZ_CP016519	6647	Maintenance	mobD	mbeD	MbeD family mobilization/exclusion protein	234	WP_029590204
NZ_CP016528	Salmonella enterica	Salmonella	Enterobacteriaceae	Enterobacterales	NZ_CP016528	4096	Maintenance	mobD	mbeD	MbeD family mobilization/exclusion protein	210	WP_029590204
NZ_CP016532	Salmonella enterica	Salmonella	Enterobacteriaceae	Enterobacterales	NZ_CP016532	4245	Maintenance	mobD	mbeD	MbeD family mobilization/exclusion protein	216	WP_029590204
NZ_CP016866	Salmonella enterica	Salmonella	Enterobacteriaceae	Enterobacterales	NZ_CP016866	4675	Maintenance	mobD	mbeD	MbeD family mobilization/exclusion protein	210	WP_029590204
NZ_CP016867	Salmonella enterica	Salmonella	Enterobacteriaceae	Enterobacterales	NZ_CP016867	3223	Maintenance	mobD	mbeD	MbeD family mobilization/exclusion protein	216	WP_029590204
NZ_CP017223	Escherichia coli	Escherichia	Enterobacteriaceae	Enterobacterales	NZ_CP017223	5828	Maintenance	mobD	mbeD	MbeD family mobilization/exclusion protein	234	WP_029590204
NZ_CP017582	Pantoea stewartii	Pantoea	Erwiniaceae	Enterobacterales	NZ_CP017582	4277	Maintenance	mobD	mbeD	MbeD family mobilization/exclusion protein	210	WP_029590204
NZ_CP017583	Pantoea stewartii	Pantoea	Erwiniaceae	Enterobacterales	NZ_CP017583	4638	Maintenance	mobD	mbeD	MbeD family mobilization/exclusion protein	234	WP_029590204
NZ_CP017722	Salmonella enterica	Salmonella	Enterobacteriaceae	Enterobacterales	NZ_CP017722	7665	Maintenance	mobD	mbeD	MbeD family mobilization/exclusion protein	234	WP_029590204
NZ_CP017845	Escherichia coli	Escherichia	Enterobacteriaceae	Enterobacterales	NZ_CP017845	5538	Maintenance	mobD	mbeD	MbeD family mobilization/exclusion protein	234	WP_029590204
NZ_CP017933	Klebsiella oxytoca	Klebsiella	Enterobacteriaceae	Enterobacterales	NZ_CP017933	11638	Maintenance	mobD	mbeD	MbeD family mobilization/exclusion protein	216	WP_029590204
NZ_CP017993	Enterobacter cloacae	Enterobacter	Enterobacteriaceae	Enterobacterales	NZ_CP017993	21186	Maintenance	mobD	mbeD	MbeD family mobilization/exclusion protein	216	WP_029590204
NZ_CP018108	Escherichia coli	Escherichia	Enterobacteriaceae	Enterobacterales	NZ_CP018108	5310	Maintenance	mobD	mbeD	MbeD family mobilization/exclusion protein	234	WP_029590204
NZ_CP018114	Escherichia coli	Escherichia	Enterobacteriaceae	Enterobacterales	NZ_CP018114	5310	Maintenance	mobD	mbeD	MbeD family mobilization/exclusion protein	234	WP_029590204
NZ_CP018126	Escherichia coli	Escherichia	Enterobacteriaceae	Enterobacterales	NZ_CP018126	5310	Maintenance	mobD	mbeD	MbeD family mobilization/exclusion protein	234	WP_029590204
NZ_CP018357	Klebsiella oxytoca	Klebsiella	Enterobacteriaceae	Enterobacterales	NZ_CP018357	3851	Maintenance	mobD	mbeD	MbeD family mobilization/exclusion protein	216	WP_029590204
NZ_CP018444	Klebsiella pneumoniae	Klebsiella	Enterobacteriaceae	Enterobacterales	NZ_CP018444	5234	Maintenance	mobD	mbeD	MbeD family mobilization/exclusion protein	216	WP_029590204
NZ_CP018453	Klebsiella pneumoniae	Klebsiella	Enterobacteriaceae	Enterobacterales	NZ_CP018453	4071	Maintenance	mobD	mbeD	MbeD family mobilization/exclusion protein	213	WP_029590204
NZ_CP018666	Klebsiella pneumoniae	Klebsiella	Enterobacteriaceae	Enterobacterales	NZ_CP018666	3223	Maintenance	mobD	mbeD	MbeD family mobilization/exclusion protein	216	WP_029590204
NZ_CP018943	Escherichia coli	Escherichia	Enterobacteriaceae	Enterobacterales	NZ_CP018943	6647	Maintenance	mobD	mbeD	MbeD family mobilization/exclusion protein	234	WP_029590204
NZ_CP018949	Escherichia coli	Escherichia	Enterobacteriaceae	Enterobacterales	NZ_CP018949	16559	Maintenance	mobD	mbeD	MbeD family mobilization/exclusion protein	234	WP_029590204
NZ_CP018981	Escherichia coli	Escherichia	Enterobacteriaceae	Enterobacterales	NZ_CP018981	14029	Maintenance	mobD	mbeD	MbeD family mobilization/exclusion protein	216	WP_029590204
NZ_CP018985	Escherichia coli	Escherichia	Enterobacteriaceae	Enterobacterales	NZ_CP018985	5631	Maintenance	mobD	mbeD	MbeD family mobilization/exclusion protein	234	WP_029590204
NZ_CP018987	Escherichia coli	Escherichia	Enterobacteriaceae	Enterobacterales	NZ_CP018987	6995	Maintenance	mobD	mbeD	MbeD family mobilization/exclusion protein	234	WP_029590204
NZ_CP019025	Escherichia coli	Escherichia	Enterobacteriaceae	Enterobacterales	NZ_CP019025	6647	Maintenance	mobD	mbeD	MbeD family mobilization/exclusion protein	234	WP_029590204
NZ_CP019842	Enterobacter roggenkampii	Enterobacter	Enterobacteriaceae	Enterobacterales	NZ_CP019842	11748	Maintenance	mobD	mbeD	MbeD family mobilization/exclusion protein	216	WP_029590204
NZ_CP019842	Enterobacter roggenkampii	Enterobacter	Enterobacteriaceae	Enterobacterales	NZ_CP019842	11748	Maintenance	mobD	mbeD	MbeD family mobilization/exclusion protein	216	WP_029590204
NZ_CP019843	Enterobacter roggenkampii	Enterobacter	Enterobacteriaceae	Enterobacterales	NZ_CP019843	4667	Maintenance	mobD	mbeD	MbeD family mobilization/exclusion protein	216	WP_029590204
NZ_CP021101	Escherichia coli	Escherichia	Enterobacteriaceae	Enterobacterales	NZ_CP021101	8618	Maintenance	mobD	mbeD	MbeD family mobilization/exclusion protein	234	WP_029590204
NZ_CP021102	Escherichia coli	Escherichia	Enterobacteriaceae	Enterobacterales	NZ_CP021102	8639	Maintenance	mobD	mbeD	MbeD family mobilization/exclusion protein	234	WP_029590204
NZ_CP021895	Pectobacterium versatile	Pectobacterium	Pectobacteriaceae	Enterobacterales	NZ_CP021895	5254	Maintenance	mobD	mbeD	MbeD family mobilization/exclusion protein	210	WP_029590204
NZ_CP023830	Escherichia coli	Escherichia	Enterobacteriaceae	Enterobacterales	NZ_CP023830	7939	Maintenance	mobD	mbeD	MbeD family mobilization/exclusion protein	234	WP_029590204
NZ_CP023847	Escherichia coli	Escherichia	Enterobacteriaceae	Enterobacterales	NZ_CP023847	7939	Maintenance	mobD	mbeD	MbeD family mobilization/exclusion protein	234	WP_029590204
NZ_CP023889	Raoultella ornithinolytica	Raoultella	Enterobacteriaceae	Enterobacterales	NZ_CP023889	4779	Maintenance	mobD	mbeD	MbeD family mobilization/exclusion protein	216	WP_029590204
NZ_CP023936	Klebsiella pneumoniae	Klebsiella	Enterobacteriaceae	Enterobacterales	NZ_CP023936	5596	Maintenance	mobD	mbeD	MbeD family mobilization/exclusion protein	216	WP_029590204
NZ_CP024043	Klebsiella pneumoniae	Klebsiella	Enterobacteriaceae	Enterobacterales	NZ_CP024043	5251	Maintenance	mobD	mbeD	MbeD family mobilization/exclusion protein	213	WP_029590204
NZ_CP024053	Escherichia coli	Escherichia	Enterobacteriaceae	Enterobacterales	NZ_CP024053	6675	Maintenance	mobD	mbeD	MbeD family mobilization/exclusion protein	234	WP_029590204
NZ_CP024486	Klebsiella pneumoniae	Klebsiella	Enterobacteriaceae	Enterobacterales	NZ_CP024486	3514	Maintenance	mobD	mbeD	MbeD family mobilization/exclusion protein	216	WP_029590204
NZ_CP024487	Klebsiella pneumoniae	Klebsiella	Enterobacteriaceae	Enterobacterales	NZ_CP024487	3223	Maintenance	mobD	mbeD	MbeD family mobilization/exclusion protein	216	WP_029590204
NZ_CP024493	Klebsiella pneumoniae	Klebsiella	Enterobacteriaceae	Enterobacterales	NZ_CP024493	3514	Maintenance	mobD	mbeD	MbeD family mobilization/exclusion protein	216	WP_029590204
NZ_CP024494	Klebsiella pneumoniae	Klebsiella	Enterobacteriaceae	Enterobacterales	NZ_CP024494	3223	Maintenance	mobD	mbeD	MbeD family mobilization/exclusion protein	216	WP_029590204
NZ_CP024503	Klebsiella pneumoniae	Klebsiella	Enterobacteriaceae	Enterobacterales	NZ_CP024503	3223	Maintenance	mobD	mbeD	MbeD family mobilization/exclusion protein	216	WP_029590204
NZ_CP024511	Klebsiella pneumoniae	Klebsiella	Enterobacteriaceae	Enterobacterales	NZ_CP024511	3514	Maintenance	mobD	mbeD	MbeD family mobilization/exclusion protein	216	WP_029590204
NZ_CP024514	Klebsiella pneumoniae	Klebsiella	Enterobacteriaceae	Enterobacterales	NZ_CP024514	3223	Maintenance	mobD	mbeD	MbeD family mobilization/exclusion protein	216	WP_029590204
NZ_CP024519	Klebsiella pneumoniae	Klebsiella	Enterobacteriaceae	Enterobacterales	NZ_CP024519	3223	Maintenance	mobD	mbeD	MbeD family mobilization/exclusion protein	216	WP_029590204
NZ_CP025244	Salmonella enterica	Salmonella	Enterobacteriaceae	Enterobacterales	NZ_CP025244	4593	Maintenance	mobD	mbeD	MbeD family mobilization/exclusion protein	234	WP_029590204
NZ_CP025337	Salmonella enterica	Salmonella	Enterobacteriaceae	Enterobacterales	NZ_CP025337	10047	Maintenance	mobD	mbeD	MbeD family mobilization/exclusion protein	216	WP_029590204
NZ_CP025460	Klebsiella pneumoniae	Klebsiella	Enterobacteriaceae	Enterobacterales	NZ_CP025460	5596	Maintenance	mobD	mbeD	MbeD family mobilization/exclusion protein	216	WP_029590204
NZ_CP025465	Klebsiella pneumoniae	Klebsiella	Enterobacteriaceae	Enterobacterales	NZ_CP025465	5596	Maintenance	mobD	mbeD	MbeD family mobilization/exclusion protein	216	WP_029590204
NZ_CP025843	Escherichia coli	Escherichia	Enterobacteriaceae	Enterobacterales	NZ_CP025843	7991	Maintenance	mobD	mbeD	MbeD family mobilization/exclusion protein	234	WP_029590204
NZ_CP026583	Klebsiella pneumoniae	Klebsiella	Enterobacteriaceae	Enterobacterales	NZ_CP026583	5596	Maintenance	mobD	mbeD	MbeD family mobilization/exclusion protein	216	WP_029590204
NZ_CP027040	Klebsiella pneumoniae	Klebsiella	Enterobacteriaceae	Enterobacterales	NZ_CP027040	5234	Maintenance	mobD	mbeD	MbeD family mobilization/exclusion protein	216	WP_029590204
NZ_CP027066	Klebsiella pneumoniae	Klebsiella	Enterobacteriaceae	Enterobacterales	NZ_CP027066	5596	Maintenance	mobD	mbeD	MbeD family mobilization/exclusion protein	216	WP_029590204
NZ_CP027259	Escherichia coli	Escherichia	Enterobacteriaceae	Enterobacterales	NZ_CP027259	6812	Maintenance	mobD	mbeD	MbeD family mobilization/exclusion protein	234	WP_029590204
NZ_CP027680	Salmonella enterica	Salmonella	Enterobacteriaceae	Enterobacterales	NZ_CP027680	10047	Maintenance	mobD	mbeD	MbeD family mobilization/exclusion protein	216	WP_029590204
NZ_CP028175	Salmonella enterica	Salmonella	Enterobacteriaceae	Enterobacterales	NZ_CP028175	5572	Maintenance	mobD	mbeD	MbeD family mobilization/exclusion protein	234	WP_029590204
NZ_CP028323	Escherichia coli	Escherichia	Enterobacteriaceae	Enterobacterales	NZ_CP028323	12894	Maintenance	mobD	mbeD	MbeD family mobilization/exclusion protein	234	WP_029590204
NZ_CP028540	Klebsiella pneumoniae	Klebsiella	Enterobacteriaceae	Enterobacterales	NZ_CP028540	5596	Maintenance	mobD	mbeD	MbeD family mobilization/exclusion protein	216	WP_029590204
NZ_CP028546	Klebsiella pneumoniae	Klebsiella	Enterobacteriaceae	Enterobacterales	NZ_CP028546	5596	Maintenance	mobD	mbeD	MbeD family mobilization/exclusion protein	216	WP_029590204
NZ_CP028581	Klebsiella pneumoniae	Klebsiella	Enterobacteriaceae	Enterobacterales	NZ_CP028581	5596	Maintenance	mobD	mbeD	MbeD family mobilization/exclusion protein	216	WP_029590204
NZ_CP028615	Escherichia coli	Escherichia	Enterobacteriaceae	Enterobacterales	NZ_CP028615	6078	Maintenance	mobD	mbeD	MbeD family mobilization/exclusion protein	234	WP_029590204
NZ_CP028618	Escherichia coli	Escherichia	Enterobacteriaceae	Enterobacterales	NZ_CP028618	6078	Maintenance	mobD	mbeD	MbeD family mobilization/exclusion protein	234	WP_029590204
NZ_CP028621	Escherichia coli	Escherichia	Enterobacteriaceae	Enterobacterales	NZ_CP028621	6078	Maintenance	mobD	mbeD	MbeD family mobilization/exclusion protein	234	WP_029590204
NZ_CP028624	Escherichia coli	Escherichia	Enterobacteriaceae	Enterobacterales	NZ_CP028624	6078	Maintenance	mobD	mbeD	MbeD family mobilization/exclusion protein	234	WP_029590204
NZ_CP028627	Escherichia coli	Escherichia	Enterobacteriaceae	Enterobacterales	NZ_CP028627	6078	Maintenance	mobD	mbeD	MbeD family mobilization/exclusion protein	234	WP_029590204
NZ_CP028630	Escherichia coli	Escherichia	Enterobacteriaceae	Enterobacterales	NZ_CP028630	6078	Maintenance	mobD	mbeD	MbeD family mobilization/exclusion protein	234	WP_029590204
NZ_CP028633	Escherichia coli	Escherichia	Enterobacteriaceae	Enterobacterales	NZ_CP028633	6078	Maintenance	mobD	mbeD	MbeD family mobilization/exclusion protein	234	WP_029590204
NZ_CP028636	Escherichia coli	Escherichia	Enterobacteriaceae	Enterobacterales	NZ_CP028636	6078	Maintenance	mobD	mbeD	MbeD family mobilization/exclusion protein	234	WP_029590204
NZ_CP028639	Escherichia coli	Escherichia	Enterobacteriaceae	Enterobacterales	NZ_CP028639	6078	Maintenance	mobD	mbeD	MbeD family mobilization/exclusion protein	234	WP_029590204
NZ_CP028642	Escherichia coli	Escherichia	Enterobacteriaceae	Enterobacterales	NZ_CP028642	6078	Maintenance	mobD	mbeD	MbeD family mobilization/exclusion protein	234	WP_029590204
NZ_CP028645	Escherichia coli	Escherichia	Enterobacteriaceae	Enterobacterales	NZ_CP028645	6078	Maintenance	mobD	mbeD	MbeD family mobilization/exclusion protein	234	WP_029590204
NZ_CP028648	Escherichia coli	Escherichia	Enterobacteriaceae	Enterobacterales	NZ_CP028648	6078	Maintenance	mobD	mbeD	MbeD family mobilization/exclusion protein	234	WP_029590204
NZ_CP028657	Escherichia coli	Escherichia	Enterobacteriaceae	Enterobacterales	NZ_CP028657	6078	Maintenance	mobD	mbeD	MbeD family mobilization/exclusion protein	234	WP_029590204
NZ_CP028660	Escherichia coli	Escherichia	Enterobacteriaceae	Enterobacterales	NZ_CP028660	6078	Maintenance	mobD	mbeD	MbeD family mobilization/exclusion protein	234	WP_029590204
NZ_CP028663	Escherichia coli	Escherichia	Enterobacteriaceae	Enterobacterales	NZ_CP028663	6078	Maintenance	mobD	mbeD	MbeD family mobilization/exclusion protein	234	WP_029590204
NZ_CP028666	Escherichia coli	Escherichia	Enterobacteriaceae	Enterobacterales	NZ_CP028666	6078	Maintenance	mobD	mbeD	MbeD family mobilization/exclusion protein	234	WP_029590204
NZ_CP028669	Escherichia coli	Escherichia	Enterobacteriaceae	Enterobacterales	NZ_CP028669	6078	Maintenance	mobD	mbeD	MbeD family mobilization/exclusion protein	234	WP_029590204
NZ_CP028672	Escherichia coli	Escherichia	Enterobacteriaceae	Enterobacterales	NZ_CP028672	6078	Maintenance	mobD	mbeD	MbeD family mobilization/exclusion protein	234	WP_029590204
NZ_CP028675	Escherichia coli	Escherichia	Enterobacteriaceae	Enterobacterales	NZ_CP028675	6078	Maintenance	mobD	mbeD	MbeD family mobilization/exclusion protein	234	WP_029590204
NZ_CP028678	Escherichia coli	Escherichia	Enterobacteriaceae	Enterobacterales	NZ_CP028678	6078	Maintenance	mobD	mbeD	MbeD family mobilization/exclusion protein	234	WP_029590204
NZ_CP028681	Escherichia coli	Escherichia	Enterobacteriaceae	Enterobacterales	NZ_CP028681	6078	Maintenance	mobD	mbeD	MbeD family mobilization/exclusion protein	234	WP_029590204
NZ_CP028789	Klebsiella pneumoniae	Klebsiella	Enterobacteriaceae	Enterobacterales	NZ_CP028789	5596	Maintenance	mobD	mbeD	MbeD family mobilization/exclusion protein	216	WP_029590204
NZ_CP029125	Enterobacter hormaechei	Enterobacter	Enterobacteriaceae	Enterobacterales	NZ_CP029125	4096	Maintenance	mobD	mbeD	MbeD family mobilization/exclusion protein	210	WP_029590204
NZ_CP029380	Klebsiella pneumoniae	Klebsiella	Enterobacteriaceae	Enterobacterales	NZ_CP029380	5596	Maintenance	mobD	mbeD	MbeD family mobilization/exclusion protein	216	WP_029590204
NZ_CP029433	Klebsiella quasipneumoniae	Klebsiella	Enterobacteriaceae	Enterobacterales	NZ_CP029433	4095	Maintenance	mobD	mbeD	MbeD family mobilization/exclusion protein	216	WP_029590204
NZ_CP029438	Klebsiella quasipneumoniae	Klebsiella	Enterobacteriaceae	Enterobacterales	NZ_CP029438	14106	Maintenance	mobD	mbeD	MbeD family mobilization/exclusion protein	216	WP_029590204
NZ_CP029589	Klebsiella pneumoniae	Klebsiella	Enterobacteriaceae	Enterobacterales	NZ_CP029589	5251	Maintenance	mobD	mbeD	MbeD family mobilization/exclusion protein	213	WP_029590204
NZ_CP029592	Klebsiella pneumoniae	Klebsiella	Enterobacteriaceae	Enterobacterales	NZ_CP029592	5251	Maintenance	mobD	mbeD	MbeD family mobilization/exclusion protein	213	WP_029590204
NZ_CP029993	Salmonella enterica	Salmonella	Enterobacteriaceae	Enterobacterales	NZ_CP029993	4593	Maintenance	mobD	mbeD	MbeD family mobilization/exclusion protein	234	WP_029590204
NZ_CP030001	Salmonella enterica	Salmonella	Enterobacteriaceae	Enterobacterales	NZ_CP030001	4251	Maintenance	mobD	mbeD	MbeD family mobilization/exclusion protein	216	WP_029590204
NZ_CP030004	Salmonella enterica	Salmonella	Enterobacteriaceae	Enterobacterales	NZ_CP030004	4593	Maintenance	mobD	mbeD	MbeD family mobilization/exclusion protein	234	WP_029590204
NZ_CP030009	Enterobacter hormaechei	Enterobacter	Enterobacteriaceae	Enterobacterales	NZ_CP030009	4096	Maintenance	mobD	mbeD	MbeD family mobilization/exclusion protein	210	WP_029590204
NZ_CP030131	Klebsiella pneumoniae	Klebsiella	Enterobacteriaceae	Enterobacterales	NZ_CP030131	5596	Maintenance	mobD	mbeD	MbeD family mobilization/exclusion protein	216	WP_029590204
NZ_CP030192	Salmonella enterica	Salmonella	Enterobacteriaceae	Enterobacterales	NZ_CP030192	4096	Maintenance	mobD	mbeD	MbeD family mobilization/exclusion protein	210	WP_029590204
NZ_CP030212	Salmonella enterica	Salmonella	Enterobacteriaceae	Enterobacterales	NZ_CP030212	4081	Maintenance	mobD	mbeD	MbeD family mobilization/exclusion protein	234	WP_029590204
NZ_CP030226	Salmonella enterica	Salmonella	Enterobacteriaceae	Enterobacterales	NZ_CP030226	5410	Maintenance	mobD	mbeD	MbeD family mobilization/exclusion protein	210	WP_029590204
NZ_CP030227	Salmonella enterica	Salmonella	Enterobacteriaceae	Enterobacterales	NZ_CP030227	4096	Maintenance	mobD	mbeD	MbeD family mobilization/exclusion protein	210	WP_029590204
NZ_CP030332	Escherichia coli	Escherichia	Enterobacteriaceae	Enterobacterales	NZ_CP030332	4593	Maintenance	mobD	mbeD	MbeD family mobilization/exclusion protein	234	WP_029590204
NZ_CP030346	Enterobacter hormaechei	Enterobacter	Enterobacteriaceae	Enterobacterales	NZ_CP030346	4858	Maintenance	mobD	mbeD	MbeD family mobilization/exclusion protein	216	WP_029590204
NZ_CP031719	Klebsiella pneumoniae	Klebsiella	Enterobacteriaceae	Enterobacterales	NZ_CP031719	5596	Maintenance	mobD	mbeD	MbeD family mobilization/exclusion protein	216	WP_029590204
NZ_CP031900	Escherichia coli	Escherichia	Enterobacteriaceae	Enterobacterales	NZ_CP031900	7769	Maintenance	mobD	mbeD	MbeD family mobilization/exclusion protein	234	WP_029590204
NZ_CP031915	Escherichia coli	Escherichia	Enterobacteriaceae	Enterobacterales	NZ_CP031915	6675	Maintenance	mobD	mbeD	MbeD family mobilization/exclusion protein	234	WP_029590204
NZ_CP031924	Escherichia coli	Escherichia	Enterobacteriaceae	Enterobacterales	NZ_CP031924	6715	Maintenance	mobD	mbeD	MbeD family mobilization/exclusion protein	234	WP_029590204
NZ_CP032484	Yersinia kristensenii	Yersinia	Yersiniaceae	Enterobacterales	NZ_CP032484	4160	Maintenance	mobD	mbeD	MbeD family mobilization/exclusion protein	210	WP_029590204
NZ_CP032843	Enterobacter hormaechei	Enterobacter	Enterobacteriaceae	Enterobacterales	NZ_CP032843	6237	Maintenance	mobD	mbeD	MbeD family mobilization/exclusion protein	234	WP_029590204
NZ_CP032881	Escherichia coli	Escherichia	Enterobacteriaceae	Enterobacterales	NZ_CP032881	8899	Maintenance	mobD	mbeD	MbeD family mobilization/exclusion protein	234	WP_029590204
NZ_CP032884	Escherichia coli	Escherichia	Enterobacteriaceae	Enterobacterales	NZ_CP032884	4658	Maintenance	mobD	mbeD	MbeD family mobilization/exclusion protein	216	WP_029590204
NZ_CP033393	Klebsiella pneumoniae	Klebsiella	Enterobacteriaceae	Enterobacterales	NZ_CP033393	5596	Maintenance	mobD	mbeD	MbeD family mobilization/exclusion protein	216	WP_029590204
NZ_CP033764	Escherichia coli	Escherichia	Enterobacteriaceae	Enterobacterales	NZ_CP033764	5430	Maintenance	mobD	mbeD	MbeD family mobilization/exclusion protein	213	WP_029590204
NZ_CP033827	Klebsiella sp	Klebsiella	Enterobacteriaceae	Enterobacterales	NZ_CP033827	4096	Maintenance	mobD	mbeD	MbeD family mobilization/exclusion protein	210	WP_029590204
NZ_CP033959	Klebsiella pneumoniae	Klebsiella	Enterobacteriaceae	Enterobacterales	NZ_CP033959	5596	Maintenance	mobD	mbeD	MbeD family mobilization/exclusion protein	216	WP_029590204
NZ_CP033965	Klebsiella pneumoniae	Klebsiella	Enterobacteriaceae	Enterobacterales	NZ_CP033965	5596	Maintenance	mobD	mbeD	MbeD family mobilization/exclusion protein	216	WP_029590204
NZ_CP034043	Klebsiella pneumoniae	Klebsiella	Enterobacteriaceae	Enterobacterales	NZ_CP034043	3511	Maintenance	mobD	mbeD	MbeD family mobilization/exclusion protein	216	WP_029590204
NZ_CP034127	Klebsiella pneumoniae	Klebsiella	Enterobacteriaceae	Enterobacterales	NZ_CP034127	5596	Maintenance	mobD	mbeD	MbeD family mobilization/exclusion protein	213	WP_029590205
NZ_CP035206	Klebsiella pneumoniae	Klebsiella	Enterobacteriaceae	Enterobacterales	NZ_CP035206	6364	Maintenance	mobD	mbeD	MbeD family mobilization/exclusion protein	225	WP_029590204
NZ_CP035472	Escherichia coli	Escherichia	Enterobacteriaceae	Enterobacterales	NZ_CP035472	5209	Maintenance	mobD	mbeD	MbeD family mobilization/exclusion protein	234	WP_029590204
NZ_CP035474	Escherichia coli	Escherichia	Enterobacteriaceae	Enterobacterales	NZ_CP035474	5632	Maintenance	mobD	mbeD	MbeD family mobilization/exclusion protein	234	WP_029590204
NZ_CP035480	Escherichia coli	Escherichia	Enterobacteriaceae	Enterobacterales	NZ_CP035480	5209	Maintenance	mobD	mbeD	MbeD family mobilization/exclusion protein	234	WP_029590204
NZ_CP035482	Escherichia coli	Escherichia	Enterobacteriaceae	Enterobacterales	NZ_CP035482	5632	Maintenance	mobD	mbeD	MbeD family mobilization/exclusion protein	234	WP_029590204
NZ_CP035519	Escherichia coli	Escherichia	Enterobacteriaceae	Enterobacterales	NZ_CP035519	5209	Maintenance	mobD	mbeD	MbeD family mobilization/exclusion protein	234	WP_029590204
NZ_CP035521	Escherichia coli	Escherichia	Enterobacteriaceae	Enterobacterales	NZ_CP035521	5632	Maintenance	mobD	mbeD	MbeD family mobilization/exclusion protein	234	WP_029590204
NZ_CP035723	Escherichia coli	Escherichia	Enterobacteriaceae	Enterobacterales	NZ_CP035723	5209	Maintenance	mobD	mbeD	MbeD family mobilization/exclusion protein	234	WP_029590204
NZ_CP035725	Escherichia coli	Escherichia	Enterobacteriaceae	Enterobacterales	NZ_CP035725	5632	Maintenance	mobD	mbeD	MbeD family mobilization/exclusion protein	234	WP_029590204
NZ_CP036304	Klebsiella pneumoniae	Klebsiella	Enterobacteriaceae	Enterobacterales	NZ_CP036304	5596	Maintenance	mobD	mbeD	MbeD family mobilization/exclusion protein	216	WP_029590204
NZ_CP036309	Klebsiella pneumoniae	Klebsiella	Enterobacteriaceae	Enterobacterales	NZ_CP036309	5596	Maintenance	mobD	mbeD	MbeD family mobilization/exclusion protein	216	WP_029590204
NZ_CP036364	Klebsiella pneumoniae	Klebsiella	Enterobacteriaceae	Enterobacterales	NZ_CP036364	5596	Maintenance	mobD	mbeD	MbeD family mobilization/exclusion protein	216	WP_029590204
NZ_CP036370	Klebsiella pneumoniae	Klebsiella	Enterobacteriaceae	Enterobacterales	NZ_CP036370	5596	Maintenance	mobD	mbeD	MbeD family mobilization/exclusion protein	216	WP_029590204
NZ_CP036375	Klebsiella pneumoniae	Klebsiella	Enterobacteriaceae	Enterobacterales	NZ_CP036375	5596	Maintenance	mobD	mbeD	MbeD family mobilization/exclusion protein	216	WP_029590204
NZ_CP037445	Klebsiella sp	Klebsiella	Enterobacteriaceae	Enterobacterales	NZ_CP037445	14200	Maintenance	mobD	mbeD	MbeD family mobilization/exclusion protein	213	WP_029590204
NZ_CP037740	Citrobacter freundii	Citrobacter	Enterobacteriaceae	Enterobacterales	NZ_CP037740	3223	Maintenance	mobD	mbeD	MbeD family mobilization/exclusion protein	216	WP_029590204
NZ_CP037862	Citrobacter sp	Citrobacter	Enterobacteriaceae	Enterobacterales	NZ_CP037862	15855	Maintenance	mobD	mbeD	MbeD family mobilization/exclusion protein	216	WP_029590204
NZ_CP037862	Citrobacter sp	Citrobacter	Enterobacteriaceae	Enterobacterales	NZ_CP037862	15855	Maintenance	mobD	mbeD	MbeD family mobilization/exclusion protein	216	WP_029590204
NZ_CP038598	Salmonella enterica	Salmonella	Enterobacteriaceae	Enterobacterales	NZ_CP038598	4448	Maintenance	mobD	mbeD	MbeD family mobilization/exclusion protein	216	WP_029590204
NZ_CP038599	Salmonella enterica	Salmonella	Enterobacteriaceae	Enterobacterales	NZ_CP038599	3223	Maintenance	mobD	mbeD	MbeD family mobilization/exclusion protein	216	WP_029590204
NZ_CP038603	Salmonella enterica	Salmonella	Enterobacteriaceae	Enterobacterales	NZ_CP038603	6237	Maintenance	mobD	mbeD	MbeD family mobilization/exclusion protein	216	WP_029590204
NZ_CP038606	Salmonella enterica	Salmonella	Enterobacteriaceae	Enterobacterales	NZ_CP038606	4018	Maintenance	mobD	mbeD	MbeD family mobilization/exclusion protein	216	WP_029590204
NZ_CP038610	Salmonella enterica	Salmonella	Enterobacteriaceae	Enterobacterales	NZ_CP038610	4018	Maintenance	mobD	mbeD	MbeD family mobilization/exclusion protein	216	WP_029590204
NZ_CP039274	Salmonella enterica	Salmonella	Enterobacteriaceae	Enterobacterales	NZ_CP039274	4096	Maintenance	mobD	mbeD	MbeD family mobilization/exclusion protein	210	WP_029590204
NZ_CP039281	Salmonella enterica	Salmonella	Enterobacteriaceae	Enterobacterales	NZ_CP039281	4018	Maintenance	mobD	mbeD	MbeD family mobilization/exclusion protein	216	WP_029590204
NZ_CP039302	Escherichia coli	Escherichia	Enterobacteriaceae	Enterobacterales	NZ_CP039302	4664	Maintenance	mobD	mbeD	MbeD family mobilization/exclusion protein	216	WP_029590204
NZ_CP039308	Enterobacter cloacae	Enterobacter	Enterobacteriaceae	Enterobacterales	NZ_CP039308	5134	Maintenance	mobD	mbeD	MbeD family mobilization/exclusion protein	216	WP_029590204
NZ_CP039309	Enterobacter cloacae	Enterobacter	Enterobacteriaceae	Enterobacterales	NZ_CP039309	3223	Maintenance	mobD	mbeD	MbeD family mobilization/exclusion protein	216	WP_029590204
NZ_CP039315	Enterobacter cloacae	Enterobacter	Enterobacteriaceae	Enterobacterales	NZ_CP039315	5134	Maintenance	mobD	mbeD	MbeD family mobilization/exclusion protein	216	WP_029590204
NZ_CP039316	Enterobacter cloacae	Enterobacter	Enterobacteriaceae	Enterobacterales	NZ_CP039316	3223	Maintenance	mobD	mbeD	MbeD family mobilization/exclusion protein	216	WP_029590204
NZ_CP039323	Enterobacter cloacae	Enterobacter	Enterobacteriaceae	Enterobacterales	NZ_CP039323	6380	Maintenance	mobD	mbeD	MbeD family mobilization/exclusion protein	216	WP_029590204
NZ_CP039324	Enterobacter cloacae	Enterobacter	Enterobacteriaceae	Enterobacterales	NZ_CP039324	5134	Maintenance	mobD	mbeD	MbeD family mobilization/exclusion protein	216	WP_029590204
NZ_CP039325	Enterobacter cloacae	Enterobacter	Enterobacteriaceae	Enterobacterales	NZ_CP039325	3223	Maintenance	mobD	mbeD	MbeD family mobilization/exclusion protein	216	WP_029590204
NZ_CP039330	Citrobacter portucalensis	Citrobacter	Enterobacteriaceae	Enterobacterales	NZ_CP039330	4251	Maintenance	mobD	mbeD	MbeD family mobilization/exclusion protein	216	WP_029590204
NZ_CP039720	Salmonella enterica	Salmonella	Enterobacteriaceae	Enterobacterales	NZ_CP039720	4418	Maintenance	mobD	mbeD	MbeD family mobilization/exclusion protein	216	WP_029590204
NZ_CP039864	Salmonella enterica	Salmonella	Enterobacteriaceae	Enterobacterales	NZ_CP039864	5310	Maintenance	mobD	mbeD	MbeD family mobilization/exclusion protein	234	WP_029590204
NZ_CP040072	Escherichia coli	Escherichia	Enterobacteriaceae	Enterobacterales	NZ_CP040072	5221	Maintenance	mobD	mbeD	MbeD family mobilization/exclusion protein	234	WP_029590204
NZ_CP040323	Salmonella enterica	Salmonella	Enterobacteriaceae	Enterobacterales	NZ_CP040323	5491	Maintenance	mobD	mbeD	MbeD family mobilization/exclusion protein	216	WP_029590204
NZ_CP040386	Escherichia coli	Escherichia	Enterobacteriaceae	Enterobacterales	NZ_CP040386	5221	Maintenance	mobD	mbeD	MbeD family mobilization/exclusion protein	234	WP_029590204
NZ_CP040538	Klebsiella pneumoniae	Klebsiella	Enterobacteriaceae	Enterobacterales	NZ_CP040538	5596	Maintenance	mobD	mbeD	MbeD family mobilization/exclusion protein	216	WP_029590204
NZ_CP040544	Klebsiella pneumoniae	Klebsiella	Enterobacteriaceae	Enterobacterales	NZ_CP040544	5596	Maintenance	mobD	mbeD	MbeD family mobilization/exclusion protein	216	WP_029590204
NZ_CP040550	Klebsiella pneumoniae	Klebsiella	Enterobacteriaceae	Enterobacterales	NZ_CP040550	5596	Maintenance	mobD	mbeD	MbeD family mobilization/exclusion protein	216	WP_029590204
NZ_CP041059	Enterobacter hormaechei	Enterobacter	Enterobacteriaceae	Enterobacterales	NZ_CP041059	9282	Maintenance	mobD	mbeD	MbeD family mobilization/exclusion protein	213	WP_029590204
NZ_CP041059	Enterobacter hormaechei	Enterobacter	Enterobacteriaceae	Enterobacterales	NZ_CP041059	9282	Maintenance	mobD	mbeD	MbeD family mobilization/exclusion protein	216	WP_029590204
NZ_CP041088	Klebsiella pneumoniae	Klebsiella	Enterobacteriaceae	Enterobacterales	NZ_CP041088	4052	Maintenance	mobD	mbeD	MbeD family mobilization/exclusion protein	213	WP_029590204
NZ_CP042491	Enterobacter hormaechei	Enterobacter	Enterobacteriaceae	Enterobacterales	NZ_CP042491	4853	Maintenance	mobD	mbeD	MbeD family mobilization/exclusion protein	216	WP_029590204
NZ_CP042503	Enterobacter sp	Enterobacter	Enterobacteriaceae	Enterobacterales	NZ_CP042503	3811	Maintenance	mobD	mbeD	MbeD family mobilization/exclusion protein	216	WP_029590204
NZ_CP042543	Enterobacter hormaechei	Enterobacter	Enterobacteriaceae	Enterobacterales	NZ_CP042543	4938	Maintenance	mobD	mbeD	MbeD family mobilization/exclusion protein	216	WP_029590204
NZ_CP042544	Enterobacter hormaechei	Enterobacter	Enterobacteriaceae	Enterobacterales	NZ_CP042544	3223	Maintenance	mobD	mbeD	MbeD family mobilization/exclusion protein	216	WP_029590204
NZ_CP042569	Enterobacter hormaechei	Enterobacter	Enterobacteriaceae	Enterobacterales	NZ_CP042569	4938	Maintenance	mobD	mbeD	MbeD family mobilization/exclusion protein	216	WP_029590204
NZ_CP042570	Enterobacter hormaechei	Enterobacter	Enterobacteriaceae	Enterobacterales	NZ_CP042570	3223	Maintenance	mobD	mbeD	MbeD family mobilization/exclusion protein	216	WP_029590204
NZ_CP042591	Escherichia coli	Escherichia	Enterobacteriaceae	Enterobacterales	NZ_CP042591	4593	Maintenance	mobD	mbeD	MbeD family mobilization/exclusion protein	234	WP_029590204
NZ_CP042623	Escherichia coli	Escherichia	Enterobacteriaceae	Enterobacterales	NZ_CP042623	4776	Maintenance	mobD	mbeD	MbeD family mobilization/exclusion protein	216	WP_029590204
NZ_CP042979	Shigella flexneri	Shigella	Enterobacteriaceae	Enterobacterales	NZ_CP042979	3990	Maintenance	mobD	mbeD	MbeD family mobilization/exclusion protein	234	WP_029590204
NZ_CP043517	Enterobacter kobei	Enterobacter	Enterobacteriaceae	Enterobacterales	NZ_CP043517	9964	Maintenance	mobD	mbeD	MbeD family mobilization/exclusion protein	216	WP_029590204
NZ_CP044202	Salmonella enterica	Salmonella	Enterobacteriaceae	Enterobacterales	NZ_CP044202	10046	Maintenance	mobD	mbeD	MbeD family mobilization/exclusion protein	216	WP_029590204
NZ_CP045021	Klebsiella pneumoniae	Klebsiella	Enterobacteriaceae	Enterobacterales	NZ_CP045021	5251	Maintenance	mobD	mbeD	MbeD family mobilization/exclusion protein	213	WP_029590204
NZ_CP045283	Escherichia coli	Escherichia	Enterobacteriaceae	Enterobacterales	NZ_CP045283	7940	Maintenance	mobD	mbeD	MbeD family mobilization/exclusion protein	234	WP_029590204
NZ_KU499859	Aeromonas salmonicida	Aeromonas	Aeromonadaceae	Aeromonadales	NZ_KU499859	5276	Maintenance	mobD	mbeD	MbeD family mobilization/exclusion protein	225	WP_029590204
NZ_CP026176	Klebsiella pneumoniae	Klebsiella	Enterobacteriaceae	Enterobacterales	NZ_CP026176	18977	Host Functions	Heavy Metal Resistance	merA	Mercuric Reductase	1683	WP_000281123
NZ_CP028563	Aeromonas hydrophila	Aeromonas	Aeromonadaceae	Aeromonadales	NZ_CP028563	11840	Host Functions	Heavy Metal Resistance	merA	Mercuric Reductase	1683	WP_000281123
NZ_CP026176	Klebsiella pneumoniae	Klebsiella	Enterobacteriaceae	Enterobacterales	NZ_CP026176	18977	Host Functions	Transport/Metabolism	merC	Organomercurial Transporter MerC	408	WP_151605727
NZ_CP026176	Klebsiella pneumoniae	Klebsiella	Enterobacteriaceae	Enterobacterales	NZ_CP026176	18977	Host Functions	Heavy Metal Resistance	merD	Mercury Resistance Co-Regulator	366	WP_001277463
NZ_CP028563	Aeromonas hydrophila	Aeromonas	Aeromonadaceae	Aeromonadales	NZ_CP028563	11840	Host Functions	Heavy Metal Resistance	merD	Mercury Resistance Co-Regulator	366	WP_001277463
NZ_CP026176	Klebsiella pneumoniae	Klebsiella	Enterobacteriaceae	Enterobacterales	NZ_CP026176	18977	Host Functions	Transport/Metabolism	merE	Borad-Spectrum Mercury Transporter	237	WP_001087807
NZ_CP028563	Aeromonas hydrophila	Aeromonas	Aeromonadaceae	Aeromonadales	NZ_CP028563	11840	Host Functions	Transport/Metabolism	merE	Borad-Spectrum Mercury Transporter	237	WP_001087807
NZ_CP026176	Klebsiella pneumoniae	Klebsiella	Enterobacteriaceae	Enterobacterales	NZ_CP026176	18977	Host Functions	Heavy Metal Resistance	merP	Periplasmid mercury ion-binding protein	276	WP_000732276
NZ_CP028563	Aeromonas hydrophila	Aeromonas	Aeromonadaceae	Aeromonadales	NZ_CP028563	11840	Host Functions	Heavy Metal Resistance	merP	Periplasmid mercury ion-binding protein	276	WP_000732276
NZ_CP026176	Klebsiella pneumoniae	Klebsiella	Enterobacteriaceae	Enterobacterales	NZ_CP026176	18977	Host Functions	Transcriptional Regulator	merR	Hg(II)-responsive transcriptional regulator	456	WP_001166626
NZ_CP028563	Aeromonas hydrophila	Aeromonas	Aeromonadaceae	Aeromonadales	NZ_CP028563	11840	Host Functions	Transcriptional Regulator	merR	Hg(II)-responsive transcriptional regulator	435	WP_001166626
NZ_CP026176	Klebsiella pneumoniae	Klebsiella	Enterobacteriaceae	Enterobacterales	NZ_CP026176	18977	Host Functions	Transport/Metabolism	merT	Mercuris Transport Protein	352	WP_001294660
NZ_CP028563	Aeromonas hydrophila	Aeromonas	Aeromonadaceae	Aeromonadales	NZ_CP028563	11840	Host Functions	Transport/Metabolism	merT	Mercuris Transport Protein	352	WP_001294660
NZ_CP025336	Salmonella enterica	Salmonella	Enterobacteriaceae	Enterobacterales	NZ_CP025336	3830	Host Functions	Chemotaxis	methyl-accepting chemotaxis	methyl-accepting chemotaxis protein	1905	WP_052895204
NC_002632	Proteus vulgaris	Proteus	Morganellaceae	Enterobacterales	NC_002632	4675	Maintenance	R/M System	Methyltransferase	site-specific DNA-methyltransferase	972	WP_064721307
NC_004936	Enterobacter sp	Enterobacter	Enterobacteriaceae	Enterobacterales	NC_004936	5622	Maintenance	R/M System	Methyltransferase	site-specific DNA-methyltransferase	999	WP_011116953
NC_005018	Klebsiella pneumoniae	Klebsiella	Enterobacteriaceae	Enterobacterales	NC_005018	4196	Maintenance	R/M System	Methyltransferase	DNA (cytosine-5-)-methyltransferase	1140	WP_000131511
NC_013363	Escherichia coli	Escherichia	Enterobacteriaceae	Enterobacterales	NC_013363	5686	Maintenance	R/M System	Methyltransferase	site-specific DNA-methyltransferase	1131	WP_000216732
NC_017649	Escherichia coli	Escherichia	Enterobacteriaceae	Enterobacterales	NC_017649	4197	Maintenance	R/M System	Methyltransferase	DNA (cytosine-5-)-methyltransferase	1140	WP_000131511
NC_017655	Escherichia coli	Escherichia	Enterobacteriaceae	Enterobacterales	NC_017655	5954	Maintenance	R/M System	Methyltransferase	DNA cytosine methyltransferase	1260	WP_000622333
NC_019076	Escherichia coli	Escherichia	Enterobacteriaceae	Enterobacterales	NC_019076	5706	Maintenance	R/M System	Methyltransferase	site-specific DNA-methyltransferase	1131	WP_000216732
NC_019078	Escherichia coli	Escherichia	Enterobacteriaceae	Enterobacterales	NC_019078	6952	Maintenance	R/M System	Methyltransferase	DNA cytosine methyltransferase	1158	WP_100027723
NC_019079	Escherichia coli	Escherichia	Enterobacteriaceae	Enterobacterales	NC_019079	9261	Maintenance	R/M System	Methyltransferase	site-specific DNA-methyltransferase	915	WP_015059043
NC_019988	Klebsiella pneumoniae	Klebsiella	Enterobacteriaceae	Enterobacterales	NC_019988	5225	Maintenance	R/M System	Methyltransferase	DNA cytosine methyltransferase	1251	WP_001584442
NC_025004	Enterobacter cloaceae	Enterobacter	Enterobacteriaceae	Enterobacterales	NC_025004	5571	Maintenance	R/M System	Methyltransferase	DNA (cytosine-5-)-methyltransferase	1140	WP_000131511
NC_025026	Salmonella enterica	Salmonella	Enterobacteriaceae	Enterobacterales	NC_025026	5569	Maintenance	R/M System	Methyltransferase	DNA (cytosine-5-)-methyltransferase	1140	WP_000131511
NZ_CP011607	Citrobacter freundii	Citrobacter	Enterobacteriaceae	Enterobacterales	NZ_CP011607	4938	Maintenance	R/M System	Methyltransferase	DNA methylase	1119	WP_080917352
NZ_CP017223	Escherichia coli	Escherichia	Enterobacteriaceae	Enterobacterales	NZ_CP017223	5828	Maintenance	R/M System	Methyltransferase	DNA (cytosine-5-)-methyltransferase	1140	WP_000131511
NZ_CP017722	Salmonella enterica	Salmonella	Enterobacteriaceae	Enterobacterales	NZ_CP017722	7665	Maintenance	R/M System	Methyltransferase	site-specific DNA-methyltransferase	1131	WP_000216732
NZ_CP018444	Klebsiella pneumoniae	Klebsiella	Enterobacteriaceae	Enterobacterales	NZ_CP018444	5234	Maintenance	R/M System	Methyltransferase	DNA cytosine methyltransferase	1251	WP_001584442
NZ_CP020845	Klebsiella pneumoniae	Klebsiella	Enterobacteriaceae	Enterobacterales	NZ_CP020845	9510	Maintenance	R/M System	Methyltransferase	site-specific DNA-methyltransferase	876	WP_086893473
NZ_CP020846	Klebsiella pneumoniae	Klebsiella	Enterobacteriaceae	Enterobacterales	NZ_CP020846	12540	Maintenance	R/M System	Methyltransferase	site-specific DNA-methyltransferase	876	WP_086893473
NZ_CP021910	Salmonella enterica	Salmonella	Enterobacteriaceae	Enterobacterales	NZ_CP021910	6863	Maintenance	R/M System	Methyltransferase	site-specific DNA-methyltransferase	1984	WP_080069401
NZ_CP025235	Salmonella enterica	Salmonella	Enterobacteriaceae	Enterobacterales	NZ_CP025235	6671	Maintenance	R/M System	Methyltransferase	site-specific DNA-methyltransferase	1866	WP_040091789
NZ_CP025274	Salmonella enterica	Salmonella	Enterobacteriaceae	Enterobacterales	NZ_CP025274	6761	Maintenance	R/M System	Methyltransferase	site-specific DNA-methyltransferase	1866	WP_040091789
NZ_CP027040	Klebsiella pneumoniae	Klebsiella	Enterobacteriaceae	Enterobacterales	NZ_CP027040	5234	Maintenance	R/M System	Methyltransferase	DNA cytosine methyltransferase	1251	WP_001584442
NZ_CP031924	Escherichia coli	Escherichia	Enterobacteriaceae	Enterobacterales	NZ_CP031924	6715	Maintenance	R/M System	Methyltransferase	DNA cytosine methyltransferase	1158	WP_100027723
NZ_CP033225	Salmonella enterica	Salmonella	Enterobacteriaceae	Enterobacterales	NZ_CP033225	6758	Maintenance	R/M System	Methyltransferase	site-specific DNA-methyltransferase	1866	WP_040091789
NZ_CP039323	Enterobacter cloacae	Enterobacter	Enterobacteriaceae	Enterobacterales	NZ_CP039323	6380	Maintenance	R/M System	Methyltransferase	DNA adenine methylase	1080	WP_119676937
NZ_KY486774	Vibrio cholerae	Vibrio	Vibrionaceae	Vibrionales	NZ_KY486774	5580	Host Functions	Transport/Metabolism	mipA	MipA/OmpV Family Protein	870	WP_020433812
AY271828	Hafnia alvei	Hafnia	Hafniaceae	Enterobacterales	AY271828	5113	Mobilization	mobA	mobA	Relaxase/Mobilization Nuclease Domain-Containing Protein	1455	WP_016361121
AY271829	Hafnia alvei	Hafnia	Hafniaceae	Enterobacterales	AY271829	5216	Mobilization	mobA	mobA	Relaxase/Mobilization Nuclease Domain-Containing Protein	1455	WP_016361121
KM373703	Citrobacter sp	Citrobacter	Enterobacteriaceae	Enterobacterales	KM373703	5217	Mobilization	mobA	mobA	Relaxase/Mobilization Nuclease Domain-Containing Protein	1497	WP_182269177
NC_001371	Escherichia coli	Escherichia	Enterobacteriaceae	Enterobacterales	NC_001371	6646	Mobilization	mobA	mobA	Relaxase/Mobilization Nuclease Domain-Containing Protein	1554	WP_000635804
NC_001373	Escherichia coli	Escherichia	Enterobacteriaceae	Enterobacterales	NC_001373	6720	Mobilization	mobA	mobA	Relaxase/Mobilization Nuclease Domain-Containing Protein	126	WP_172690981
NC_001774	Pasteurella multocida	Pasteurella	Pasteurellaceae	Pasteurellales	NC_001774	5360	Mobilization	mobA	mobA	Relaxase/Mobilization Nuclease Domain-Containing Protein	1131	WP_010890207
NC_001848	Salmonella enterica	Salmonella	Enterobacteriaceae	Enterobacterales	NC_001848	4656	Mobilization	mobA	mobA	Relaxase/Mobilization Nuclease Domain-Containing Protein	234	WP_176158362
NC_001898	Tatumella morbirosei	Tatumella	Erwiniaceae	Enterobacterales	NC_001898	5229	Mobilization	mobA	mobA	Relaxase/Mobilization Nuclease Domain-Containing Protein	1386	WP_045265544
NC_002632	Proteus vulgaris	Proteus	Morganellaceae	Enterobacterales	NC_002632	4675	Mobilization	mobA	mobA	Relaxase/Mobilization Nuclease Domain-Containing Protein	1413	WP_052956708
NC_002637	Mannheimia haemolytica	Mannheimia	Pasteurellaceae	Pasteurellales	NC_002637	4992	Mobilization	mobA	mobA	Relaxase/Mobilization Nuclease Domain-Containing Protein	1131	WP_010890207
NC_002809	Shigella sonnei	Shigella	Enterobacteriaceae	Enterobacterales	NC_002809	5210	Mobilization	mobA	mobA	Relaxase/Mobilization Nuclease Domain-Containing Protein	1554	WP_000635801
NC_003079	Salmonella choleraesuis	Salmonella	Enterobacteriaceae	Enterobacterales	NC_003079	4091	Mobilization	mobA	mobA	Relaxase/Mobilization Nuclease Domain-Containing Protein	1554	WP_010976342
NC_003125	Actinobacillus pleuropneumoniae	Actinobacillus	Pasteurellaceae	Pasteurellales	NC_003125	4242	Mobilization	mobA	mobA	Relaxase/Mobilization Nuclease Domain-Containing Protein	420	WP_181406556
NC_003456	Salmonella enteritidis	Salmonella	Enterobacteriaceae	Enterobacterales	NC_003456	4245	Mobilization	mobA	mobA	Relaxase/Mobilization Nuclease Domain-Containing Protein	1497	WP_047415764
NC_003457	Salmonella enteritidis	Salmonella	Enterobacteriaceae	Enterobacterales	NC_003457	5269	Mobilization	mobA	mobA	Relaxase/Mobilization Nuclease Domain-Containing Protein	1554	WP_000635804
NC_004340	Aeromonas salmonicida	Aeromonas	Aeromonadaceae	Aeromonadales	NC_004340	5249	Mobilization	mobA	mobA	Relaxase/Mobilization Nuclease Domain-Containing Protein	1443	WP_085044418
NC_004925	Aeromonas salmonicida	Aeromonas	Aeromonadaceae	Aeromonadales	NC_004925	5247	Mobilization	mobA	mobA	Relaxase/Mobilization Nuclease Domain-Containing Protein	1461	WP_085044418
NC_005019	Escherichia coli	Escherichia	Enterobacteriaceae	Enterobacterales	NC_005019	6293	Mobilization	mobA	mobA	Relaxase/Mobilization Nuclease Domain-Containing Protein	1554	WP_000635804
NC_005970	Escherichia coli	Escherichia	Enterobacteriaceae	Enterobacterales	NC_005970	5360	Mobilization	mobA	mobA	Relaxase/Mobilization Nuclease Domain-Containing Protein	1554	WP_000635804
NC_006868	Pasteurella multocida	Pasteurella	Pasteurellaceae	Pasteurellales	NC_006868	5198	Mobilization	mobA	mobA	Relaxase/Mobilization Nuclease Domain-Containing Protein	1425	WP_011264085
NC_006881	Escherichia coli	Escherichia	Enterobacteriaceae	Enterobacterales	NC_006881	8318	Mobilization	mobA	mobA	Relaxase/Mobilization Nuclease Domain-Containing Protein	1599	WP_046891870
NC_006976	Mannheimia haemolytica	Mannheimia	Pasteurellaceae	Pasteurellales	NC_006976	5317	Mobilization	mobA	mobA	Relaxase/Mobilization Nuclease Domain-Containing Protein	1407	WP_011255121
NC_007097	Actinobacillus porcitonsillarum	Actinobacillus	Pasteurellaceae	Pasteurellales	NC_007097	4556	Mobilization	mobA	mobA	Relaxase/Mobilization Nuclease Domain-Containing Protein	990	WP_170350526
NC_007098	Actinobacillus pleuropneumoniae	Actinobacillus	Pasteurellaceae	Pasteurellales	NC_007098	3156	Mobilization	mobA	mobA	Relaxase/Mobilization Nuclease Domain-Containing Protein	222	WP_153232351
NC_007099	Actinobacillus pleuropneumoniae	Actinobacillus	Pasteurellaceae	Pasteurellales	NC_007099	4244	Mobilization	mobA	mobA	Relaxase/Mobilization Nuclease Domain-Containing Protein	1131	WP_010890207
NC_008488	Escherichia coli	Escherichia	Enterobacteriaceae	Enterobacterales	NC_008488	8848	Mobilization	mobA	mobA	Relaxase/Mobilization Nuclease Domain-Containing Protein	1566	WP_000635804
NC_009624	Actinobacillus porcitonsillarum	Actinobacillus	Pasteurellaceae	Pasteurellales	NC_009624	13425	Mobilization	mobA	mobA	Relaxase/Mobilization Nuclease Domain-Containing Protein	1536	WP_005825660
NC_009625	Actinobacillus pleuropneumoniae	Actinobacillus	Pasteurellaceae	Pasteurellales	NC_009625	4065	Mobilization	mobA	mobA	Relaxase/Mobilization Nuclease Domain-Containing Protein	1131	WP_010890207
NC_009791	Escherichia coli	Escherichia	Enterobacteriaceae	Enterobacterales	NC_009791	5033	Mobilization	mobA	mobA	Relaxase/Mobilization Nuclease Domain-Containing Protein	1554	WP_000635804
NC_009794	Citrobacter koseri	Citrobacter	Enterobacteriaceae	Enterobacterales	NC_009794	5601	Mobilization	mobA	mobA	Relaxase/Mobilization Nuclease Domain-Containing Protein	1536	WP_033556926
NC_009807	Salmonella enterica	Salmonella	Enterobacteriaceae	Enterobacterales	NC_009807	10066	Mobilization	mobA	mobA	Relaxase/Mobilization Nuclease Domain-Containing Protein	1500	WP_012565229
NC_010042	Actinobacillus pleuropneumoniae	Actinobacillus	Pasteurellaceae	Pasteurellales	NC_010042	5674	Mobilization	mobA	mobA	Relaxase/Mobilization Nuclease Domain-Containing Protein	1410	WP_012209821
NC_010069	Actinobacillus pleuropneumoniae	Actinobacillus	Pasteurellaceae	Pasteurellales	NC_010069	5673	Mobilization	mobA	mobA	Relaxase/Mobilization Nuclease Domain-Containing Protein	1407	WP_011255121
NC_010485	Escherichia coli	Escherichia	Enterobacteriaceae	Enterobacterales	NC_010485	8909	Mobilization	mobA	mobA	Relaxase/Mobilization Nuclease Domain-Containing Protein	1554	WP_000635801
NC_010796	Serratia marcescens	Serratia	Yersiniaceae	Enterobacterales	NC_010796	4241	Mobilization	mobA	mobA	Relaxase/Mobilization Nuclease Domain-Containing Protein	1500	WP_012565229
NC_010898	Escherichia coli	Escherichia	Enterobacteriaceae	Enterobacterales	NC_010898	4995	Mobilization	mobA	mobA	Relaxase/Mobilization Nuclease Domain-Containing Protein	1497	WP_045351254
NC_010941	Actinobacillus pleuropneumoniae	Actinobacillus	Pasteurellaceae	Pasteurellales	NC_010941	4236	Mobilization	mobA	mobA	Relaxase/Mobilization Nuclease Domain-Containing Protein	1131	WP_010890207
NC_010993	Salmonella enterica	Salmonella	Enterobacteriaceae	Enterobacterales	NC_010993	10107	Mobilization	mobA	mobA	Relaxase/Mobilization Nuclease Domain-Containing Protein	1500	WP_012565229
NC_011214	Salmonella enterica	Salmonella	Enterobacteriaceae	Enterobacterales	NC_011214	5880	Mobilization	mobA	mobA	Relaxase/Mobilization Nuclease Domain-Containing Protein	1554	WP_000635804
NC_011404	Enterobacter cloacae	Enterobacter	Enterobacteriaceae	Enterobacterales	NC_011404	5002	Mobilization	mobA	mobA	Relaxase/Mobilization Nuclease Domain-Containing Protein	1503	WP_045347659
NC_011407	Escherichia coli	Escherichia	Enterobacteriaceae	Enterobacterales	NC_011407	6929	Mobilization	mobA	mobA	Relaxase/Mobilization Nuclease Domain-Containing Protein	1554	WP_000635804
NC_011408	Escherichia coli	Escherichia	Enterobacteriaceae	Enterobacterales	NC_011408	5366	Mobilization	mobA	mobA	Relaxase/Mobilization Nuclease Domain-Containing Protein	1554	WP_000635804
NC_011418	Escherichia coli	Escherichia	Enterobacteriaceae	Enterobacterales	NC_011418	4669	Mobilization	mobA	mobA	Relaxase/Mobilization Nuclease Domain-Containing Protein	1500	WP_012565229
NC_011799	Escherichia coli	Escherichia	Enterobacteriaceae	Enterobacterales	NC_011799	5217	Mobilization	mobA	mobA	Relaxase/Mobilization Nuclease Domain-Containing Protein	1554	WP_000635804
NC_012215	Pasteurella multocida	Pasteurella	Pasteurellaceae	Pasteurellales	NC_012215	4237	Mobilization	mobA	mobA	Relaxase/Mobilization Nuclease Domain-Containing Protein	1131	WP_010890207
NC_012216	Pasteurella multocida	Pasteurella	Pasteurellaceae	Pasteurellales	NC_012216	6033	Mobilization	mobA	mobA	Relaxase/Mobilization Nuclease Domain-Containing Protein	1407	WP_011255121
NC_013090	Salmonella sp	Salmonella	Enterobacteriaceae	Enterobacterales	NC_013090	4029	Mobilization	mobA	mobA	Relaxase/Mobilization Nuclease Domain-Containing Protein	1497	WP_047415764
NC_013363	Escherichia coli	Escherichia	Enterobacteriaceae	Enterobacterales	NC_013363	5686	Mobilization	mobA	mobA	Relaxase/Mobilization Nuclease Domain-Containing Protein	1554	WP_000635804
NC_013368	Escherichia coli	Escherichia	Enterobacteriaceae	Enterobacterales	NC_013368	6673	Mobilization	mobA	mobA	Relaxase/Mobilization Nuclease Domain-Containing Protein	1599	WP_046891870
NC_013780	Aeromonas hydrophila	Aeromonas	Aeromonadaceae	Aeromonadales	NC_013780	3680	Mobilization	mobA	mobA	Relaxase/Mobilization Nuclease Domain-Containing Protein	441	WP_154819295
NC_014003	Salmonella enterica	Salmonella	Enterobacteriaceae	Enterobacterales	NC_014003	5698	Mobilization	mobA	mobA	Relaxase/Mobilization Nuclease Domain-Containing Protein	1590	WP_000635819
NC_014235	Escherichia coli	Escherichia	Enterobacteriaceae	Enterobacterales	NC_014235	7497	Mobilization	mobA	mobA	Relaxase/Mobilization Nuclease Domain-Containing Protein	1554	WP_000635804
NC_014813	Haemophilus influenzae	Haemophilus	Pasteurellaceae	Pasteurellales	NC_014813	4613	Mobilization	mobA	mobA	Relaxase/Mobilization Nuclease Domain-Containing Protein	1407	WP_011255121
NC_015175	Enterobacter cloacae	Enterobacter	Enterobacteriaceae	Enterobacterales	NC_015175	5782	Mobilization	mobA	mobA	Relaxase/Mobilization Nuclease Domain-Containing Protein	1509	WP_064761858
NC_016151	Citrobacter freundii	Citrobacter	Enterobacteriaceae	Enterobacterales	NC_016151	6720	Mobilization	mobA	mobA	Relaxase/Mobilization Nuclease Domain-Containing Protein	1185	WP_033556926
NC_016903	Escherichia coli	Escherichia	Enterobacteriaceae	Enterobacterales	NC_016903	5360	Mobilization	mobA	mobA	Relaxase/Mobilization Nuclease Domain-Containing Protein	1554	WP_000635804
NC_016979	Klebsiella pneumoniae	Klebsiella	Enterobacteriaceae	Enterobacterales	NC_016979	5247	Mobilization	mobA	mobA	Relaxase/Mobilization Nuclease Domain-Containing Protein	1533	WP_064408404
NC_017035	Pasteurella multocida	Pasteurella	Pasteurellaceae	Pasteurellales	NC_017035	5360	Mobilization	mobA	mobA	Relaxase/Mobilization Nuclease Domain-Containing Protein	1131	WP_010890207
NC_017321	Shigella flexneri	Shigella	Enterobacteriaceae	Enterobacterales	NC_017321	4042	Mobilization	mobA	mobA	Relaxase/Mobilization Nuclease Domain-Containing Protein	1566	WP_000635801
NC_017636	Escherichia coli	Escherichia	Enterobacteriaceae	Enterobacterales	NC_017636	5360	Mobilization	mobA	mobA	Relaxase/Mobilization Nuclease Domain-Containing Protein	1554	WP_000635804
NC_017654	Escherichia coli	Escherichia	Enterobacteriaceae	Enterobacterales	NC_017654	12068	Mobilization	mobA	mobA	Relaxase/Mobilization Nuclease Domain-Containing Protein	1554	WP_000635801
NC_017655	Escherichia coli	Escherichia	Enterobacteriaceae	Enterobacterales	NC_017655	5954	Mobilization	mobA	mobA	Relaxase/Mobilization Nuclease Domain-Containing Protein	1554	WP_000635804
NC_017661	Escherichia coli	Escherichia	Enterobacteriaceae	Enterobacterales	NC_017661	5361	Mobilization	mobA	mobA	Relaxase/Mobilization Nuclease Domain-Containing Protein	1554	WP_000635804
NC_017662	Escherichia coli	Escherichia	Enterobacteriaceae	Enterobacterales	NC_017662	5360	Mobilization	mobA	mobA	Relaxase/Mobilization Nuclease Domain-Containing Protein	1554	WP_000635804
NC_018997	Escherichia coli	Escherichia	Enterobacteriaceae	Enterobacterales	NC_018997	7930	Mobilization	mobA	mobA	Relaxase/Mobilization Nuclease Domain-Containing Protein	1554	WP_000635804
NC_019076	Escherichia coli	Escherichia	Enterobacteriaceae	Enterobacterales	NC_019076	5706	Mobilization	mobA	mobA	Relaxase/Mobilization Nuclease Domain-Containing Protein	1575	WP_000635804
NC_019078	Escherichia coli	Escherichia	Enterobacteriaceae	Enterobacterales	NC_019078	6952	Mobilization	mobA	mobA	Relaxase/Mobilization Nuclease Domain-Containing Protein	1554	WP_000635804
NC_019092	Escherichia coli	Escherichia	Enterobacteriaceae	Enterobacterales	NC_019092	8848	Mobilization	mobA	mobA	Relaxase/Mobilization Nuclease Domain-Containing Protein	1512	WP_149415455
NC_019102	Salmonella enterica	Salmonella	Enterobacteriaceae	Enterobacterales	NC_019102	4080	Mobilization	mobA	mobA	Relaxase/Mobilization Nuclease Domain-Containing Protein	1554	WP_010976342
NC_019110	Salmonella enterica	Salmonella	Enterobacteriaceae	Enterobacterales	NC_019110	10047	Mobilization	mobA	mobA	Relaxase/Mobilization Nuclease Domain-Containing Protein	1500	WP_012565229
NC_019113	Salmonella enterica	Salmonella	Enterobacteriaceae	Enterobacterales	NC_019113	10047	Mobilization	mobA	mobA	Relaxase/Mobilization Nuclease Domain-Containing Protein	1500	WP_012565229
NC_019135	Salmonella enterica	Salmonella	Enterobacteriaceae	Enterobacterales	NC_019135	4664	Mobilization	mobA	mobA	Relaxase/Mobilization Nuclease Domain-Containing Protein	1500	WP_012565229
NC_019136	Salmonella enterica	Salmonella	Enterobacteriaceae	Enterobacterales	NC_019136	5687	Mobilization	mobA	mobA	Relaxase/Mobilization Nuclease Domain-Containing Protein	1554	WP_000635804
NC_019174	Haemophilus influenzae	Haemophilus	Pasteurellaceae	Pasteurellales	NC_019174	4613	Mobilization	mobA	mobA	Relaxase/Mobilization Nuclease Domain-Containing Protein	1407	WP_011255121
NC_019175	Haemophilus influenzae	Haemophilus	Pasteurellaceae	Pasteurellales	NC_019175	4613	Mobilization	mobA	mobA	Relaxase/Mobilization Nuclease Domain-Containing Protein	1407	WP_011255121
NC_019176	Haemophilus influenzae	Haemophilus	Pasteurellaceae	Pasteurellales	NC_019176	4613	Mobilization	mobA	mobA	Relaxase/Mobilization Nuclease Domain-Containing Protein	1407	WP_011255121
NC_019177	Haemophilus influenzae	Haemophilus	Pasteurellaceae	Pasteurellales	NC_019177	4500	Mobilization	mobA	mobA	Relaxase/Mobilization Nuclease Domain-Containing Protein	1407	WP_011255121
NC_019178	Haemophilus influenzae	Haemophilus	Pasteurellaceae	Pasteurellales	NC_019178	4613	Mobilization	mobA	mobA	Relaxase/Mobilization Nuclease Domain-Containing Protein	1407	WP_011255121
NC_019205	Pasteurella multocida	Pasteurella	Pasteurellaceae	Pasteurellales	NC_019205	4613	Mobilization	mobA	mobA	Relaxase/Mobilization Nuclease Domain-Containing Protein	1407	WP_011255121
NC_019209	Pasteurella multocida	Pasteurella	Pasteurellaceae	Pasteurellales	NC_019209	4613	Mobilization	mobA	mobA	Relaxase/Mobilization Nuclease Domain-Containing Protein	1407	WP_011255121
NC_019214	Glaesserella parasuis	Glaesserella	Pasteurellaceae	Pasteurellales	NC_019214	4237	Mobilization	mobA	mobA	Relaxase/Mobilization Nuclease Domain-Containing Protein	1131	WP_010890207
NC_019242	Enterobacter cloacae	Enterobacter	Enterobacteriaceae	Enterobacterales	NC_019242	4854	Mobilization	mobA	mobA	Relaxase/Mobilization Nuclease Domain-Containing Protein	1488	WP_181549197
NC_019250	Shigella flexneri	Shigella	Enterobacteriaceae	Enterobacterales	NC_019250	4043	Mobilization	mobA	mobA	Relaxase/Mobilization Nuclease Domain-Containing Protein	1566	WP_025715427
NC_019269	Yersinia frederiksenii	Yersinia	Yersiniaceae	Enterobacterales	NC_019269	5574	Mobilization	mobA	mobA	Relaxase/Mobilization Nuclease Domain-Containing Protein	1464	WP_002030345
NC_019357	Shigella boydii	Shigella	Enterobacteriaceae	Enterobacterales	NC_019357	5424	Mobilization	mobA	mobA	Relaxase/Mobilization Nuclease Domain-Containing Protein	1554	WP_000635804
NC_019381	Pasteurella multocida	Pasteurella	Pasteurellaceae	Pasteurellales	NC_019381	13551	Mobilization	mobA	mobA	Relaxase/Mobilization Nuclease Domain-Containing Protein	1131	WP_010890207
NC_019979	Pasteurella aerogenes plasmid	Pasteurella	Pasteurellaceae	Pasteurellales	NC_019979	5360	Mobilization	mobA	mobA	Relaxase/Mobilization Nuclease Domain-Containing Protein	1131	WP_010890207
NC_019980	Pasteurella stomatis	Pasteurella	Pasteurellaceae	Pasteurellales	NC_019980	2975	Mobilization	mobA	mobA	Relaxase/Mobilization Nuclease Domain-Containing Protein	918	WP_081321385
NC_019981	Pasteurella multocida	Pasteurella	Pasteurellaceae	Pasteurellales	NC_019981	6074	Mobilization	mobA	mobA	Relaxase/Mobilization Nuclease Domain-Containing Protein	1407	WP_011255121
NC_019982	Escherichia coli	Escherichia	Enterobacteriaceae	Enterobacterales	NC_019982	6292	Mobilization	mobA	mobA	Relaxase/Mobilization Nuclease Domain-Containing Protein	1554	WP_000635804
NC_019986	Enterobacter cloacae	Enterobacter	Enterobacteriaceae	Enterobacterales	NC_019986	3510	Mobilization	mobA	mobA	Relaxase/Mobilization Nuclease Domain-Containing Protein	1527	WP_064408404
NC_019988	Klebsiella pneumoniae	Klebsiella	Enterobacteriaceae	Enterobacterales	NC_019988	5225	Mobilization	mobA	mobA	Relaxase/Mobilization Nuclease Domain-Containing Protein	1527	WP_064408404
NC_020251	Shigella sonnei	Shigella	Enterobacteriaceae	Enterobacterales	NC_020251	5262	Mobilization	mobA	mobA	Relaxase/Mobilization Nuclease Domain-Containing Protein	1566	WP_000635804
NC_020262	Cronobacter sakazakii	Cronobacter	Enterobacteriaceae	Enterobacterales	NC_020262	4422	Mobilization	mobA	mobA	Relaxase/Mobilization Nuclease Domain-Containing Protein	675	WP_015387219
NC_020885	Pasteurella aerogenes	Pasteurella	Pasteurellaceae	Pasteurellales	NC_020885	5668	Mobilization	mobA	mobA	Relaxase/Mobilization Nuclease Domain-Containing Protein	1407	WP_011255121
NC_020886	Pasteurella aerogenes	Pasteurella	Pasteurellaceae	Pasteurellales	NC_020886	4613	Mobilization	mobA	mobA	Relaxase/Mobilization Nuclease Domain-Containing Protein	1407	WP_011255121
NC_021157	Salmonella enterica	Salmonella	Enterobacteriaceae	Enterobacterales	NC_021157	4675	Mobilization	mobA	mobA	Relaxase/Mobilization Nuclease Domain-Containing Protein	1500	WP_012565229
NC_021293	Cronobacter sakazakii	Cronobacter	Enterobacteriaceae	Enterobacterales	NC_021293	5103	Mobilization	mobA	mobA	Relaxase/Mobilization Nuclease Domain-Containing Protein	1671	WP_016355728
NC_021843	Salmonella enterica	Salmonella	Enterobacteriaceae	Enterobacterales	NC_021843	4675	Mobilization	mobA	mobA	Relaxase/Mobilization Nuclease Domain-Containing Protein	1500	WP_012565229
NC_022662	Escherichia coli	Escherichia	Enterobacteriaceae	Enterobacterales	NC_022662	5631	Mobilization	mobA	mobA	Relaxase/Mobilization Nuclease Domain-Containing Protein	1566	WP_000635804
NC_023324	Escherichia coli	Escherichia	Enterobacteriaceae	Enterobacterales	NC_023324	5784	Mobilization	mobA	mobA	Relaxase/Mobilization Nuclease Domain-Containing Protein	1554	WP_000635804
NC_023328	Escherichia coli	Escherichia	Enterobacteriaceae	Enterobacterales	NC_023328	6822	Mobilization	mobA	mobA	Relaxase/Mobilization Nuclease Domain-Containing Protein	1599	WP_046891870
NC_025004	Enterobacter cloaceae	Enterobacter	Enterobacteriaceae	Enterobacterales	NC_025004	5571	Mobilization	mobA	mobA	Relaxase/Mobilization Nuclease Domain-Containing Protein	1554	WP_000635804
NC_025013	Escherichia coli	Escherichia	Enterobacteriaceae	Enterobacterales	NC_025013	8561	Mobilization	mobA	mobA	Relaxase/Mobilization Nuclease Domain-Containing Protein	1554	WP_000635801
NC_025026	Salmonella enterica	Salmonella	Enterobacteriaceae	Enterobacterales	NC_025026	5569	Mobilization	mobA	mobA	Relaxase/Mobilization Nuclease Domain-Containing Protein	1554	WP_000635804
NC_025148	Salmonella enterica	Salmonella	Enterobacteriaceae	Enterobacterales	NC_025148	12391	Mobilization	mobA	mobA	Relaxase/Mobilization Nuclease Domain-Containing Protein	1497	WP_045351254
NC_025149	Salmonella enterica	Salmonella	Enterobacteriaceae	Enterobacterales	NC_025149	8216	Mobilization	mobA	mobA	Relaxase/Mobilization Nuclease Domain-Containing Protein	1497	WP_045351254
NC_025150	Salmonella enterica	Salmonella	Enterobacteriaceae	Enterobacterales	NC_025150	8215	Mobilization	mobA	mobA	Relaxase/Mobilization Nuclease Domain-Containing Protein	1497	WP_045351254
NC_025178	Escherichia coli	Escherichia	Enterobacteriaceae	Enterobacterales	NC_025178	7036	Mobilization	mobA	mobA	Relaxase/Mobilization Nuclease Domain-Containing Protein	1554	WP_000635804
NC_025190	Salmonella enterica	Salmonella	Enterobacteriaceae	Enterobacterales	NC_025190	7438	Mobilization	mobA	mobA	Relaxase/Mobilization Nuclease Domain-Containing Protein	1497	WP_045351254
NZ_AP019636	Enterobacter sp	Enterobacter	Enterobacteriaceae	Enterobacterales	NZ_AP019636	9021	Mobilization	mobA	mobA	Relaxase/Mobilization Nuclease Domain-Containing Protein	1494	WP_033556926
NZ_AP019693	Salmonella enterica	Salmonella	Enterobacteriaceae	Enterobacterales	NZ_AP019693	4096	Mobilization	mobA	mobA	Relaxase/Mobilization Nuclease Domain-Containing Protein	1500	WP_045265544
NZ_AP019766	Escherichia coli	Escherichia	Enterobacteriaceae	Enterobacterales	NZ_AP019766	6674	Mobilization	mobA	mobA	Relaxase/Mobilization Nuclease Domain-Containing Protein	1599	WP_046891870
NZ_AP019767	Escherichia coli	Escherichia	Enterobacteriaceae	Enterobacterales	NZ_AP019767	5423	Mobilization	mobA	mobA	Relaxase/Mobilization Nuclease Domain-Containing Protein	1554	WP_000635804
NZ_CP003994	Klebsiella pneumoniae	Klebsiella	Enterobacteriaceae	Enterobacterales	NZ_CP003994	3223	Mobilization	mobA	mobA	Relaxase/Mobilization Nuclease Domain-Containing Protein	1494	WP_045265544
NZ_CP006638	Escherichia coli	Escherichia	Enterobacteriaceae	Enterobacterales	NZ_CP006638	5754	Mobilization	mobA	mobA	Relaxase/Mobilization Nuclease Domain-Containing Protein	1500	WP_012565229
NZ_CP008845	Klebsiella michiganensis	Klebsiella	Enterobacteriaceae	Enterobacterales	NZ_CP008845	3514	Mobilization	mobA	mobA	Relaxase/Mobilization Nuclease Domain-Containing Protein	1527	WP_064408404
NZ_CP010128	Escherichia coli	Escherichia	Enterobacteriaceae	Enterobacterales	NZ_CP010128	7982	Mobilization	mobA	mobA	Relaxase/Mobilization Nuclease Domain-Containing Protein	1545	WP_176391296
NZ_CP010159	Escherichia coli	Escherichia	Enterobacteriaceae	Enterobacterales	NZ_CP010159	6822	Mobilization	mobA	mobA	Relaxase/Mobilization Nuclease Domain-Containing Protein	1599	WP_046891870
NZ_CP010175	Escherichia coli	Escherichia	Enterobacteriaceae	Enterobacterales	NZ_CP010175	6647	Mobilization	mobA	mobA	Relaxase/Mobilization Nuclease Domain-Containing Protein	1554	WP_000635804
NZ_CP010188	Escherichia coli	Escherichia	Enterobacteriaceae	Enterobacterales	NZ_CP010188	6039	Mobilization	mobA	mobA	Relaxase/Mobilization Nuclease Domain-Containing Protein	1566	WP_000635804
NZ_CP010199	Escherichia coli	Escherichia	Enterobacteriaceae	Enterobacterales	NZ_CP010199	6039	Mobilization	mobA	mobA	Relaxase/Mobilization Nuclease Domain-Containing Protein	1566	WP_000635804
NZ_CP010211	Escherichia coli	Escherichia	Enterobacteriaceae	Enterobacterales	NZ_CP010211	6039	Mobilization	mobA	mobA	Relaxase/Mobilization Nuclease Domain-Containing Protein	1566	WP_000635804
NZ_CP010216	Escherichia coli	Escherichia	Enterobacteriaceae	Enterobacterales	NZ_CP010216	6039	Mobilization	mobA	mobA	Relaxase/Mobilization Nuclease Domain-Containing Protein	1566	WP_000635804
NZ_CP010224	Escherichia coli	Escherichia	Enterobacteriaceae	Enterobacterales	NZ_CP010224	6039	Mobilization	mobA	mobA	Relaxase/Mobilization Nuclease Domain-Containing Protein	1566	WP_000635804
NZ_CP010227	Escherichia coli	Escherichia	Enterobacteriaceae	Enterobacterales	NZ_CP010227	5101	Mobilization	mobA	mobA	Relaxase/Mobilization Nuclease Domain-Containing Protein	1497	WP_045347659
NZ_CP010364	Enterobacter hormaechei	Enterobacter	Enterobacteriaceae	Enterobacterales	NZ_CP010364	4938	Mobilization	mobA	mobA	Relaxase/Mobilization Nuclease Domain-Containing Protein	1506	WP_181549197
NZ_CP010367	Enterobacter hormaechei	Enterobacter	Enterobacteriaceae	Enterobacterales	NZ_CP010367	5413	Mobilization	mobA	mobA	Relaxase/Mobilization Nuclease Domain-Containing Protein	1404	WP_045347659
NZ_CP010375	Enterobacter hormaechei	Enterobacter	Enterobacteriaceae	Enterobacterales	NZ_CP010375	5007	Mobilization	mobA	mobA	Relaxase/Mobilization Nuclease Domain-Containing Protein	1500	WP_012565229
NZ_CP010381	Enterobacter hormaechei	Enterobacter	Enterobacteriaceae	Enterobacterales	NZ_CP010381	4921	Mobilization	mobA	mobA	Relaxase/Mobilization Nuclease Domain-Containing Protein	1506	WP_181549197
NZ_CP011049	Cronobacter sakazakii	Cronobacter	Enterobacteriaceae	Enterobacterales	NZ_CP011049	4938	Mobilization	mobA	mobA	Relaxase/Mobilization Nuclease Domain-Containing Protein	1506	WP_181549197
NZ_CP011137	Escherichia coli	Escherichia	Enterobacteriaceae	Enterobacterales	NZ_CP011137	6989	Mobilization	mobA	mobA	Relaxase/Mobilization Nuclease Domain-Containing Protein	1599	WP_046891870
NZ_CP011138	Escherichia coli	Escherichia	Enterobacteriaceae	Enterobacterales	NZ_CP011138	5631	Mobilization	mobA	mobA	Relaxase/Mobilization Nuclease Domain-Containing Protein	1566	WP_000635804
NZ_CP011433	Salmonella enterica	Salmonella	Enterobacteriaceae	Enterobacterales	NZ_CP011433	4800	Mobilization	mobA	mobA	Relaxase/Mobilization Nuclease Domain-Containing Protein	1590	WP_000635819
NZ_CP011569	Enterobacter hormaechei	Enterobacter	Enterobacteriaceae	Enterobacterales	NZ_CP011569	3223	Mobilization	mobA	mobA	Relaxase/Mobilization Nuclease Domain-Containing Protein	1494	WP_045265544
NZ_CP011592	Klebsiella oxytoca	Klebsiella	Enterobacteriaceae	Enterobacterales	NZ_CP011592	5410	Mobilization	mobA	mobA	Relaxase/Mobilization Nuclease Domain-Containing Protein	1497	WP_182269177
NZ_CP011604	Citrobacter freundii	Citrobacter	Enterobacteriaceae	Enterobacterales	NZ_CP011604	3223	Mobilization	mobA	mobA	Relaxase/Mobilization Nuclease Domain-Containing Protein	1494	WP_045265544
NZ_CP011605	Citrobacter freundii	Citrobacter	Enterobacteriaceae	Enterobacterales	NZ_CP011605	3820	Mobilization	mobA	mobA	Relaxase/Mobilization Nuclease Domain-Containing Protein	1506	WP_045265544
NZ_CP011606	Citrobacter freundii	Citrobacter	Enterobacteriaceae	Enterobacterales	NZ_CP011606	4310	Mobilization	mobA	mobA	Relaxase/Mobilization Nuclease Domain-Containing Protein	1500	WP_045265544
NZ_CP011607	Citrobacter freundii	Citrobacter	Enterobacteriaceae	Enterobacterales	NZ_CP011607	4938	Mobilization	mobA	mobA	Relaxase/Mobilization Nuclease Domain-Containing Protein	1527	WP_064408404
NZ_CP011613	Klebsiella oxytoca	Klebsiella	Enterobacteriaceae	Enterobacterales	NZ_CP011613	5410	Mobilization	mobA	mobA	Relaxase/Mobilization Nuclease Domain-Containing Protein	1497	WP_182269177
NZ_CP011637	Serratia marcescens	Serratia	Yersiniaceae	Enterobacterales	NZ_CP011637	3223	Mobilization	mobA	mobA	Relaxase/Mobilization Nuclease Domain-Containing Protein	1494	WP_045265544
NZ_CP011652	Citrobacter freundii	Citrobacter	Enterobacteriaceae	Enterobacterales	NZ_CP011652	3223	Mobilization	mobA	mobA	Relaxase/Mobilization Nuclease Domain-Containing Protein	1494	WP_045265544
NZ_CP011658	Enterobacter hormaechei	Enterobacter	Enterobacteriaceae	Enterobacterales	NZ_CP011658	3223	Mobilization	mobA	mobA	Relaxase/Mobilization Nuclease Domain-Containing Protein	1494	WP_045265544
NZ_CP012164	Enterobacter roggenkampii	Enterobacter	Enterobacteriaceae	Enterobacterales	NZ_CP012164	8452	Mobilization	mobA	mobA	Relaxase/Mobilization Nuclease Domain-Containing Protein	1026	WP_045337576
NZ_CP012628	Escherichia coli	Escherichia	Enterobacteriaceae	Enterobacterales	NZ_CP012628	6647	Mobilization	mobA	mobA	Relaxase/Mobilization Nuclease Domain-Containing Protein	1554	WP_000635804
NZ_CP012684	Salmonella enterica	Salmonella	Enterobacteriaceae	Enterobacterales	NZ_CP012684	4512	Mobilization	mobA	mobA	Relaxase/Mobilization Nuclease Domain-Containing Protein	1590	WP_000635819
NZ_CP012991	Klebsiella pneumoniae	Klebsiella	Enterobacteriaceae	Enterobacterales	NZ_CP012991	3223	Mobilization	mobA	mobA	Relaxase/Mobilization Nuclease Domain-Containing Protein	1494	WP_045265544
NZ_CP014198	Escherichia coli	Escherichia	Enterobacteriaceae	Enterobacterales	NZ_CP014198	7057	Mobilization	mobA	mobA	Relaxase/Mobilization Nuclease Domain-Containing Protein	390	WP_176376967
NZ_CP014300	Klebsiella pneumoniae	Klebsiella	Enterobacteriaceae	Enterobacterales	NZ_CP014300	4744	Mobilization	mobA	mobA	Relaxase/Mobilization Nuclease Domain-Containing Protein	1527	WP_064408404
NZ_CP014305	Klebsiella pneumoniae	Klebsiella	Enterobacteriaceae	Enterobacterales	NZ_CP014305	3223	Mobilization	mobA	mobA	Relaxase/Mobilization Nuclease Domain-Containing Protein	1494	WP_045265544
NZ_CP014319	Escherichia coli	Escherichia	Enterobacteriaceae	Enterobacterales	NZ_CP014319	5631	Mobilization	mobA	mobA	Relaxase/Mobilization Nuclease Domain-Containing Protein	1566	WP_000635804
NZ_CP015917	Escherichia coli	Escherichia	Enterobacteriaceae	Enterobacterales	NZ_CP015917	8972	Mobilization	mobA	mobA	Relaxase/Mobilization Nuclease Domain-Containing Protein	1554	WP_000635801
NZ_CP016009	Escherichia coli	Escherichia	Enterobacteriaceae	Enterobacterales	NZ_CP016009	8556	Mobilization	mobA	mobA	Relaxase/Mobilization Nuclease Domain-Containing Protein	1545	WP_106381717
NZ_CP016519	Salmonella enterica	Salmonella	Enterobacteriaceae	Enterobacterales	NZ_CP016519	6647	Mobilization	mobA	mobA	Relaxase/Mobilization Nuclease Domain-Containing Protein	1554	WP_000635804
NZ_CP016528	Salmonella enterica	Salmonella	Enterobacteriaceae	Enterobacterales	NZ_CP016528	4096	Mobilization	mobA	mobA	Relaxase/Mobilization Nuclease Domain-Containing Protein	1500	WP_045265544
NZ_CP016532	Salmonella enterica	Salmonella	Enterobacteriaceae	Enterobacterales	NZ_CP016532	4245	Mobilization	mobA	mobA	Relaxase/Mobilization Nuclease Domain-Containing Protein	1497	WP_047415764
NZ_CP016866	Salmonella enterica	Salmonella	Enterobacteriaceae	Enterobacterales	NZ_CP016866	4675	Mobilization	mobA	mobA	Relaxase/Mobilization Nuclease Domain-Containing Protein	1500	WP_012565229
NZ_CP016867	Salmonella enterica	Salmonella	Enterobacteriaceae	Enterobacterales	NZ_CP016867	3223	Mobilization	mobA	mobA	Relaxase/Mobilization Nuclease Domain-Containing Protein	1494	WP_045265544
NZ_CP017223	Escherichia coli	Escherichia	Enterobacteriaceae	Enterobacterales	NZ_CP017223	5828	Mobilization	mobA	mobA	Relaxase/Mobilization Nuclease Domain-Containing Protein	1566	WP_000635804
NZ_CP017582	Pantoea stewartii	Pantoea	Erwiniaceae	Enterobacterales	NZ_CP017582	4277	Mobilization	mobA	mobA	Relaxase/Mobilization Nuclease Domain-Containing Protein	561	WP_167387068
NZ_CP017583	Pantoea stewartii	Pantoea	Erwiniaceae	Enterobacterales	NZ_CP017583	4638	Mobilization	mobA	mobA	Relaxase/Mobilization Nuclease Domain-Containing Protein	1500	WP_046597304
NZ_CP017722	Salmonella enterica	Salmonella	Enterobacteriaceae	Enterobacterales	NZ_CP017722	7665	Mobilization	mobA	mobA	Relaxase/Mobilization Nuclease Domain-Containing Protein	1566	WP_000635804
NZ_CP017845	Escherichia coli	Escherichia	Enterobacteriaceae	Enterobacterales	NZ_CP017845	5538	Mobilization	mobA	mobA	Relaxase/Mobilization Nuclease Domain-Containing Protein	1554	WP_000635804
NZ_CP017933	Klebsiella oxytoca	Klebsiella	Enterobacteriaceae	Enterobacterales	NZ_CP017933	11638	Mobilization	mobA	mobA	Relaxase/Mobilization Nuclease Domain-Containing Protein	1173	WP_045347659
NZ_CP017993	Enterobacter cloacae	Enterobacter	Enterobacteriaceae	Enterobacterales	NZ_CP017993	21186	Mobilization	mobA	mobA	Relaxase/Mobilization Nuclease Domain-Containing Protein	1497	WP_045347659
NZ_CP018108	Escherichia coli	Escherichia	Enterobacteriaceae	Enterobacterales	NZ_CP018108	5310	Mobilization	mobA	mobA	Relaxase/Mobilization Nuclease Domain-Containing Protein	1566	WP_171767222
NZ_CP018114	Escherichia coli	Escherichia	Enterobacteriaceae	Enterobacterales	NZ_CP018114	5310	Mobilization	mobA	mobA	Relaxase/Mobilization Nuclease Domain-Containing Protein	1566	WP_171767222
NZ_CP018120	Escherichia coli	Escherichia	Enterobacteriaceae	Enterobacterales	NZ_CP018120	5310	Mobilization	mobA	mobA	Relaxase/Mobilization Nuclease Domain-Containing Protein	1566	WP_171767222
NZ_CP018126	Escherichia coli	Escherichia	Enterobacteriaceae	Enterobacterales	NZ_CP018126	5310	Mobilization	mobA	mobA	Relaxase/Mobilization Nuclease Domain-Containing Protein	1566	WP_171767222
NZ_CP018357	Klebsiella oxytoca	Klebsiella	Enterobacteriaceae	Enterobacterales	NZ_CP018357	3851	Mobilization	mobA	mobA	Relaxase/Mobilization Nuclease Domain-Containing Protein	1527	WP_064408404
NZ_CP018444	Klebsiella pneumoniae	Klebsiella	Enterobacteriaceae	Enterobacterales	NZ_CP018444	5234	Mobilization	mobA	mobA	Relaxase/Mobilization Nuclease Domain-Containing Protein	1527	WP_064408404
NZ_CP018453	Klebsiella pneumoniae	Klebsiella	Enterobacteriaceae	Enterobacterales	NZ_CP018453	4071	Mobilization	mobA	mobA	Relaxase/Mobilization Nuclease Domain-Containing Protein	1509	WP_064761858
NZ_CP018666	Klebsiella pneumoniae	Klebsiella	Enterobacteriaceae	Enterobacterales	NZ_CP018666	3223	Mobilization	mobA	mobA	Relaxase/Mobilization Nuclease Domain-Containing Protein	1494	WP_045265544
NZ_CP018943	Escherichia coli	Escherichia	Enterobacteriaceae	Enterobacterales	NZ_CP018943	6647	Mobilization	mobA	mobA	Relaxase/Mobilization Nuclease Domain-Containing Protein	1554	WP_000635804
NZ_CP018949	Escherichia coli	Escherichia	Enterobacteriaceae	Enterobacterales	NZ_CP018949	16559	Mobilization	mobA	mobA	Relaxase/Mobilization Nuclease Domain-Containing Protein	1158	WP_000635804
NZ_CP018981	Escherichia coli	Escherichia	Enterobacteriaceae	Enterobacterales	NZ_CP018981	14029	Mobilization	mobA	mobA	Relaxase/Mobilization Nuclease Domain-Containing Protein	1497	WP_072643466
NZ_CP018985	Escherichia coli	Escherichia	Enterobacteriaceae	Enterobacterales	NZ_CP018985	5631	Mobilization	mobA	mobA	Relaxase/Mobilization Nuclease Domain-Containing Protein	1566	WP_000635804
NZ_CP018987	Escherichia coli	Escherichia	Enterobacteriaceae	Enterobacterales	NZ_CP018987	6995	Mobilization	mobA	mobA	Relaxase/Mobilization Nuclease Domain-Containing Protein	1599	WP_046891870
NZ_CP019025	Escherichia coli	Escherichia	Enterobacteriaceae	Enterobacterales	NZ_CP019025	6647	Mobilization	mobA	mobA	Relaxase/Mobilization Nuclease Domain-Containing Protein	1554	WP_000635804
NZ_CP019278	Escherichia coli	Escherichia	Enterobacteriaceae	Enterobacterales	NZ_CP019278	11397	Mobilization	mobA	mobA	MobA/MobL family protein	1824	WP_023139326
NZ_CP019842	Enterobacter roggenkampii	Enterobacter	Enterobacteriaceae	Enterobacterales	NZ_CP019842	11748	Mobilization	mobA	mobA	Relaxase/Mobilization Nuclease Domain-Containing Protein	1503	WP_045347659
NZ_CP019842	Enterobacter roggenkampii	Enterobacter	Enterobacteriaceae	Enterobacterales	NZ_CP019842	11748	Mobilization	mobA	mobA	Relaxase/Mobilization Nuclease Domain-Containing Protein	1506	WP_016355728
NZ_CP019843	Enterobacter roggenkampii	Enterobacter	Enterobacteriaceae	Enterobacterales	NZ_CP019843	4667	Mobilization	mobA	mobA	Relaxase/Mobilization Nuclease Domain-Containing Protein	1500	WP_012565229
NZ_CP021101	Escherichia coli	Escherichia	Enterobacteriaceae	Enterobacterales	NZ_CP021101	8618	Mobilization	mobA	mobA	Relaxase/Mobilization Nuclease Domain-Containing Protein	1566	WP_000635804
NZ_CP021102	Escherichia coli	Escherichia	Enterobacteriaceae	Enterobacterales	NZ_CP021102	8639	Mobilization	mobA	mobA	Relaxase/Mobilization Nuclease Domain-Containing Protein	1599	WP_046891870
NZ_CP021895	Pectobacterium versatile	Pectobacterium	Pectobacteriaceae	Enterobacterales	NZ_CP021895	5254	Mobilization	mobA	mobA	Relaxase/Mobilization Nuclease Domain-Containing Protein	1500	WP_012565229
NZ_CP023045	Mannheimia haemolytica	Mannheimia	Pasteurellaceae	Pasteurellales	NZ_CP023045	3295	Mobilization	mobA	mobA	Relaxase/Mobilization Nuclease Domain-Containing Protein	675	WP_043877987
NZ_CP023830	Escherichia coli	Escherichia	Enterobacteriaceae	Enterobacterales	NZ_CP023830	7939	Mobilization	mobA	mobA	Relaxase/Mobilization Nuclease Domain-Containing Protein	1554	WP_000635804
NZ_CP023847	Escherichia coli	Escherichia	Enterobacteriaceae	Enterobacterales	NZ_CP023847	7939	Mobilization	mobA	mobA	Relaxase/Mobilization Nuclease Domain-Containing Protein	1554	WP_000635804
NZ_CP023889	Raoultella ornithinolytica	Raoultella	Enterobacteriaceae	Enterobacterales	NZ_CP023889	4779	Mobilization	mobA	mobA	Relaxase/Mobilization Nuclease Domain-Containing Protein	1509	WP_064761858
NZ_CP023936	Klebsiella pneumoniae	Klebsiella	Enterobacteriaceae	Enterobacterales	NZ_CP023936	5596	Mobilization	mobA	mobA	Relaxase/Mobilization Nuclease Domain-Containing Protein	1536	WP_033556926
NZ_CP024043	Klebsiella pneumoniae	Klebsiella	Enterobacteriaceae	Enterobacterales	NZ_CP024043	5251	Mobilization	mobA	mobA	Relaxase/Mobilization Nuclease Domain-Containing Protein	1509	WP_064761858
NZ_CP024053	Escherichia coli	Escherichia	Enterobacteriaceae	Enterobacterales	NZ_CP024053	6675	Mobilization	mobA	mobA	Relaxase/Mobilization Nuclease Domain-Containing Protein	1599	WP_046891870
NZ_CP024486	Klebsiella pneumoniae	Klebsiella	Enterobacteriaceae	Enterobacterales	NZ_CP024486	3514	Mobilization	mobA	mobA	Relaxase/Mobilization Nuclease Domain-Containing Protein	1527	WP_064408404
NZ_CP024487	Klebsiella pneumoniae	Klebsiella	Enterobacteriaceae	Enterobacterales	NZ_CP024487	3223	Mobilization	mobA	mobA	Relaxase/Mobilization Nuclease Domain-Containing Protein	1494	WP_045265544
NZ_CP024493	Klebsiella pneumoniae	Klebsiella	Enterobacteriaceae	Enterobacterales	NZ_CP024493	3514	Mobilization	mobA	mobA	Relaxase/Mobilization Nuclease Domain-Containing Protein	1527	WP_064408404
NZ_CP024494	Klebsiella pneumoniae	Klebsiella	Enterobacteriaceae	Enterobacterales	NZ_CP024494	3223	Mobilization	mobA	mobA	Relaxase/Mobilization Nuclease Domain-Containing Protein	1494	WP_045265544
NZ_CP024503	Klebsiella pneumoniae	Klebsiella	Enterobacteriaceae	Enterobacterales	NZ_CP024503	3223	Mobilization	mobA	mobA	Relaxase/Mobilization Nuclease Domain-Containing Protein	1494	WP_045265544
NZ_CP024511	Klebsiella pneumoniae	Klebsiella	Enterobacteriaceae	Enterobacterales	NZ_CP024511	3514	Mobilization	mobA	mobA	Relaxase/Mobilization Nuclease Domain-Containing Protein	1527	WP_064408404
NZ_CP024514	Klebsiella pneumoniae	Klebsiella	Enterobacteriaceae	Enterobacterales	NZ_CP024514	3223	Mobilization	mobA	mobA	Relaxase/Mobilization Nuclease Domain-Containing Protein	1494	WP_045265544
NZ_CP024519	Klebsiella pneumoniae	Klebsiella	Enterobacteriaceae	Enterobacterales	NZ_CP024519	3223	Mobilization	mobA	mobA	Relaxase/Mobilization Nuclease Domain-Containing Protein	1494	WP_045265544
NZ_CP025244	Salmonella enterica	Salmonella	Enterobacteriaceae	Enterobacterales	NZ_CP025244	4593	Mobilization	mobA	mobA	Relaxase/Mobilization Nuclease Domain-Containing Protein	1590	WP_000635819
NZ_CP025337	Salmonella enterica	Salmonella	Enterobacteriaceae	Enterobacterales	NZ_CP025337	10047	Mobilization	mobA	mobA	Relaxase/Mobilization Nuclease Domain-Containing Protein	1500	WP_012565229
NZ_CP025460	Klebsiella pneumoniae	Klebsiella	Enterobacteriaceae	Enterobacterales	NZ_CP025460	5596	Mobilization	mobA	mobA	Relaxase/Mobilization Nuclease Domain-Containing Protein	1536	WP_033556926
NZ_CP025465	Klebsiella pneumoniae	Klebsiella	Enterobacteriaceae	Enterobacterales	NZ_CP025465	5596	Mobilization	mobA	mobA	Relaxase/Mobilization Nuclease Domain-Containing Protein	1536	WP_033556926
NZ_CP025843	Escherichia coli	Escherichia	Enterobacteriaceae	Enterobacterales	NZ_CP025843	7991	Mobilization	mobA	mobA	Relaxase/Mobilization Nuclease Domain-Containing Protein	1554	WP_000635801
NZ_CP026583	Klebsiella pneumoniae	Klebsiella	Enterobacteriaceae	Enterobacterales	NZ_CP026583	5596	Mobilization	mobA	mobA	Relaxase/Mobilization Nuclease Domain-Containing Protein	1536	WP_033556926
NZ_CP027040	Klebsiella pneumoniae	Klebsiella	Enterobacteriaceae	Enterobacterales	NZ_CP027040	5234	Mobilization	mobA	mobA	Relaxase/Mobilization Nuclease Domain-Containing Protein	1527	WP_064408404
NZ_CP027066	Klebsiella pneumoniae	Klebsiella	Enterobacteriaceae	Enterobacterales	NZ_CP027066	5596	Mobilization	mobA	mobA	Relaxase/Mobilization Nuclease Domain-Containing Protein	1536	WP_033556926
NZ_CP027259	Escherichia coli	Escherichia	Enterobacteriaceae	Enterobacterales	NZ_CP027259	6812	Mobilization	mobA	mobA	Relaxase/Mobilization Nuclease Domain-Containing Protein	1167	WP_137531053
NZ_CP027680	Salmonella enterica	Salmonella	Enterobacteriaceae	Enterobacterales	NZ_CP027680	10047	Mobilization	mobA	mobA	Relaxase/Mobilization Nuclease Domain-Containing Protein	1500	WP_012565229
NZ_CP028175	Salmonella enterica	Salmonella	Enterobacteriaceae	Enterobacterales	NZ_CP028175	5572	Mobilization	mobA	mobA	Relaxase/Mobilization Nuclease Domain-Containing Protein	1566	WP_000635804
NZ_CP028323	Escherichia coli	Escherichia	Enterobacteriaceae	Enterobacterales	NZ_CP028323	12894	Mobilization	mobA	mobA	Relaxase/Mobilization Nuclease Domain-Containing Protein	1554	WP_000635801
NZ_CP028540	Klebsiella pneumoniae	Klebsiella	Enterobacteriaceae	Enterobacterales	NZ_CP028540	5596	Mobilization	mobA	mobA	Relaxase/Mobilization Nuclease Domain-Containing Protein	1536	WP_033556926
NZ_CP028546	Klebsiella pneumoniae	Klebsiella	Enterobacteriaceae	Enterobacterales	NZ_CP028546	5596	Mobilization	mobA	mobA	Relaxase/Mobilization Nuclease Domain-Containing Protein	1536	WP_033556926
NZ_CP028581	Klebsiella pneumoniae	Klebsiella	Enterobacteriaceae	Enterobacterales	NZ_CP028581	5596	Mobilization	mobA	mobA	Relaxase/Mobilization Nuclease Domain-Containing Protein	1536	WP_033556926
NZ_CP028615	Escherichia coli	Escherichia	Enterobacteriaceae	Enterobacterales	NZ_CP028615	6078	Mobilization	mobA	mobA	Relaxase/Mobilization Nuclease Domain-Containing Protein	1533	WP_064408404
NZ_CP028618	Escherichia coli	Escherichia	Enterobacteriaceae	Enterobacterales	NZ_CP028618	6078	Mobilization	mobA	mobA	Relaxase/Mobilization Nuclease Domain-Containing Protein	1533	WP_064408404
NZ_CP028621	Escherichia coli	Escherichia	Enterobacteriaceae	Enterobacterales	NZ_CP028621	6078	Mobilization	mobA	mobA	Relaxase/Mobilization Nuclease Domain-Containing Protein	1533	WP_064408404
NZ_CP028624	Escherichia coli	Escherichia	Enterobacteriaceae	Enterobacterales	NZ_CP028624	6078	Mobilization	mobA	mobA	Relaxase/Mobilization Nuclease Domain-Containing Protein	1533	WP_064408404
NZ_CP028627	Escherichia coli	Escherichia	Enterobacteriaceae	Enterobacterales	NZ_CP028627	6078	Mobilization	mobA	mobA	Relaxase/Mobilization Nuclease Domain-Containing Protein	1533	WP_064408404
NZ_CP028630	Escherichia coli	Escherichia	Enterobacteriaceae	Enterobacterales	NZ_CP028630	6078	Mobilization	mobA	mobA	Relaxase/Mobilization Nuclease Domain-Containing Protein	1533	WP_064408404
NZ_CP028633	Escherichia coli	Escherichia	Enterobacteriaceae	Enterobacterales	NZ_CP028633	6078	Mobilization	mobA	mobA	Relaxase/Mobilization Nuclease Domain-Containing Protein	1533	WP_001508825
NZ_CP028636	Escherichia coli	Escherichia	Enterobacteriaceae	Enterobacterales	NZ_CP028636	6078	Mobilization	mobA	mobA	Relaxase/Mobilization Nuclease Domain-Containing Protein	1533	WP_064408404
NZ_CP028639	Escherichia coli	Escherichia	Enterobacteriaceae	Enterobacterales	NZ_CP028639	6078	Mobilization	mobA	mobA	Relaxase/Mobilization Nuclease Domain-Containing Protein	1533	WP_064408404
NZ_CP028642	Escherichia coli	Escherichia	Enterobacteriaceae	Enterobacterales	NZ_CP028642	6078	Mobilization	mobA	mobA	Relaxase/Mobilization Nuclease Domain-Containing Protein	1533	WP_064408404
NZ_CP028645	Escherichia coli	Escherichia	Enterobacteriaceae	Enterobacterales	NZ_CP028645	6078	Mobilization	mobA	mobA	Relaxase/Mobilization Nuclease Domain-Containing Protein	1533	WP_064408404
NZ_CP028648	Escherichia coli	Escherichia	Enterobacteriaceae	Enterobacterales	NZ_CP028648	6078	Mobilization	mobA	mobA	Relaxase/Mobilization Nuclease Domain-Containing Protein	1533	WP_064408404
NZ_CP028657	Escherichia coli	Escherichia	Enterobacteriaceae	Enterobacterales	NZ_CP028657	6078	Mobilization	mobA	mobA	Relaxase/Mobilization Nuclease Domain-Containing Protein	1533	WP_001508825
NZ_CP028660	Escherichia coli	Escherichia	Enterobacteriaceae	Enterobacterales	NZ_CP028660	6078	Mobilization	mobA	mobA	Relaxase/Mobilization Nuclease Domain-Containing Protein	1533	WP_001508825
NZ_CP028663	Escherichia coli	Escherichia	Enterobacteriaceae	Enterobacterales	NZ_CP028663	6078	Mobilization	mobA	mobA	Relaxase/Mobilization Nuclease Domain-Containing Protein	1533	WP_001508825
NZ_CP028666	Escherichia coli	Escherichia	Enterobacteriaceae	Enterobacterales	NZ_CP028666	6078	Mobilization	mobA	mobA	Relaxase/Mobilization Nuclease Domain-Containing Protein	1533	WP_001508825
NZ_CP028669	Escherichia coli	Escherichia	Enterobacteriaceae	Enterobacterales	NZ_CP028669	6078	Mobilization	mobA	mobA	Relaxase/Mobilization Nuclease Domain-Containing Protein	1533	WP_001508825
NZ_CP028672	Escherichia coli	Escherichia	Enterobacteriaceae	Enterobacterales	NZ_CP028672	6078	Mobilization	mobA	mobA	Relaxase/Mobilization Nuclease Domain-Containing Protein	1533	WP_001508825
NZ_CP028675	Escherichia coli	Escherichia	Enterobacteriaceae	Enterobacterales	NZ_CP028675	6078	Mobilization	mobA	mobA	Relaxase/Mobilization Nuclease Domain-Containing Protein	1533	WP_001508825
NZ_CP028678	Escherichia coli	Escherichia	Enterobacteriaceae	Enterobacterales	NZ_CP028678	6078	Mobilization	mobA	mobA	Relaxase/Mobilization Nuclease Domain-Containing Protein	1533	WP_001508825
NZ_CP028681	Escherichia coli	Escherichia	Enterobacteriaceae	Enterobacterales	NZ_CP028681	6078	Mobilization	mobA	mobA	Relaxase/Mobilization Nuclease Domain-Containing Protein	1533	WP_001508825
NZ_CP028789	Klebsiella pneumoniae	Klebsiella	Enterobacteriaceae	Enterobacterales	NZ_CP028789	5596	Mobilization	mobA	mobA	Relaxase/Mobilization Nuclease Domain-Containing Protein	1536	WP_033556926
NZ_CP028795	Klebsiella pneumoniae	Klebsiella	Enterobacteriaceae	Enterobacterales	NZ_CP028795	5596	Mobilization	mobA	mobA	Relaxase/Mobilization Nuclease Domain-Containing Protein	1536	WP_033556926
NZ_CP028802	Klebsiella pneumoniae	Klebsiella	Enterobacteriaceae	Enterobacterales	NZ_CP028802	6425	Mobilization	mobA	mobA	Relaxase/Mobilization Nuclease Domain-Containing Protein	1527	WP_064408404
NZ_CP029125	Enterobacter hormaechei	Enterobacter	Enterobacteriaceae	Enterobacterales	NZ_CP029125	4096	Mobilization	mobA	mobA	Relaxase/Mobilization Nuclease Domain-Containing Protein	1500	WP_045265544
NZ_CP029380	Klebsiella pneumoniae	Klebsiella	Enterobacteriaceae	Enterobacterales	NZ_CP029380	5596	Mobilization	mobA	mobA	Relaxase/Mobilization Nuclease Domain-Containing Protein	1536	WP_033556926
NZ_CP029433	Klebsiella quasipneumoniae	Klebsiella	Enterobacteriaceae	Enterobacterales	NZ_CP029433	4095	Mobilization	mobA	mobA	Relaxase/Mobilization Nuclease Domain-Containing Protein	1503	WP_012565229
NZ_CP029438	Klebsiella quasipneumoniae	Klebsiella	Enterobacteriaceae	Enterobacterales	NZ_CP029438	14106	Mobilization	mobA	mobA	Relaxase/Mobilization Nuclease Domain-Containing Protein	1503	WP_045347659
NZ_CP029589	Klebsiella pneumoniae	Klebsiella	Enterobacteriaceae	Enterobacterales	NZ_CP029589	5251	Mobilization	mobA	mobA	Relaxase/Mobilization Nuclease Domain-Containing Protein	1509	WP_064761858
NZ_CP029592	Klebsiella pneumoniae	Klebsiella	Enterobacteriaceae	Enterobacterales	NZ_CP029592	5251	Mobilization	mobA	mobA	Relaxase/Mobilization Nuclease Domain-Containing Protein	1509	WP_033556926
NZ_CP029993	Salmonella enterica	Salmonella	Enterobacteriaceae	Enterobacterales	NZ_CP029993	4593	Mobilization	mobA	mobA	Relaxase/Mobilization Nuclease Domain-Containing Protein	1590	WP_000635819
NZ_CP030001	Salmonella enterica	Salmonella	Enterobacteriaceae	Enterobacterales	NZ_CP030001	4251	Mobilization	mobA	mobA	Relaxase/Mobilization Nuclease Domain-Containing Protein	1515	WP_084567315
NZ_CP030004	Salmonella enterica	Salmonella	Enterobacteriaceae	Enterobacterales	NZ_CP030004	4593	Mobilization	mobA	mobA	Relaxase/Mobilization Nuclease Domain-Containing Protein	1590	WP_000635819
NZ_CP030009	Enterobacter hormaechei	Enterobacter	Enterobacteriaceae	Enterobacterales	NZ_CP030009	4096	Mobilization	mobA	mobA	Relaxase/Mobilization Nuclease Domain-Containing Protein	1500	WP_045265544
NZ_CP030131	Klebsiella pneumoniae	Klebsiella	Enterobacteriaceae	Enterobacterales	NZ_CP030131	5596	Mobilization	mobA	mobA	Relaxase/Mobilization Nuclease Domain-Containing Protein	1536	WP_033556926
NZ_CP030192	Salmonella enterica	Salmonella	Enterobacteriaceae	Enterobacterales	NZ_CP030192	4096	Mobilization	mobA	mobA	Relaxase/Mobilization Nuclease Domain-Containing Protein	1500	WP_045265544
NZ_CP030212	Salmonella enterica	Salmonella	Enterobacteriaceae	Enterobacterales	NZ_CP030212	4081	Mobilization	mobA	mobA	Relaxase/Mobilization Nuclease Domain-Containing Protein	1554	WP_010976342
NZ_CP030226	Salmonella enterica	Salmonella	Enterobacteriaceae	Enterobacterales	NZ_CP030226	5410	Mobilization	mobA	mobA	Relaxase/Mobilization Nuclease Domain-Containing Protein	1497	WP_045351254
NZ_CP030227	Salmonella enterica	Salmonella	Enterobacteriaceae	Enterobacterales	NZ_CP030227	4096	Mobilization	mobA	mobA	Relaxase/Mobilization Nuclease Domain-Containing Protein	1500	WP_045265544
NZ_CP030332	Escherichia coli	Escherichia	Enterobacteriaceae	Enterobacterales	NZ_CP030332	4593	Mobilization	mobA	mobA	Relaxase/Mobilization Nuclease Domain-Containing Protein	1590	WP_000635819
NZ_CP030346	Enterobacter hormaechei	Enterobacter	Enterobacteriaceae	Enterobacterales	NZ_CP030346	4858	Mobilization	mobA	mobA	Relaxase/Mobilization Nuclease Domain-Containing Protein	1497	WP_045347659
NZ_CP031719	Klebsiella pneumoniae	Klebsiella	Enterobacteriaceae	Enterobacterales	NZ_CP031719	5596	Mobilization	mobA	mobA	Relaxase/Mobilization Nuclease Domain-Containing Protein	1536	WP_033556926
NZ_CP031900	Escherichia coli	Escherichia	Enterobacteriaceae	Enterobacterales	NZ_CP031900	7769	Mobilization	mobA	mobA	Relaxase/Mobilization Nuclease Domain-Containing Protein	1599	WP_046891870
NZ_CP031915	Escherichia coli	Escherichia	Enterobacteriaceae	Enterobacterales	NZ_CP031915	6675	Mobilization	mobA	mobA	Relaxase/Mobilization Nuclease Domain-Containing Protein	1599	WP_046891870
NZ_CP031924	Escherichia coli	Escherichia	Enterobacteriaceae	Enterobacterales	NZ_CP031924	6715	Mobilization	mobA	mobA	Relaxase/Mobilization Nuclease Domain-Containing Protein	1554	WP_000635804
NZ_CP032484	Yersinia kristensenii	Yersinia	Yersiniaceae	Enterobacterales	NZ_CP032484	4160	Mobilization	mobA	mobA	Relaxase/Mobilization Nuclease Domain-Containing Protein	1612	WP_045265544
NZ_CP032843	Enterobacter hormaechei	Enterobacter	Enterobacteriaceae	Enterobacterales	NZ_CP032843	6237	Mobilization	mobA	mobA	Relaxase/Mobilization Nuclease Domain-Containing Protein	1494	WP_012565229
NZ_CP032881	Escherichia coli	Escherichia	Enterobacteriaceae	Enterobacterales	NZ_CP032881	8899	Mobilization	mobA	mobA	Relaxase/Mobilization Nuclease Domain-Containing Protein	1554	WP_000635801
NZ_CP032883	Escherichia coli	Escherichia	Enterobacteriaceae	Enterobacterales	NZ_CP032883	5793	Mobilization	mobA	mobA	Relaxase/Mobilization Nuclease Domain-Containing Protein	1575	WP_000635804
NZ_CP032884	Escherichia coli	Escherichia	Enterobacteriaceae	Enterobacterales	NZ_CP032884	4658	Mobilization	mobA	mobA	Relaxase/Mobilization Nuclease Domain-Containing Protein	1500	WP_046597304
NZ_CP032941	Escherichia coli	Escherichia	Enterobacteriaceae	Enterobacterales	NZ_CP032941	6647	Mobilization	mobA	mobA	Relaxase/Mobilization Nuclease Domain-Containing Protein	1554	WP_000635804
NZ_CP033393	Klebsiella pneumoniae	Klebsiella	Enterobacteriaceae	Enterobacterales	NZ_CP033393	5596	Mobilization	mobA	mobA	Relaxase/Mobilization Nuclease Domain-Containing Protein	1536	WP_033556926
NZ_CP033764	Escherichia coli	Escherichia	Enterobacteriaceae	Enterobacterales	NZ_CP033764	5430	Mobilization	mobA	mobA	Relaxase/Mobilization Nuclease Domain-Containing Protein	1509	WP_185908134
NZ_CP033827	Klebsiella sp	Klebsiella	Enterobacteriaceae	Enterobacterales	NZ_CP033827	4096	Mobilization	mobA	mobA	Relaxase/Mobilization Nuclease Domain-Containing Protein	1500	WP_045265544
NZ_CP033959	Klebsiella pneumoniae	Klebsiella	Enterobacteriaceae	Enterobacterales	NZ_CP033959	5596	Mobilization	mobA	mobA	Relaxase/Mobilization Nuclease Domain-Containing Protein	1536	WP_033556926
NZ_CP033965	Klebsiella pneumoniae	Klebsiella	Enterobacteriaceae	Enterobacterales	NZ_CP033965	5596	Mobilization	mobA	mobA	Relaxase/Mobilization Nuclease Domain-Containing Protein	1536	WP_033556926
NZ_CP034043	Klebsiella pneumoniae	Klebsiella	Enterobacteriaceae	Enterobacterales	NZ_CP034043	3511	Mobilization	mobA	mobA	Relaxase/Mobilization Nuclease Domain-Containing Protein	1527	WP_064408404
NZ_CP034127	Klebsiella pneumoniae	Klebsiella	Enterobacteriaceae	Enterobacterales	NZ_CP034127	5596	Mobilization	mobA	mobA	Relaxase/Mobilization Nuclease Domain-Containing Protein	1536	WP_033556926
NZ_CP035206	Klebsiella pneumoniae	Klebsiella	Enterobacteriaceae	Enterobacterales	NZ_CP035206	6364	Mobilization	mobA	mobA	Relaxase/Mobilization Nuclease Domain-Containing Protein	1308	WP_084567253
NZ_CP035472	Escherichia coli	Escherichia	Enterobacteriaceae	Enterobacterales	NZ_CP035472	5209	Mobilization	mobA	mobA	Relaxase/Mobilization Nuclease Domain-Containing Protein	219	WP_165369452
NZ_CP035474	Escherichia coli	Escherichia	Enterobacteriaceae	Enterobacterales	NZ_CP035474	5632	Mobilization	mobA	mobA	Relaxase/Mobilization Nuclease Domain-Containing Protein	1566	WP_000635804
NZ_CP035480	Escherichia coli	Escherichia	Enterobacteriaceae	Enterobacterales	NZ_CP035480	5209	Mobilization	mobA	mobA	Relaxase/Mobilization Nuclease Domain-Containing Protein	219	WP_165369452
NZ_CP035482	Escherichia coli	Escherichia	Enterobacteriaceae	Enterobacterales	NZ_CP035482	5632	Mobilization	mobA	mobA	Relaxase/Mobilization Nuclease Domain-Containing Protein	1566	WP_000635804
NZ_CP035519	Escherichia coli	Escherichia	Enterobacteriaceae	Enterobacterales	NZ_CP035519	5209	Mobilization	mobA	mobA	Relaxase/Mobilization Nuclease Domain-Containing Protein	219	WP_165369452
NZ_CP035521	Escherichia coli	Escherichia	Enterobacteriaceae	Enterobacterales	NZ_CP035521	5632	Mobilization	mobA	mobA	Relaxase/Mobilization Nuclease Domain-Containing Protein	1566	WP_000635804
NZ_CP035723	Escherichia coli	Escherichia	Enterobacteriaceae	Enterobacterales	NZ_CP035723	5209	Mobilization	mobA	mobA	Relaxase/Mobilization Nuclease Domain-Containing Protein	219	WP_165369452
NZ_CP035725	Escherichia coli	Escherichia	Enterobacteriaceae	Enterobacterales	NZ_CP035725	5632	Mobilization	mobA	mobA	Relaxase/Mobilization Nuclease Domain-Containing Protein	1566	WP_000635804
NZ_CP036304	Klebsiella pneumoniae	Klebsiella	Enterobacteriaceae	Enterobacterales	NZ_CP036304	5596	Mobilization	mobA	mobA	Relaxase/Mobilization Nuclease Domain-Containing Protein	1536	WP_033556926
NZ_CP036309	Klebsiella pneumoniae	Klebsiella	Enterobacteriaceae	Enterobacterales	NZ_CP036309	5596	Mobilization	mobA	mobA	Relaxase/Mobilization Nuclease Domain-Containing Protein	1536	WP_033556926
NZ_CP036364	Klebsiella pneumoniae	Klebsiella	Enterobacteriaceae	Enterobacterales	NZ_CP036364	5596	Mobilization	mobA	mobA	Relaxase/Mobilization Nuclease Domain-Containing Protein	1536	WP_033556926
NZ_CP036370	Klebsiella pneumoniae	Klebsiella	Enterobacteriaceae	Enterobacterales	NZ_CP036370	5596	Mobilization	mobA	mobA	Relaxase/Mobilization Nuclease Domain-Containing Protein	1536	WP_033556926
NZ_CP036375	Klebsiella pneumoniae	Klebsiella	Enterobacteriaceae	Enterobacterales	NZ_CP036375	5596	Mobilization	mobA	mobA	Relaxase/Mobilization Nuclease Domain-Containing Protein	1536	WP_033556926
NZ_CP037445	Klebsiella sp	Klebsiella	Enterobacteriaceae	Enterobacterales	NZ_CP037445	14200	Mobilization	mobA	mobA	Relaxase/Mobilization Nuclease Domain-Containing Protein	1509	WP_033556926
NZ_CP037740	Citrobacter freundii	Citrobacter	Enterobacteriaceae	Enterobacterales	NZ_CP037740	3223	Mobilization	mobA	mobA	Relaxase/Mobilization Nuclease Domain-Containing Protein	1494	WP_045265544
NZ_CP037862	Citrobacter sp	Citrobacter	Enterobacteriaceae	Enterobacterales	NZ_CP037862	15855	Mobilization	mobA	mobA	Relaxase/Mobilization Nuclease Domain-Containing Protein	1515	WP_064761858
NZ_CP037862	Citrobacter sp	Citrobacter	Enterobacteriaceae	Enterobacterales	NZ_CP037862	15855	Mobilization	mobA	mobA	Relaxase/Mobilization Nuclease Domain-Containing Protein	1515	WP_064761858
NZ_CP038598	Salmonella enterica	Salmonella	Enterobacteriaceae	Enterobacterales	NZ_CP038598	4448	Mobilization	mobA	mobA	Relaxase/Mobilization Nuclease Domain-Containing Protein	1500	WP_045347659
NZ_CP038599	Salmonella enterica	Salmonella	Enterobacteriaceae	Enterobacterales	NZ_CP038599	3223	Mobilization	mobA	mobA	Relaxase/Mobilization Nuclease Domain-Containing Protein	1494	WP_045265544
NZ_CP038603	Salmonella enterica	Salmonella	Enterobacteriaceae	Enterobacterales	NZ_CP038603	6237	Mobilization	mobA	mobA	Relaxase/Mobilization Nuclease Domain-Containing Protein	1494	WP_012565229
NZ_CP038606	Salmonella enterica	Salmonella	Enterobacteriaceae	Enterobacterales	NZ_CP038606	4018	Mobilization	mobA	mobA	Relaxase/Mobilization Nuclease Domain-Containing Protein	1497	WP_047415764
NZ_CP038610	Salmonella enterica	Salmonella	Enterobacteriaceae	Enterobacterales	NZ_CP038610	4018	Mobilization	mobA	mobA	Relaxase/Mobilization Nuclease Domain-Containing Protein	1497	WP_047415764
NZ_CP039274	Salmonella enterica	Salmonella	Enterobacteriaceae	Enterobacterales	NZ_CP039274	4096	Mobilization	mobA	mobA	Relaxase/Mobilization Nuclease Domain-Containing Protein	1500	WP_045265544
NZ_CP039281	Salmonella enterica	Salmonella	Enterobacteriaceae	Enterobacterales	NZ_CP039281	4018	Mobilization	mobA	mobA	Relaxase/Mobilization Nuclease Domain-Containing Protein	1497	WP_047415764
NZ_CP039302	Escherichia coli	Escherichia	Enterobacteriaceae	Enterobacterales	NZ_CP039302	4664	Mobilization	mobA	mobA	Relaxase/Mobilization Nuclease Domain-Containing Protein	1500	WP_012565229
NZ_CP039308	Enterobacter cloacae	Enterobacter	Enterobacteriaceae	Enterobacterales	NZ_CP039308	5134	Mobilization	mobA	mobA	Relaxase/Mobilization Nuclease Domain-Containing Protein	1506	WP_181549197
NZ_CP039309	Enterobacter cloacae	Enterobacter	Enterobacteriaceae	Enterobacterales	NZ_CP039309	3223	Mobilization	mobA	mobA	Relaxase/Mobilization Nuclease Domain-Containing Protein	1494	WP_045265544
NZ_CP039315	Enterobacter cloacae	Enterobacter	Enterobacteriaceae	Enterobacterales	NZ_CP039315	5134	Mobilization	mobA	mobA	Relaxase/Mobilization Nuclease Domain-Containing Protein	1506	WP_181549197
NZ_CP039316	Enterobacter cloacae	Enterobacter	Enterobacteriaceae	Enterobacterales	NZ_CP039316	3223	Mobilization	mobA	mobA	Relaxase/Mobilization Nuclease Domain-Containing Protein	1494	WP_045265544
NZ_CP039323	Enterobacter cloacae	Enterobacter	Enterobacteriaceae	Enterobacterales	NZ_CP039323	6380	Mobilization	mobA	mobA	Relaxase/Mobilization Nuclease Domain-Containing Protein	1527	WP_064408404
NZ_CP039324	Enterobacter cloacae	Enterobacter	Enterobacteriaceae	Enterobacterales	NZ_CP039324	5134	Mobilization	mobA	mobA	Relaxase/Mobilization Nuclease Domain-Containing Protein	1506	WP_181549197
NZ_CP039325	Enterobacter cloacae	Enterobacter	Enterobacteriaceae	Enterobacterales	NZ_CP039325	3223	Mobilization	mobA	mobA	Relaxase/Mobilization Nuclease Domain-Containing Protein	1491	WP_045265544
NZ_CP039330	Citrobacter portucalensis	Citrobacter	Enterobacteriaceae	Enterobacterales	NZ_CP039330	4251	Mobilization	mobA	mobA	Relaxase/Mobilization Nuclease Domain-Containing Protein	1497	WP_047415764
NZ_CP039570	Salmonella enterica	Salmonella	Enterobacteriaceae	Enterobacterales	NZ_CP039570	4593	Mobilization	mobA	mobA	Relaxase/Mobilization Nuclease Domain-Containing Protein	1590	WP_000635819
NZ_CP039571	Salmonella enterica	Salmonella	Enterobacteriaceae	Enterobacterales	NZ_CP039571	4418	Mobilization	mobA	mobA	Relaxase/Mobilization Nuclease Domain-Containing Protein	1500	WP_046597304
NZ_CP039573	Salmonella enterica	Salmonella	Enterobacteriaceae	Enterobacterales	NZ_CP039573	4593	Mobilization	mobA	mobA	Relaxase/Mobilization Nuclease Domain-Containing Protein	1590	WP_000635819
NZ_CP039574	Salmonella enterica	Salmonella	Enterobacteriaceae	Enterobacterales	NZ_CP039574	4418	Mobilization	mobA	mobA	Relaxase/Mobilization Nuclease Domain-Containing Protein	1500	WP_046597304
NZ_CP039606	Salmonella enterica	Salmonella	Enterobacteriaceae	Enterobacterales	NZ_CP039606	4697	Mobilization	mobA	mobA	Relaxase/Mobilization Nuclease Domain-Containing Protein	1509	WP_064761858
NZ_CP039720	Salmonella enterica	Salmonella	Enterobacteriaceae	Enterobacterales	NZ_CP039720	4418	Mobilization	mobA	mobA	Relaxase/Mobilization Nuclease Domain-Containing Protein	1500	WP_046597304
NZ_CP039863	Salmonella enterica	Salmonella	Enterobacteriaceae	Enterobacterales	NZ_CP039863	6306	Mobilization	mobA	mobA	Relaxase/Mobilization Nuclease Domain-Containing Protein	1554	WP_000635804
NZ_CP039864	Salmonella enterica	Salmonella	Enterobacteriaceae	Enterobacterales	NZ_CP039864	5310	Mobilization	mobA	mobA	Relaxase/Mobilization Nuclease Domain-Containing Protein	1566	WP_000635804
NZ_CP040072	Escherichia coli	Escherichia	Enterobacteriaceae	Enterobacterales	NZ_CP040072	5221	Mobilization	mobA	mobA	Relaxase/Mobilization Nuclease Domain-Containing Protein	1566	WP_000635804
NZ_CP040323	Salmonella enterica	Salmonella	Enterobacteriaceae	Enterobacterales	NZ_CP040323	5491	Mobilization	mobA	mobA	Relaxase/Mobilization Nuclease Domain-Containing Protein	1497	WP_045351254
NZ_CP040386	Escherichia coli	Escherichia	Enterobacteriaceae	Enterobacterales	NZ_CP040386	5221	Mobilization	mobA	mobA	Relaxase/Mobilization Nuclease Domain-Containing Protein	1566	WP_000635804
NZ_CP040538	Klebsiella pneumoniae	Klebsiella	Enterobacteriaceae	Enterobacterales	NZ_CP040538	5596	Mobilization	mobA	mobA	Relaxase/Mobilization Nuclease Domain-Containing Protein	1536	WP_033556926
NZ_CP040544	Klebsiella pneumoniae	Klebsiella	Enterobacteriaceae	Enterobacterales	NZ_CP040544	5596	Mobilization	mobA	mobA	Relaxase/Mobilization Nuclease Domain-Containing Protein	1536	WP_033556926
NZ_CP040550	Klebsiella pneumoniae	Klebsiella	Enterobacteriaceae	Enterobacterales	NZ_CP040550	5596	Mobilization	mobA	mobA	Relaxase/Mobilization Nuclease Domain-Containing Protein	1536	WP_033556926
NZ_CP041028	Salmonella enterica	Salmonella	Enterobacteriaceae	Enterobacterales	NZ_CP041028	4236	Mobilization	mobA	mobA	Relaxase/Mobilization Nuclease Domain-Containing Protein	1500	WP_012565229
NZ_CP041059	Enterobacter hormaechei	Enterobacter	Enterobacteriaceae	Enterobacterales	NZ_CP041059	9282	Mobilization	mobA	mobA	Relaxase/Mobilization Nuclease Domain-Containing Protein	129	WP_181858077
NZ_CP041059	Enterobacter hormaechei	Enterobacter	Enterobacteriaceae	Enterobacterales	NZ_CP041059	9282	Mobilization	mobA	mobA	Relaxase/Mobilization Nuclease Domain-Containing Protein	699	WP_172971212
NZ_CP041087	Klebsiella pneumoniae	Klebsiella	Enterobacteriaceae	Enterobacterales	NZ_CP041087	5359	Mobilization	mobA	mobA	Relaxase/Mobilization Nuclease Domain-Containing Protein	1509	WP_064761858
NZ_CP041088	Klebsiella pneumoniae	Klebsiella	Enterobacteriaceae	Enterobacterales	NZ_CP041088	4052	Mobilization	mobA	mobA	Relaxase/Mobilization Nuclease Domain-Containing Protein	1509	WP_064761858
NZ_CP041097	Klebsiella pneumoniae	Klebsiella	Enterobacteriaceae	Enterobacterales	NZ_CP041097	6647	Mobilization	mobA	mobA	Relaxase/Mobilization Nuclease Domain-Containing Protein	1554	WP_000635804
NZ_CP041378	Klebsiella pneumoniae	Klebsiella	Enterobacteriaceae	Enterobacterales	NZ_CP041378	5596	Mobilization	mobA	mobA	Relaxase/Mobilization Nuclease Domain-Containing Protein	1536	WP_033556926
NZ_CP042491	Enterobacter hormaechei	Enterobacter	Enterobacteriaceae	Enterobacterales	NZ_CP042491	4853	Mobilization	mobA	mobA	Relaxase/Mobilization Nuclease Domain-Containing Protein	1506	WP_181549197
NZ_CP042503	Enterobacter sp	Enterobacter	Enterobacteriaceae	Enterobacterales	NZ_CP042503	3811	Mobilization	mobA	mobA	Relaxase/Mobilization Nuclease Domain-Containing Protein	1500	WP_045347659
NZ_CP042543	Enterobacter hormaechei	Enterobacter	Enterobacteriaceae	Enterobacterales	NZ_CP042543	4938	Mobilization	mobA	mobA	Relaxase/Mobilization Nuclease Domain-Containing Protein	1506	WP_016355728
NZ_CP042544	Enterobacter hormaechei	Enterobacter	Enterobacteriaceae	Enterobacterales	NZ_CP042544	3223	Mobilization	mobA	mobA	Relaxase/Mobilization Nuclease Domain-Containing Protein	1494	WP_045265544
NZ_CP042569	Enterobacter hormaechei	Enterobacter	Enterobacteriaceae	Enterobacterales	NZ_CP042569	4938	Mobilization	mobA	mobA	Relaxase/Mobilization Nuclease Domain-Containing Protein	1506	WP_181549197
NZ_CP042570	Enterobacter hormaechei	Enterobacter	Enterobacteriaceae	Enterobacterales	NZ_CP042570	3223	Mobilization	mobA	mobA	Relaxase/Mobilization Nuclease Domain-Containing Protein	1494	WP_045265544
NZ_CP042575	Enterobacter hormaechei	Enterobacter	Enterobacteriaceae	Enterobacterales	NZ_CP042575	4921	Mobilization	mobA	mobA	Relaxase/Mobilization Nuclease Domain-Containing Protein	1506	WP_181549197
NZ_CP042591	Escherichia coli	Escherichia	Enterobacteriaceae	Enterobacterales	NZ_CP042591	4593	Mobilization	mobA	mobA	Relaxase/Mobilization Nuclease Domain-Containing Protein	1590	WP_000635819
NZ_CP042623	Escherichia coli	Escherichia	Enterobacteriaceae	Enterobacterales	NZ_CP042623	4776	Mobilization	mobA	mobA	Relaxase/Mobilization Nuclease Domain-Containing Protein	192	WP_181858077
NZ_CP042634	Escherichia coli	Escherichia	Enterobacteriaceae	Enterobacterales	NZ_CP042634	18289	Mobilization	mobA	mobA	Relaxase/Mobilization Nuclease Domain-Containing Protein	54	WP_167856632
NZ_CP042648	Escherichia coli	Escherichia	Enterobacteriaceae	Enterobacterales	NZ_CP042648	3671	Mobilization	mobA	mobA	Relaxase/Mobilization Nuclease Domain-Containing Protein	1509	WP_064761858
NZ_CP042979	Shigella flexneri	Shigella	Enterobacteriaceae	Enterobacterales	NZ_CP042979	3990	Mobilization	mobA	mobA	Relaxase/Mobilization Nuclease Domain-Containing Protein	1566	WP_064408404
NZ_CP043517	Enterobacter kobei	Enterobacter	Enterobacteriaceae	Enterobacterales	NZ_CP043517	9964	Mobilization	mobA	mobA	Relaxase/Mobilization Nuclease Domain-Containing Protein	675	WP_172971212
NZ_CP043517	Enterobacter kobei	Enterobacter	Enterobacteriaceae	Enterobacterales	NZ_CP043517	9964	Mobilization	mobA	mobA	Relaxase/Mobilization Nuclease Domain-Containing Protein	813	WP_165770668
NZ_CP044040	Klebsiella pneumoniae	Klebsiella	Enterobacteriaceae	Enterobacterales	NZ_CP044040	3223	Mobilization	mobA	mobA	Relaxase/Mobilization Nuclease Domain-Containing Protein	1494	WP_045265544
NZ_CP044112	Klebsiella michiganensis	Klebsiella	Enterobacteriaceae	Enterobacterales	NZ_CP044112	3223	Mobilization	mobA	mobA	Relaxase/Mobilization Nuclease Domain-Containing Protein	1494	WP_045265544
NZ_CP044113	Klebsiella michiganensis	Klebsiella	Enterobacteriaceae	Enterobacterales	NZ_CP044113	4096	Mobilization	mobA	mobA	Relaxase/Mobilization Nuclease Domain-Containing Protein	1500	WP_045265544
NZ_CP044202	Salmonella enterica	Salmonella	Enterobacteriaceae	Enterobacterales	NZ_CP044202	10046	Mobilization	mobA	mobA	Relaxase/Mobilization Nuclease Domain-Containing Protein	1500	WP_012565229
NZ_CP045021	Klebsiella pneumoniae	Klebsiella	Enterobacteriaceae	Enterobacterales	NZ_CP045021	5251	Mobilization	mobA	mobA	Relaxase/Mobilization Nuclease Domain-Containing Protein	1506	WP_012565229
NZ_CP045283	Escherichia coli	Escherichia	Enterobacteriaceae	Enterobacterales	NZ_CP045283	7940	Mobilization	mobA	mobA	Relaxase/Mobilization Nuclease Domain-Containing Protein	1554	WP_000635801
NZ_KU499859	Aeromonas salmonicida	Aeromonas	Aeromonadaceae	Aeromonadales	NZ_KU499859	5276	Mobilization	mobA	mobA	Relaxase/Mobilization Nuclease Domain-Containing Protein	1470	WP_085044418
NZ_MF621618	Aeromomas salmonicida	Aeromonas	Aeromonadaceae	Aeromonadales	NZ_MF621618	7770	Mobilization	mobA	mobA	Relaxase/Mobilization Nuclease Domain-Containing Protein	1470	WP_085044418
AY271828	Hafnia alvei	Hafnia	Hafniaceae	Enterobacterales	AY271828	5113	Mobilization	mobC	mobC	MobC family plasmid mobilization relaxosome protein	324	WP_001350082
AY271829	Hafnia alvei	Hafnia	Hafniaceae	Enterobacterales	AY271829	5216	Mobilization	mobC	mobC	MobC family plasmid mobilization relaxosome protein	324	WP_001350082
KM373703	Citrobacter sp	Citrobacter	Enterobacteriaceae	Enterobacterales	KM373703	5217	Mobilization	mobC	mobC	MobC family plasmid mobilization relaxosome protein	324	WP_001350082
NC_001371	Escherichia coli	Escherichia	Enterobacteriaceae	Enterobacterales	NC_001371	6646	Mobilization	mobC	mobC	MobC family plasmid mobilization relaxosome protein	324	WP_000955999
NC_001373	Escherichia coli	Escherichia	Enterobacteriaceae	Enterobacterales	NC_001373	6720	Mobilization	mobC	mobC	MobC family plasmid mobilization relaxosome protein	345	WP_032074402
NC_001774	Pasteurella multocida	Pasteurella	Pasteurellaceae	Pasteurellales	NC_001774	5360	Mobilization	mobC	mobC	MobC family plasmid mobilization relaxosome protein	306	WP_011266097
NC_001848	Salmonella enterica	Salmonella	Enterobacteriaceae	Enterobacterales	NC_001848	4656	Mobilization	mobC	mobC	MobC family plasmid mobilization relaxosome protein	345	WP_032074402
NC_001898	Tatumella morbirosei	Tatumella	Erwiniaceae	Enterobacterales	NC_001898	5229	Mobilization	mobC	mobC	MobC family plasmid mobilization relaxosome protein	345	WP_032074402
NC_002632	Proteus vulgaris	Proteus	Morganellaceae	Enterobacterales	NC_002632	4675	Mobilization	mobC	mobC	MobC family plasmid mobilization relaxosome protein	312	WP_010904461
NC_002637	Mannheimia haemolytica	Mannheimia	Pasteurellaceae	Pasteurellales	NC_002637	4992	Mobilization	mobC	mobC	MobC family plasmid mobilization relaxosome protein	306	WP_011266097
NC_002809	Shigella sonnei	Shigella	Enterobacteriaceae	Enterobacterales	NC_002809	5210	Mobilization	mobC	mobC	MobC family plasmid mobilization relaxosome protein	324	WP_000956004
NC_003079	Salmonella choleraesuis	Salmonella	Enterobacteriaceae	Enterobacterales	NC_003079	4091	Mobilization	mobC	mobC	MobC family plasmid mobilization relaxosome protein	324	WP_000956004
NC_003125	Actinobacillus pleuropneumoniae	Actinobacillus	Pasteurellaceae	Pasteurellales	NC_003125	4242	Mobilization	mobC	mobC	MobC family plasmid mobilization relaxosome protein	306	WP_011266097
NC_003456	Salmonella enteritidis	Salmonella	Enterobacteriaceae	Enterobacterales	NC_003456	4245	Mobilization	mobC	mobC	MobC family plasmid mobilization relaxosome protein	345	WP_032074402
NC_003457	Salmonella enteritidis	Salmonella	Enterobacteriaceae	Enterobacterales	NC_003457	5269	Mobilization	mobC	mobC	MobC family plasmid mobilization relaxosome protein	324	WP_000955999
NC_004340	Aeromonas salmonicida	Aeromonas	Aeromonadaceae	Aeromonadales	NC_004340	5249	Mobilization	mobC	mobC	MobC family plasmid mobilization relaxosome protein	342	WP_005322038
NC_004925	Aeromonas salmonicida	Aeromonas	Aeromonadaceae	Aeromonadales	NC_004925	5247	Mobilization	mobC	mobC	MobC family plasmid mobilization relaxosome protein	342	WP_005322038
NC_005019	Escherichia coli	Escherichia	Enterobacteriaceae	Enterobacterales	NC_005019	6293	Mobilization	mobC	mobC	MobC family plasmid mobilization relaxosome protein	324	WP_001350082
NC_005970	Escherichia coli	Escherichia	Enterobacteriaceae	Enterobacterales	NC_005970	5360	Mobilization	mobC	mobC	MobC family plasmid mobilization relaxosome protein	324	WP_001350082
NC_006868	Pasteurella multocida	Pasteurella	Pasteurellaceae	Pasteurellales	NC_006868	5198	Mobilization	mobC	mobC	MobC family plasmid mobilization relaxosome protein	309	WP_011266097
NC_006881	Escherichia coli	Escherichia	Enterobacteriaceae	Enterobacterales	NC_006881	8318	Mobilization	mobC	mobC	MobC family plasmid mobilization relaxosome protein	204	WP_105475135
NC_006976	Mannheimia haemolytica	Mannheimia	Pasteurellaceae	Pasteurellales	NC_006976	5317	Mobilization	mobC	mobC	MobC family plasmid mobilization relaxosome protein	312	WP_011266097
NC_007097	Actinobacillus porcitonsillarum	Actinobacillus	Pasteurellaceae	Pasteurellales	NC_007097	4556	Mobilization	mobC	mobC	MobC family plasmid mobilization relaxosome protein	306	WP_011266097
NC_007098	Actinobacillus pleuropneumoniae	Actinobacillus	Pasteurellaceae	Pasteurellales	NC_007098	3156	Mobilization	mobC	mobC	MobC family plasmid mobilization relaxosome protein	306	WP_011266097
NC_007099	Actinobacillus pleuropneumoniae	Actinobacillus	Pasteurellaceae	Pasteurellales	NC_007099	4244	Mobilization	mobC	mobC	MobC family plasmid mobilization relaxosome protein	309	WP_011266097
NC_008488	Escherichia coli	Escherichia	Enterobacteriaceae	Enterobacterales	NC_008488	8848	Mobilization	mobC	mobC	MobC family plasmid mobilization relaxosome protein	324	WP_000956004
NC_009625	Actinobacillus pleuropneumoniae	Actinobacillus	Pasteurellaceae	Pasteurellales	NC_009625	4065	Mobilization	mobC	mobC	MobC family plasmid mobilization relaxosome protein	306	WP_011266097
NC_009791	Escherichia coli	Escherichia	Enterobacteriaceae	Enterobacterales	NC_009791	5033	Mobilization	mobC	mobC	MobC family plasmid mobilization relaxosome protein	324	WP_000955999
NC_009794	Citrobacter koseri	Citrobacter	Enterobacteriaceae	Enterobacterales	NC_009794	5601	Mobilization	mobC	mobC	MobC family plasmid mobilization relaxosome protein	345	WP_032074402
NC_009807	Salmonella enterica	Salmonella	Enterobacteriaceae	Enterobacterales	NC_009807	10066	Mobilization	mobC	mobC	MobC family plasmid mobilization relaxosome protein	345	WP_032074402
NC_010042	Actinobacillus pleuropneumoniae	Actinobacillus	Pasteurellaceae	Pasteurellales	NC_010042	5674	Mobilization	mobC	mobC	MobC family plasmid mobilization relaxosome protein	306	WP_011266097
NC_010069	Actinobacillus pleuropneumoniae	Actinobacillus	Pasteurellaceae	Pasteurellales	NC_010069	5673	Mobilization	mobC	mobC	MobC family plasmid mobilization relaxosome protein	231	WP_011266097
NC_010485	Escherichia coli	Escherichia	Enterobacteriaceae	Enterobacterales	NC_010485	8909	Mobilization	mobC	mobC	MobC family plasmid mobilization relaxosome protein	324	WP_000955999
NC_010796	Serratia marcescens	Serratia	Yersiniaceae	Enterobacterales	NC_010796	4241	Mobilization	mobC	mobC	MobC family plasmid mobilization relaxosome protein	345	WP_032074402
NC_010898	Escherichia coli	Escherichia	Enterobacteriaceae	Enterobacterales	NC_010898	4995	Mobilization	mobC	mobC	MobC family plasmid mobilization relaxosome protein	324	WP_001350082
NC_010912	Avibacterium paragallinarum	Avibacterium	Pasteurellaceae	Pasteurellales	NC_010912	5047	Mobilization	mobC	mobC	MobC family plasmid mobilization relaxosome protein	273	WP_011266097
NC_010941	Actinobacillus pleuropneumoniae	Actinobacillus	Pasteurellaceae	Pasteurellales	NC_010941	4236	Mobilization	mobC	mobC	MobC family plasmid mobilization relaxosome protein	306	WP_011266097
NC_010993	Salmonella enterica	Salmonella	Enterobacteriaceae	Enterobacterales	NC_010993	10107	Mobilization	mobC	mobC	MobC family plasmid mobilization relaxosome protein	345	WP_032074402
[truncated: 1,622 more rows]
