# Supplementary material for: Evolution of ColE1-like plasmids across γ-Proteobacteria: From bacteriocin production to antimicrobial resistance
Source: PLoS Genet. 2021 Nov 30;17(11):e1009919. doi: 10.1371/journal.pgen.1009919 (PMC8683028; doi:10.1371/journal.pgen.1009919)
Supplement: S5 Table — ColE1 replicons identified within the ENA project PRJEB44283. (XLSX) [file pgen.1009919.s009.xlsx]

## Sheet: murray_ST
run_accession	ColE1_plasmid_name	Observations	Length	scientific_name	tax_id	sample_accession	experiment_accession
ERR279244	NA	Incomplete ori seq	2502	Klebsiella pneumoniae	573	SAMEA1903597	ERX252577
ERR279254	NA	Incomplete ori seq	4833	Escherichia coli	562	SAMEA1903609	ERX252587
ERR279265	NA	Incomplete ori seq	4534	Klebsiella pneumoniae	573	SAMEA1903617	ERX252598
ERR314331	NA	Incomplete ori seq	3758	Escherichia coli	562	SAMEA2046732	ERX287479
ERR314332	NA	Incomplete ori seq	3758	Escherichia coli	562	SAMEA2004871	ERX287480
ERR314332	NA	Incomplete ori seq	6750	Escherichia coli	562	SAMEA2004871	ERX287480
ERR314338	NA	Incomplete ori seq	6533	Escherichia coli	562	SAMEA2004916	ERX287486
ERR314338	NA	Incomplete ori seq	3927	Escherichia coli	562	SAMEA2004916	ERX287486
ERR314338	NA	Incomplete ori seq	1919	Escherichia coli	562	SAMEA2004916	ERX287486
ERR314340	NA	Incomplete ori seq	2003	Klebsiella pneumoniae	573	SAMEA2046735	ERX287488
ERR314341	NA	Incomplete ori seq	2003	Klebsiella pneumoniae	573	SAMEA1964881	ERX287489
ERR314342	NA	Incomplete ori seq	2003	Klebsiella pneumoniae	573	SAMEA2004150	ERX287490
ERR314344	NA	Incomplete ori seq	2502	Klebsiella pneumoniae	573	SAMEA2004976	ERX287492
ERR314349	NA	Incomplete ori seq	1752	Escherichia coli	562	SAMEA2046738	ERX287497
ERR314349	NA	Incomplete ori seq	2391	Escherichia coli	562	SAMEA2046738	ERX287497
ERR314350	NA	Incomplete ori seq	2613	Klebsiella pneumoniae	573	SAMEA2004978	ERX287498
ERR314387	NA	Incomplete ori seq	1250	Escherichia coli	562	SAMEA2003805	ERX287535
ERR317002	NA	Incomplete ori seq	3041	Escherichia coli	562	SAMEA2057060	ERX290150
ERR204290	pERR204290	Complete	5346	Escherichia coli	562	SAMEA1572907	ERX178975
ERR230375	pERR230375_2	Complete	5696	Escherichia coli	562	SAMEA1711468	ERX204926
ERR230375	pERR230375_1	Complete	5092	Escherichia coli	562	SAMEA1711468	ERX204926
ERR230378	pERR230378	Complete	2674	Salmonella enterica subsp. enterica serovar Bovismorbificans	58097	SAMEA1711418	ERX204929
ERR230389	pERR230389	Complete	13973	Salmonella enterica subsp. enterica serovar Poona	436295	SAMEA1711431	ERX204940
ERR230391	pERR230391_2	Complete	2674	Klebsiella	570	SAMEA1711397	ERX204942
ERR230392	pERR230392	Complete	5764	Salmonella enterica subsp. enterica serovar Typhimurium	90371	SAMEA1711389	ERX204943
ERR230395	pERR230395_2	Complete	4388	Salmonella enterica subsp. enterica serovar Bareilly	58096	SAMEA1711459	ERX204946
ERR230395	pERR230395_1	Complete	4173	Salmonella enterica subsp. enterica serovar Bareilly	58096	SAMEA1711459	ERX204946
ERR230400	pERR230400	Complete	13972	Klebsiella	570	SAMEA1711409	ERX204951
ERR230407	pERR230407	Complete	41978	Klebsiella	570	SAMEA1711435	ERX204958
ERR230408	pERR230408	Complete	13972	Klebsiella	570	SAMEA1711439	ERX204959
ERR230419	pERR230419	Complete	4187	Klebsiella	570	SAMEA1711424	ERX204970
ERR230427	pERR230427	Complete	3785	Escherichia coli	562	SAMEA1711425	ERX204978
ERR230436	pERR230436	Complete	5708	Escherichia coli	562	SAMEA1711395	ERX204987
ERR230447	pERR230447	Complete	3252	Shigella flexneri	623	SAMEA1711400	ERX204998
ERR230450	pERR230450_3	Complete	3289	Escherichia coli	562	SAMEA1711429	ERX205001
ERR230450	pERR230450_1	Complete	2243	Escherichia coli	562	SAMEA1711429	ERX205001
ERR230450	pERR230450_4	Complete	6306	Escherichia coli	562	SAMEA1711429	ERX205001
ERR230450	pERR230450_2	Complete	3272	Escherichia coli	562	SAMEA1711429	ERX205001
ERR230451	pERR230451_1	Complete	3260	Escherichia coli	562	SAMEA1711437	ERX205002
ERR230451	pERR230451_2	Complete	5230	Escherichia coli	562	SAMEA1711437	ERX205002
ERR230458	pERR230458	Complete	3190	Klebsiella	570	SAMEA1711406	ERX205009
ERR279212	pERR279212	Complete	10987	Klebsiella pneumoniae	573	SAMEA1903566	ERX252545
ERR279213	pERR279213	Complete	10987	Klebsiella pneumoniae	573	SAMEA1903564	ERX252546
ERR279214	pERR279214	Complete	11092	Klebsiella pneumoniae	573	SAMEA1903568	ERX252547
ERR279222	pERR279222	Complete	4132	Salmonella sp.	599	SAMEA1903575	ERX252555
ERR279241	pERR279241	Complete	5273	Shigella flexneri	623	SAMEA1903593	ERX252574
ERR279245	pERR279245	Complete	4187	Shigella flexneri	623	SAMEA1903599	ERX252578
ERR279249	pERR279249	Complete	5708	Escherichia coli	562	SAMEA1903602	ERX252582
ERR279250	pERR279250	Complete	5708	Escherichia coli	562	SAMEA1903603	ERX252583
ERR279251	pERR279251	Complete	5708	Escherichia coli	562	SAMEA1903604	ERX252584
ERR279252	pERR279252	Complete	3334	Escherichia coli	562	SAMEA1903606	ERX252585
ERR279253	pERR279253	Complete	3334	Escherichia coli	562	SAMEA1903605	ERX252586
ERR279256	pERR279256	Complete	3334	Escherichia coli	562	SAMEA1903607	ERX252589
ERR279257	pERR279257	Complete	3334	Escherichia coli	562	SAMEA1903610	ERX252590
ERR279260	pERR279260	Complete	3785	Escherichia coli	562	SAMEA1903613	ERX252593
ERR279261	pERR279261	Complete	3785	Escherichia coli	562	SAMEA1903615	ERX252594
ERR279262	pERR279262	Complete	3785	Escherichia coli	562	SAMEA1903612	ERX252595
ERR279266	pERR279266	Complete	6714	Klebsiella pneumoniae	573	SAMEA1903618	ERX252599
ERR279268	pERR279268	Complete	3785	Escherichia coli	562	SAMEA1903624	ERX252601
ERR279280	pERR279280	Complete	3258	Shigella sp.	625	SAMEA1903633	ERX252613
ERR279285	pERR279285	Complete	3334	Shigella sp.	625	SAMEA1903638	ERX252618
ERR279296	pERR279296	Complete	4136	Shigella sp.	625	SAMEA1903649	ERX252629
ERR314308	pERR314308	Complete	5230	Escherichia coli	562	SAMEA1964628	ERX287456
ERR314309	pERR314309_1	Complete	3260	Escherichia coli	562	SAMEA2003803	ERX287457
ERR314309	pERR314309_2	Complete	5230	Escherichia coli	562	SAMEA2003803	ERX287457
ERR314310	pERR314310	Complete	10449	Escherichia coli	562	SAMEA2046725	ERX287458
ERR314323	pERR314323	Complete	11069	Klebsiella pneumoniae	573	SAMEA1968457	ERX287471
ERR314329	pERR314329	Complete	11073	Klebsiella pneumoniae	573	SAMEA2004870	ERX287477
ERR314330	pERR314330	Complete	11069	Klebsiella pneumoniae	573	SAMEA2003024	ERX287478
ERR314331	pERR314331	Complete	11347	Escherichia coli	562	SAMEA2046732	ERX287479
ERR314332	pERR314332	Complete	9478	Escherichia coli	562	SAMEA2004871	ERX287480
ERR314336	pERR314336	Complete	2674	Salmonella sp.	599	SAMEA2003094	ERX287484
ERR314339	pERR314339	Complete	5230	Escherichia coli	562	SAMEA2004091	ERX287487
ERR314349	pERR314349	Complete	5307	Escherichia coli	562	SAMEA2046738	ERX287497
ERR314370	pERR314370	Complete	4710	Salmonella sp.	599	SAMEA2045359	ERX287518
ERR314387	pERR314387	Complete	3785	Escherichia coli	562	SAMEA2003805	ERX287535
ERR314388	pERR314388	Complete	3785	Escherichia coli	562	SAMEA2045365	ERX287536
ERR314390	pERR314390	Complete	5230	Escherichia coli	562	SAMEA2003750	ERX287538
ERR314392	pERR314392_1	Complete	3334	Escherichia coli	562	SAMEA2014176	ERX287540
ERR314394	pERR314394_1	Complete	3334	Escherichia coli	562	SAMEA2045367	ERX287542
ERR316938	pERR316938	Complete	2756	Shigella flexneri	623	SAMEA2059500	ERX290086
ERR316939	pERR316939_1	Complete	5230	Escherichia coli	562	SAMEA2056898	ERX290087
ERR316939	pERR316939_2	Complete	5708	Escherichia coli	562	SAMEA2056898	ERX290087
ERR316945	pERR316945	Complete	5314	Shigella sonnei	624	SAMEA2056899	ERX290093
ERR316946	pERR316946	Complete	4187	Shigella flexneri	623	SAMEA2055585	ERX290094
ERR316950	pERR316950_1	Complete	5937	Escherichia coli	562	SAMEA2059504	ERX290098
ERR316955	pERR316955	Complete	5316	Shigella flexneri	623	SAMEA2055588	ERX290103
ERR316956	pERR316956	Complete	5314	Shigella flexneri	623	SAMEA2059506	ERX290104
ERR316957	pERR316957_1	Complete	2601	Escherichia coli	562	SAMEA2056903	ERX290105
ERR316957	pERR316957_2	Complete	5937	Escherichia coli	562	SAMEA2056903	ERX290105
ERR316958	pERR316958	Complete	5327	Shigella sonnei	624	SAMEA2055707	ERX290106
ERR316960	pERR316960	Complete	4136	Shigella flexneri	623	SAMEA2056904	ERX290108
ERR316964	pERR316964	Complete	4173	Salmonella sp.	599	SAMEA2055709	ERX290112
ERR316965	pERR316965	Complete	5316	Shigella sonnei	624	SAMEA2059509	ERX290113
ERR316966	pERR316966	Complete	3334	Shigella sonnei	624	SAMEA2056906	ERX290114
ERR316969	pERR316969	Complete	5364	Shigella sonnei	624	SAMEA2056907	ERX290117
ERR316970	pERR316970	Complete	4187	Shigella flexneri	623	SAMEA2055711	ERX290118
ERR316971	pERR316971	Complete	4173	Salmonella sp.	599	SAMEA2059511	ERX290119
ERR316972	pERR316972	Complete	5634	Shigella sonnei	624	SAMEA2056908	ERX290120
ERR316976	pERR316976	Complete	2756	Shigella sonnei	624	SAMEA2055713	ERX290124
ERR316977	pERR316977	Complete	2756	Shigella flexneri	623	SAMEA2059513	ERX290125
ERR316986	pERR316986	Complete	5682	Shigella sonnei	624	SAMEA2059516	ERX290134
ERR316988	pERR316988	Complete	3255	Shigella flexneri	623	SAMEA2055717	ERX290136
ERR316990	pERR316990	Complete	5645	Shigella sonnei	624	SAMEA2057056	ERX290138
ERR316992	pERR316992	Complete	11175	Klebsiella sp.	576	SAMEA2059653	ERX290140
ERR316993	pERR316993	Complete	5314	Salmonella sp.	599	SAMEA2057057	ERX290141
ERR316996	pERR316996	Complete	5315	Shigella flexneri	623	SAMEA2057058	ERX290144
ERR316997	pERR316997	Complete	3209	Shigella flexneri	623	SAMEA2055720	ERX290145
ERR317000	pERR317000	Complete	3255	Shigella flexneri	623	SAMEA2055721	ERX290148
ERR317001	pERR317001_1	Complete	5230	Escherichia coli	562	SAMEA2059656	ERX290149
ERR317001	pERR317001_2	Complete	5708	Escherichia coli	562	SAMEA2059656	ERX290149
ERR317002	pERR317002_2	Complete	3825	Escherichia coli	562	SAMEA2057060	ERX290150
ERR317002	pERR317002_1	Complete	2499	Escherichia coli	562	SAMEA2057060	ERX290150
ERR317003	pERR317003	Complete	4274	Shigella sonnei	624	SAMEA2055722	ERX290151
ERR317004	pERR317004	Complete	5654	Shigella sonnei	624	SAMEA2059657	ERX290152
ERR317006	pERR317006_2	Complete	10254	Shigella flexneri	623	SAMEA2055723	ERX290154
ERR317006	pERR317006_1	Complete	4151	Shigella flexneri	623	SAMEA2055723	ERX290154
ERR317007	pERR317007	Complete	4030	Shigella flexneri	623	SAMEA2059658	ERX290155
ERR317008	pERR317008	Complete	5296	Escherichia coli	562	SAMEA2057062	ERX290156
ERR317010	pERR317010	Complete	4136	Shigella flexneri	623	SAMEA2059659	ERX290158
ERR317011	pERR317011	Complete	5541	Shigella sonnei	624	SAMEA1965470	ERX290159
ERR317018	pERR317018	Complete	4136	Shigella flexneri	623	SAMEA2055727	ERX290166
ERR230391	pERR230391_1	oriV site uncharacterized	1575	Klebsiella	570	SAMEA1711397	ERX204942
ERR230418	pERR230418	oriV site uncharacterized	2613	Salmonella enterica subsp. enterica serovar Eastbourne	486993	SAMEA1711423	ERX204969
ERR230459	pERR230459	oriV site uncharacterized	15417	Salmonella enterica subsp. enterica serovar Eastbourne	486993	SAMEA1711420	ERX205010
ERR279246	pERR279246	oriV site uncharacterized	49798	Shigella sp.	625	SAMEA1903598	ERX252579
ERR279269	pERR279269	oriV site uncharacterized	47054	Escherichia coli	562	SAMEA1903621	ERX252602
ERR279286	pERR279286	oriV site uncharacterized	45269	Shigella sp.	625	SAMEA1903640	ERX252619
ERR314392	pERR314392_2	oriV site uncharacterized	49798	Escherichia coli	562	SAMEA2014176	ERX287540
ERR314394	pERR314394_2	oriV site uncharacterized	49798	Escherichia coli	562	SAMEA2045367	ERX287542
ERR316950	pERR316950_2	oriV site uncharacterized	47104	Escherichia coli	562	SAMEA2059504	ERX290098
ERR316957	pERR316957_3	oriV site uncharacterized	47104	Escherichia coli	562	SAMEA2056903	ERX290105
ERR316974	pERR316974	oriV site uncharacterized	49489	Shigella flexneri	623	SAMEA2059512	ERX290122
ERR204289	NA	Discarded: not ColE1	63096	Escherichia coli	562	SAMEA1572906	ERX178974
ERR230375	NA	Discarded: not ColE1	13777	Escherichia coli	562	SAMEA1711468	ERX204926
ERR230389	NA	Discarded: not ColE1	257257	Salmonella enterica subsp. enterica serovar Poona	436295	SAMEA1711431	ERX204940
ERR230451	NA	Discarded: not ColE1	23168	Escherichia coli	562	SAMEA1711437	ERX205002
ERR230454	NA	Discarded: not ColE1	38534	Salmonella enterica subsp. enterica serovar Typhimurium	90371	SAMEA1711470	ERX205005
ERR230461	NA	Discarded: not ColE1	34880	Salmonella enterica subsp. enterica serovar Potsdam	597	SAMEA1711472	ERX205012
ERR230462	NA	Discarded: not ColE1	38534	Salmonella enterica subsp. enterica serovar Typhimurium	90371	SAMEA1711457	ERX205013
ERR230469	NA	Discarded: not ColE1	34880	Salmonella enterica subsp. enterica serovar Potsdam	597	SAMEA1711399	ERX205020
ERR279207	NA	Discarded: not ColE1	38262	Salmonella sp.	599	SAMEA1903559	ERX252540
ERR279208	NA	Discarded: not ColE1	38262	Salmonella sp.	599	SAMEA1903561	ERX252541
ERR279237	NA	Discarded: not ColE1	29567	Klebsiella aerogenes	548	SAMEA1903589	ERX252570
ERR279238	NA	Discarded: not ColE1	29567	Klebsiella aerogenes	548	SAMEA1903591	ERX252571
ERR279249	NA	Discarded: not ColE1	20152	Escherichia coli	562	SAMEA1903602	ERX252582
ERR279250	NA	Discarded: not ColE1	11994	Escherichia coli	562	SAMEA1903603	ERX252583
ERR279250	NA	Discarded: not ColE1	11992	Escherichia coli	562	SAMEA1903603	ERX252583
ERR279260	NA	Discarded: not ColE1	3090	Escherichia coli	562	SAMEA1903613	ERX252593
ERR279261	NA	Discarded: not ColE1	3090	Escherichia coli	562	SAMEA1903615	ERX252594
ERR279268	NA	Discarded: not ColE1	3758	Escherichia coli	562	SAMEA1903624	ERX252601
ERR279269	NA	Discarded: not ColE1	17834	Escherichia coli	562	SAMEA1903621	ERX252602
ERR279281	NA	Discarded: not ColE1	8437	Shigella dysenteriae	622	SAMEA1903635	ERX252614
ERR279287	NA	Discarded: not ColE1	8435	Shigella dysenteriae	622	SAMEA1903639	ERX252620
ERR298746	NA	Discarded: not ColE1	19223	Shigella sp.	625	SAMEA1920020	ERX272071
ERR314308	NA	Discarded: not ColE1	15712	Escherichia coli	562	SAMEA1964628	ERX287456
ERR314309	NA	Discarded: not ColE1	27329	Escherichia coli	562	SAMEA2003803	ERX287457
ERR314311	NA	Discarded: not ColE1	17856	Escherichia coli	562	SAMEA2004805	ERX287459
ERR314343	NA	Discarded: not ColE1	26799	Escherichia coli	562	SAMEA2046736	ERX287491
ERR314343	NA	Discarded: not ColE1	26583	Escherichia coli	562	SAMEA2046736	ERX287491
ERR314349	NA	Discarded: not ColE1	26583	Escherichia coli	562	SAMEA2046738	ERX287497
ERR314377	NA	Discarded: not ColE1	38262	Salmonella sp.	599	SAMEA2013963	ERX287525
ERR316939	NA	Discarded: not ColE1	17522	Escherichia coli	562	SAMEA2056898	ERX290087
ERR316966	NA	Discarded: not ColE1	26378	Shigella sonnei	624	SAMEA2056906	ERX290114
ERR317001	NA	Discarded: not ColE1	29514	Escherichia coli	562	SAMEA2059656	ERX290149
ERR317008	NA	Discarded: not ColE1	31985	Escherichia coli	562	SAMEA2057062	ERX290156
ERR317011	NA	Discarded: not ColE1	2250	Shigella sonnei	624	SAMEA1965470	ERX290159
ERR279259	NA	Discarded: short seq	484	Klebsiella pneumoniae	573	SAMEA1903614	ERX252592
ERR314331	NA	Discarded: short seq	86	Escherichia coli	562	SAMEA2046732	ERX287479
ERR314338	NA	Discarded: short seq	432	Escherichia coli	562	SAMEA2004916	ERX287486
ERR314349	NA	Discarded: short seq	682	Escherichia coli	562	SAMEA2046738	ERX287497
ERR314388	NA	Discarded: short seq	602	Escherichia coli	562	SAMEA2045365	ERX287536
ERR317002	NA	Discarded: short seq	193	Escherichia coli	562	SAMEA2057060	ERX290150
