# Supplementary material for: Evolution of ColE1-like plasmids across γ-Proteobacteria: From bacteriocin production to antimicrobial resistance
Source: PLoS Genet. 2021 Nov 30;17(11):e1009919. doi: 10.1371/journal.pgen.1009919 (PMC8683028; doi:10.1371/journal.pgen.1009919)
Supplement: S6 Table — Annotation of the ColE1 plasmids identified within the ENA project PRJEB44283. (XLSX) [file pgen.1009919.s010.xlsx]

## Sheet: Hoja1
ColE1_name	source	feature	start	end	strand	anot	Gene	Function	Classification	Product
ERR230391_1	Prodigal:002006	CDS	536	793	-	Colicin-E3 immunity protein	cim	Bacteriocin Immunity	Host Functions	Colicin-E3 immunity protein
ERR230391_1	Prodigal:002006	CDS	803	1375	-	hypothetical protein	hypothetical	Hypothetical	Hypothetical	hypothetical protein
ERR230450_1	Prodigal:002006	CDS	400	681	-	Endoribonuclease HigB	higB	T/AT System	Maintenance	Endoribonuclease HigB
ERR230450_1	Prodigal:002006	CDS	1026	1322	+	putative HTH-type transcriptional regulator YddM	higA	T/AT System	Maintenance	putative HTH-type transcriptional regulator YddM
ERR317002_1	Prodigal:002006	CDS	38	484	+	hypothetical protein	hypothetical	Hypothetical	Hypothetical	hypothetical protein
ERR317002_1	Prodigal:002006	CDS	463	831	+	DNA relaxase MbeA	mobA	mobA	Mobilization	DNA relaxase MbeA
ERR317002_1	Prodigal:002006	CDS	873	986	+	hypothetical protein	hypothetical	Hypothetical	Hypothetical	hypothetical protein
ERR317002_1	Prodigal:002006	CDS	1026	1493	-	hypothetical protein	hypothetical	Hypothetical	Hypothetical	hypothetical protein
ERR317002_1	Prodigal:002006	CDS	2116	2301	+	hypothetical protein	hypothetical	Hypothetical	Hypothetical	hypothetical protein
ERR316957_1	Prodigal:002006	CDS	1116	1595	+	hypothetical protein	hypothetical	Hypothetical	Hypothetical	hypothetical protein
ERR316957_1	Prodigal:002006	CDS	2369	2563	+	Regulatory protein rop	rop	rop	Replication	Regulatory protein rop
ERR230418	Prodigal:002006	CDS	30	296	-	IS3 family transposase IS1351	IS1351	Transposition	Transposition/Recombination	IS3 family transposase IS1351
ERR230418	Prodigal:002006	CDS	514	1080	+	ISNCY family transposase ISLad2	ISLad2	Transposition	Transposition/Recombination	ISNCY family transposase ISLad2
ERR230418	Prodigal:002006	CDS	1168	1380	+	hypothetical protein	hypothetical	Hypothetical	Hypothetical	hypothetical protein
ERR314336	Prodigal:002006	CDS	143	337	-	Regulatory protein rop	rop	rop	Replication	Regulatory protein rop
ERR314336	Prodigal:002006	CDS	621	944	+	hypothetical protein	hypothetical	Hypothetical	Hypothetical	hypothetical protein
ERR314336	Prodigal:002006	CDS	1182	1874	+	Cysteine protease IpaJ	ipaJ	Virulence	Host Functions	Cysteine protease IpaJ
ERR230378	Prodigal:002006	CDS	872	1282	-	hypothetical protein	hypothetical	Hypothetical	Hypothetical	hypothetical protein
ERR230378	Prodigal:002006	CDS	1520	1843	-	hypothetical protein	hypothetical	Hypothetical	Hypothetical	hypothetical protein
ERR230378	Prodigal:002006	CDS	2127	2321	+	Regulatory protein rop	rop	rop	Replication	Regulatory protein rop
ERR230378	Prodigal:002006	CDS	2372	2587	-	hypothetical protein	hypothetical	Hypothetical	Hypothetical	hypothetical protein
ERR230391_2	Prodigal:002006	CDS	106	321	+	hypothetical protein	hypothetical	Hypothetical	Hypothetical	hypothetical protein
ERR230391_2	Prodigal:002006	CDS	372	566	-	Regulatory protein rop	rop	rop	Replication	Regulatory protein rop
ERR230391_2	Prodigal:002006	CDS	850	1173	+	hypothetical protein	hypothetical	Hypothetical	Hypothetical	hypothetical protein
ERR230391_2	Prodigal:002006	CDS	1411	1821	+	hypothetical protein	hypothetical	Hypothetical	Hypothetical	hypothetical protein
ERR316938	Prodigal:002006	CDS	892	1086	-	Regulatory protein rop	rop	rop	Replication	Regulatory protein rop
ERR316938	Prodigal:002006	CDS	1370	1693	+	hypothetical protein	hypothetical	Hypothetical	Hypothetical	hypothetical protein
ERR316938	Prodigal:002006	CDS	1662	1898	+	hypothetical protein	hypothetical	Hypothetical	Hypothetical	hypothetical protein
ERR316938	Prodigal:002006	CDS	1919	2644	-	hypothetical protein	hypothetical	Hypothetical	Hypothetical	hypothetical protein
ERR316976	Prodigal:002006	CDS	892	1086	-	Regulatory protein rop	rop	rop	Replication	Regulatory protein rop
ERR316976	Prodigal:002006	CDS	1370	1693	+	hypothetical protein	hypothetical	Hypothetical	Hypothetical	hypothetical protein
ERR316976	Prodigal:002006	CDS	1662	1898	+	hypothetical protein	hypothetical	Hypothetical	Hypothetical	hypothetical protein
ERR316976	Prodigal:002006	CDS	1919	2644	-	hypothetical protein	hypothetical	Hypothetical	Hypothetical	hypothetical protein
ERR316977	Prodigal:002006	CDS	892	1086	-	Regulatory protein rop	rop	rop	Replication	Regulatory protein rop
ERR316977	Prodigal:002006	CDS	1370	1693	+	hypothetical protein	hypothetical	Hypothetical	Hypothetical	hypothetical protein
ERR316977	Prodigal:002006	CDS	1662	1898	+	hypothetical protein	hypothetical	Hypothetical	Hypothetical	hypothetical protein
ERR316977	Prodigal:002006	CDS	1919	2644	-	hypothetical protein	hypothetical	Hypothetical	Hypothetical	hypothetical protein
ERR230458	Prodigal:002006	CDS	40	234	+	Regulatory protein rop	rop	rop	Replication	Regulatory protein rop
ERR230458	Prodigal:002006	CDS	313	498	-	hypothetical protein	hypothetical	Hypothetical	Hypothetical	hypothetical protein
ERR230458	Prodigal:002006	CDS	1178	1321	+	hypothetical protein	hypothetical	Hypothetical	Hypothetical	hypothetical protein
ERR230458	Prodigal:002006	CDS	1346	2098	-	hypothetical protein	hypothetical	Hypothetical	Hypothetical	hypothetical protein
ERR230458	Prodigal:002006	CDS	2557	2880	-	hypothetical protein	hypothetical	Hypothetical	Hypothetical	hypothetical protein
ERR316997	Prodigal:002006	CDS	471	1580	+	Ferric enterobactin transport protein FepE	fepE	Transport/Metabolism	Host Functions	Ferric enterobactin transport protein FepE
ERR316997	Prodigal:002006	CDS	2605	2892	-	hypothetical protein	hypothetical	Hypothetical	Hypothetical	hypothetical protein
ERR230447	Prodigal:002006	CDS	205	1314	+	Ferric enterobactin transport protein FepE	fepE	Transport/Metabolism	Host Functions	Ferric enterobactin transport protein FepE
ERR230447	Prodigal:002006	CDS	2339	2533	-	Regulatory protein rop	rop	rop	Replication	Regulatory protein rop
ERR317000	Prodigal:002006	CDS	818	1927	+	Ferric enterobactin transport protein FepE	fepE	Transport/Metabolism	Host Functions	Ferric enterobactin transport protein FepE
ERR317000	Prodigal:002006	CDS	2952	3116	-	Regulatory protein rop	rop	rop	Replication	Regulatory protein rop
ERR316988	Prodigal:002006	CDS	851	1960	+	Ferric enterobactin transport protein FepE	fepE	Transport/Metabolism	Host Functions	Ferric enterobactin transport protein FepE
ERR316988	Prodigal:002006	CDS	2985	3149	-	Regulatory protein rop	rop	rop	Replication	Regulatory protein rop
ERR279280	Prodigal:002006	CDS	821	1930	+	Ferric enterobactin transport protein FepE	fepE	Transport/Metabolism	Host Functions	Ferric enterobactin transport protein FepE
ERR279280	Prodigal:002006	CDS	2955	3119	-	Regulatory protein rop	rop	rop	Replication	Regulatory protein rop
ERR230451_1	Prodigal:002006	CDS	597	1064	+	hypothetical protein	hypothetical	Hypothetical	Hypothetical	hypothetical protein
ERR230451_1	Prodigal:002006	CDS	1064	1576	+	hypothetical protein	hypothetical	Hypothetical	Hypothetical	hypothetical protein
ERR314309_1	Prodigal:002006	CDS	4	504	+	hypothetical protein	hypothetical	Hypothetical	Hypothetical	hypothetical protein
ERR314309_1	Prodigal:002006	CDS	2708	3175	+	hypothetical protein	hypothetical	Hypothetical	Hypothetical	hypothetical protein
ERR230450_2	Prodigal:002006	CDS	1665	2177	-	hypothetical protein	hypothetical	Hypothetical	Hypothetical	hypothetical protein
ERR230450_2	Prodigal:002006	CDS	2177	2644	-	hypothetical protein	hypothetical	Hypothetical	Hypothetical	hypothetical protein
ERR230450_3	Prodigal:002006	CDS	245	1297	+	hypothetical protein	hypothetical	Hypothetical	Hypothetical	hypothetical protein
ERR230450_3	Prodigal:002006	CDS	1299	2165	+	hypothetical protein	hypothetical	Hypothetical	Hypothetical	hypothetical protein
ERR230450_3	Prodigal:002006	CDS	2606	2866	-	hypothetical protein	hypothetical	Hypothetical	Hypothetical	hypothetical protein
ERR279257	Prodigal:002006	CDS	28	222	-	Regulatory protein rop	rop	rop	Replication	Regulatory protein rop
ERR279257	Prodigal:002006	CDS	1366	1647	-	Endoribonuclease HigB	higB	T/AT System	Maintenance	Endoribonuclease HigB
ERR279257	Prodigal:002006	CDS	1992	2288	+	putative HTH-type transcriptional regulator YddM	higA	T/AT System	Maintenance	putative HTH-type transcriptional regulator YddM
ERR279257	Prodigal:002006	CDS	2853	3038	+	hypothetical protein	hypothetical	Hypothetical	Hypothetical	hypothetical protein
ERR279252	Prodigal:002006	CDS	765	1046	-	Endoribonuclease HigB	higB	T/AT System	Maintenance	Endoribonuclease HigB
ERR279252	Prodigal:002006	CDS	1391	1687	+	putative HTH-type transcriptional regulator YddM	higA	T/AT System	Maintenance	putative HTH-type transcriptional regulator YddM
ERR279252	Prodigal:002006	CDS	2252	2437	+	hypothetical protein	hypothetical	Hypothetical	Hypothetical	hypothetical protein
ERR279252	Prodigal:002006	CDS	2684	2878	-	Regulatory protein rop	rop	rop	Replication	Regulatory protein rop
ERR279256	Prodigal:002006	CDS	286	471	-	hypothetical protein	hypothetical	Hypothetical	Hypothetical	hypothetical protein
ERR279256	Prodigal:002006	CDS	1036	1332	-	putative HTH-type transcriptional regulator YddM	higA	T/AT System	Maintenance	putative HTH-type transcriptional regulator YddM
ERR279256	Prodigal:002006	CDS	1677	1958	+	Endoribonuclease HigB	higB	T/AT System	Maintenance	Endoribonuclease HigB
ERR279256	Prodigal:002006	CDS	3102	3296	+	Regulatory protein rop	rop	rop	Replication	Regulatory protein rop
ERR314394_1	Prodigal:002006	CDS	641	835	+	Regulatory protein rop	rop	rop	Replication	Regulatory protein rop
ERR314394_1	Prodigal:002006	CDS	1082	1267	-	hypothetical protein	hypothetical	Hypothetical	Hypothetical	hypothetical protein
ERR314394_1	Prodigal:002006	CDS	1832	2128	-	putative HTH-type transcriptional regulator YddM	higA	T/AT System	Maintenance	putative HTH-type transcriptional regulator YddM
ERR314394_1	Prodigal:002006	CDS	2473	2754	+	Endoribonuclease HigB	higB	T/AT System	Maintenance	Endoribonuclease HigB
ERR279253	Prodigal:002006	CDS	297	482	-	hypothetical protein	hypothetical	Hypothetical	Hypothetical	hypothetical protein
ERR279253	Prodigal:002006	CDS	1047	1343	-	putative HTH-type transcriptional regulator YddM	higA	T/AT System	Maintenance	putative HTH-type transcriptional regulator YddM
ERR279253	Prodigal:002006	CDS	1688	1969	+	Endoribonuclease HigB	higB	T/AT System	Maintenance	Endoribonuclease HigB
ERR279253	Prodigal:002006	CDS	3113	3307	+	Regulatory protein rop	rop	rop	Replication	Regulatory protein rop
ERR314392_1	Prodigal:002006	CDS	1145	1426	-	Endoribonuclease HigB	higB	T/AT System	Maintenance	Endoribonuclease HigB
ERR314392_1	Prodigal:002006	CDS	1771	2067	+	putative HTH-type transcriptional regulator YddM	higA	T/AT System	Maintenance	putative HTH-type transcriptional regulator YddM
ERR314392_1	Prodigal:002006	CDS	2632	2817	+	hypothetical protein	hypothetical	Hypothetical	Hypothetical	hypothetical protein
ERR314392_1	Prodigal:002006	CDS	3064	3258	-	Regulatory protein rop	rop	rop	Replication	Regulatory protein rop
ERR316966	Prodigal:002006	CDS	28	222	-	Regulatory protein rop	rop	rop	Replication	Regulatory protein rop
ERR316966	Prodigal:002006	CDS	1366	1647	-	Endoribonuclease HigB	higB	T/AT System	Maintenance	Endoribonuclease HigB
ERR316966	Prodigal:002006	CDS	1992	2288	+	putative HTH-type transcriptional regulator YddM	higA	T/AT System	Maintenance	putative HTH-type transcriptional regulator YddM
ERR279285	Prodigal:002006	CDS	503	784	-	Endoribonuclease HigB	higB	T/AT System	Maintenance	Endoribonuclease HigB
ERR279285	Prodigal:002006	CDS	1129	1425	+	putative HTH-type transcriptional regulator YddM	higA	T/AT System	Maintenance	putative HTH-type transcriptional regulator YddM
ERR279285	Prodigal:002006	CDS	2422	2616	-	Regulatory protein rop	rop	rop	Replication	Regulatory protein rop
ERR230427	Prodigal:002006	CDS	108	227	-	hypothetical protein	hypothetical	Hypothetical	Hypothetical	hypothetical protein
ERR230427	Prodigal:002006	CDS	328	1824	-	DNA relaxase MbeA	mobA	mobA	Mobilization	DNA relaxase MbeA
ERR230427	Prodigal:002006	CDS	1814	2137	-	Mobilization protein MbeC	mobC	mobC	Mobilization	Mobilization protein MbeC
ERR230427	Prodigal:002006	CDS	3307	3645	+	hypothetical protein	hypothetical	Hypothetical	Hypothetical	hypothetical protein
ERR279262	Prodigal:002006	CDS	217	555	-	hypothetical protein	hypothetical	Hypothetical	Hypothetical	hypothetical protein
ERR279262	Prodigal:002006	CDS	1725	2048	+	Mobilization protein MbeC	mobC	mobC	Mobilization	Mobilization protein MbeC
ERR279262	Prodigal:002006	CDS	2038	3534	+	DNA relaxase MbeA	mobA	mobA	Mobilization	DNA relaxase MbeA
ERR279262	Prodigal:002006	CDS	3635	3754	+	hypothetical protein	hypothetical	Hypothetical	Hypothetical	hypothetical protein
ERR279260	Prodigal:002006	CDS	261	599	+	hypothetical protein	hypothetical	Hypothetical	Hypothetical	hypothetical protein
ERR279260	Prodigal:002006	CDS	770	889	-	hypothetical protein	hypothetical	Hypothetical	Hypothetical	hypothetical protein
ERR279260	Prodigal:002006	CDS	990	2486	-	DNA relaxase MbeA	mobA	mobA	Mobilization	DNA relaxase MbeA
ERR279260	Prodigal:002006	CDS	2476	2799	-	Mobilization protein MbeC	mobC	mobC	Mobilization	Mobilization protein MbeC
ERR314388	Prodigal:002006	CDS	405	743	+	hypothetical protein	hypothetical	Hypothetical	Hypothetical	hypothetical protein
ERR314388	Prodigal:002006	CDS	914	1033	-	hypothetical protein	hypothetical	Hypothetical	Hypothetical	hypothetical protein
ERR314388	Prodigal:002006	CDS	1134	2630	-	DNA relaxase MbeA	mobA	mobA	Mobilization	DNA relaxase MbeA
ERR314388	Prodigal:002006	CDS	2620	2943	-	Mobilization protein MbeC	mobC	mobC	Mobilization	Mobilization protein MbeC
ERR314387	Prodigal:002006	CDS	117	440	+	Mobilization protein MbeC	mobC	mobC	Mobilization	Mobilization protein MbeC
ERR314387	Prodigal:002006	CDS	430	1926	+	DNA relaxase MbeA	mobA	mobA	Mobilization	DNA relaxase MbeA
ERR314387	Prodigal:002006	CDS	2027	2146	+	hypothetical protein	hypothetical	Hypothetical	Hypothetical	hypothetical protein
ERR314387	Prodigal:002006	CDS	2317	2655	-	hypothetical protein	hypothetical	Hypothetical	Hypothetical	hypothetical protein
ERR279261	Prodigal:002006	CDS	1131	1469	+	hypothetical protein	hypothetical	Hypothetical	Hypothetical	hypothetical protein
ERR279261	Prodigal:002006	CDS	1640	1759	-	hypothetical protein	hypothetical	Hypothetical	Hypothetical	hypothetical protein
ERR279261	Prodigal:002006	CDS	1860	3356	-	DNA relaxase MbeA	mobA	mobA	Mobilization	DNA relaxase MbeA
ERR279261	Prodigal:002006	CDS	3346	3669	-	Mobilization protein MbeC	mobC	mobC	Mobilization	Mobilization protein MbeC
ERR279268	Prodigal:002006	CDS	261	599	+	hypothetical protein	hypothetical	Hypothetical	Hypothetical	hypothetical protein
ERR279268	Prodigal:002006	CDS	770	889	-	hypothetical protein	hypothetical	Hypothetical	Hypothetical	hypothetical protein
ERR279268	Prodigal:002006	CDS	990	2486	-	DNA relaxase MbeA	mobA	mobA	Mobilization	DNA relaxase MbeA
ERR279268	Prodigal:002006	CDS	2476	2799	-	Mobilization protein MbeC	mobC	mobC	Mobilization	Mobilization protein MbeC
ERR317002_2	Prodigal:002006	CDS	589	750	+	hypothetical protein	hypothetical	Hypothetical	Hypothetical	hypothetical protein
ERR317002_2	Prodigal:002006	CDS	1414	2511	+	hypothetical protein	hypothetical	Hypothetical	Hypothetical	hypothetical protein
ERR317002_2	Prodigal:002006	CDS	2673	2894	+	hypothetical protein	hypothetical	Hypothetical	Hypothetical	hypothetical protein
ERR317002_2	Prodigal:002006	CDS	2862	3005	-	hypothetical protein	hypothetical	Hypothetical	Hypothetical	hypothetical protein
ERR317002_2	Prodigal:002006	CDS	2983	3249	-	DNA relaxase MbeA	mobA	mobA	Mobilization	DNA relaxase MbeA
ERR317002_2	Prodigal:002006	CDS	3330	3788	-	hypothetical protein	hypothetical	Hypothetical	Hypothetical	hypothetical protein
ERR317007	Prodigal:002006	CDS	27	983	+	DNA relaxase MbeA	mobA	mobA	Mobilization	DNA relaxase MbeA
ERR317007	Prodigal:002006	CDS	961	1104	+	hypothetical protein	hypothetical	Hypothetical	Hypothetical	hypothetical protein
ERR317007	Prodigal:002006	CDS	1072	1293	-	hypothetical protein	hypothetical	Hypothetical	Hypothetical	hypothetical protein
ERR317007	Prodigal:002006	CDS	1422	1889	-	hypothetical protein	hypothetical	Hypothetical	Hypothetical	hypothetical protein
ERR317007	Prodigal:002006	CDS	2908	3099	-	Regulatory protein rop	rop	rop	Replication	Regulatory protein rop
ERR317007	Prodigal:002006	CDS	3148	3381	+	Mobilization protein MbeC	mobC	mobC	Mobilization	Mobilization protein MbeC
ERR279222	Prodigal:002006	CDS	53	199	+	hypothetical protein	hypothetical	Hypothetical	Hypothetical	hypothetical protein
ERR279222	Prodigal:002006	CDS	456	650	-	Regulatory protein rop	rop	rop	Replication	Regulatory protein rop
ERR279222	Prodigal:002006	CDS	1519	2055	+	hypothetical protein	hypothetical	Hypothetical	Hypothetical	hypothetical protein
ERR279222	Prodigal:002006	CDS	2058	2597	+	hypothetical protein	hypothetical	Hypothetical	Hypothetical	hypothetical protein
ERR279222	Prodigal:002006	CDS	2584	3387	+	hypothetical protein	hypothetical	Hypothetical	Hypothetical	hypothetical protein
ERR279222	Prodigal:002006	CDS	3702	3860	-	hypothetical protein	hypothetical	Hypothetical	Hypothetical	hypothetical protein
ERR317010	Prodigal:002006	CDS	56	301	+	Mobilization protein MbeC	mobC	mobC	Mobilization	Mobilization protein MbeC
ERR317010	Prodigal:002006	CDS	291	602	+	DNA relaxase MbeA	mobA	mobA	Mobilization	DNA relaxase MbeA
ERR317010	Prodigal:002006	CDS	577	1857	+	DNA relaxase MbeA	mobA	mobA	Mobilization	DNA relaxase MbeA
ERR317010	Prodigal:002006	CDS	1835	1978	+	hypothetical protein	hypothetical	Hypothetical	Hypothetical	hypothetical protein
ERR317010	Prodigal:002006	CDS	1946	2167	-	hypothetical protein	hypothetical	Hypothetical	Hypothetical	hypothetical protein
ERR317010	Prodigal:002006	CDS	2296	2763	-	hypothetical protein	hypothetical	Hypothetical	Hypothetical	hypothetical protein
ERR317010	Prodigal:002006	CDS	3782	3973	-	Regulatory protein rop	rop	rop	Replication	Regulatory protein rop
ERR279296	Prodigal:002006	CDS	213	524	+	DNA relaxase MbeA	mobA	mobA	Mobilization	DNA relaxase MbeA
ERR279296	Prodigal:002006	CDS	499	1779	+	DNA relaxase MbeA	mobA	mobA	Mobilization	DNA relaxase MbeA
ERR279296	Prodigal:002006	CDS	1757	1900	+	hypothetical protein	hypothetical	Hypothetical	Hypothetical	hypothetical protein
ERR279296	Prodigal:002006	CDS	1868	2089	-	hypothetical protein	hypothetical	Hypothetical	Hypothetical	hypothetical protein
ERR279296	Prodigal:002006	CDS	2218	2685	-	hypothetical protein	hypothetical	Hypothetical	Hypothetical	hypothetical protein
ERR279296	Prodigal:002006	CDS	3704	3895	-	Regulatory protein rop	rop	rop	Replication	Regulatory protein rop
ERR317018	Prodigal:002006	CDS	152	343	+	Regulatory protein rop	rop	rop	Replication	Regulatory protein rop
ERR317018	Prodigal:002006	CDS	1362	1829	+	hypothetical protein	hypothetical	Hypothetical	Hypothetical	hypothetical protein
ERR317018	Prodigal:002006	CDS	1958	2179	+	hypothetical protein	hypothetical	Hypothetical	Hypothetical	hypothetical protein
ERR317018	Prodigal:002006	CDS	2147	2290	-	hypothetical protein	hypothetical	Hypothetical	Hypothetical	hypothetical protein
ERR317018	Prodigal:002006	CDS	2268	3548	-	DNA relaxase MbeA	mobA	mobA	Mobilization	DNA relaxase MbeA
ERR317018	Prodigal:002006	CDS	3523	3834	-	DNA relaxase MbeA	mobA	mobA	Mobilization	DNA relaxase MbeA
ERR317018	Prodigal:002006	CDS	3824	4069	-	Mobilization protein MbeC	mobC	mobC	Mobilization	Mobilization protein MbeC
ERR316960	Prodigal:002006	CDS	152	343	+	Regulatory protein rop	rop	rop	Replication	Regulatory protein rop
ERR316960	Prodigal:002006	CDS	1362	1829	+	hypothetical protein	hypothetical	Hypothetical	Hypothetical	hypothetical protein
ERR316960	Prodigal:002006	CDS	1958	2179	+	hypothetical protein	hypothetical	Hypothetical	Hypothetical	hypothetical protein
ERR316960	Prodigal:002006	CDS	2147	2290	-	hypothetical protein	hypothetical	Hypothetical	Hypothetical	hypothetical protein
ERR316960	Prodigal:002006	CDS	2268	3548	-	DNA relaxase MbeA	mobA	mobA	Mobilization	DNA relaxase MbeA
ERR316960	Prodigal:002006	CDS	3523	3834	-	DNA relaxase MbeA	mobA	mobA	Mobilization	DNA relaxase MbeA
ERR316960	Prodigal:002006	CDS	3824	4069	-	Mobilization protein MbeC	mobC	mobC	Mobilization	Mobilization protein MbeC
ERR317006_1	Prodigal:002006	CDS	388	855	+	hypothetical protein	hypothetical	Hypothetical	Hypothetical	hypothetical protein
ERR317006_1	Prodigal:002006	CDS	984	1205	+	hypothetical protein	hypothetical	Hypothetical	Hypothetical	hypothetical protein
ERR317006_1	Prodigal:002006	CDS	1173	1316	-	hypothetical protein	hypothetical	Hypothetical	Hypothetical	hypothetical protein
ERR317006_1	Prodigal:002006	CDS	1294	2859	-	DNA relaxase MbeA	mobA	mobA	Mobilization	DNA relaxase MbeA
ERR317006_1	Prodigal:002006	CDS	2849	3187	-	Mobilization protein MbeC	mobC	mobC	Mobilization	Mobilization protein MbeC
ERR317006_1	Prodigal:002006	CDS	3236	3427	+	Regulatory protein rop	rop	rop	Replication	Regulatory protein rop
ERR316971	Prodigal:002006	CDS	358	516	+	hypothetical protein	hypothetical	Hypothetical	Hypothetical	hypothetical protein
ERR316971	Prodigal:002006	CDS	753	1022	-	hypothetical protein	hypothetical	Hypothetical	Hypothetical	hypothetical protein
ERR316971	Prodigal:002006	CDS	1104	1337	+	hypothetical protein	hypothetical	Hypothetical	Hypothetical	hypothetical protein
ERR316971	Prodigal:002006	CDS	1359	1586	+	putative lipoprotein YgdR	ygdR	Uncharacterized Lipoprotein	Uncharacterized	putative lipoprotein YgdR
ERR316971	Prodigal:002006	CDS	2003	3502	-	DNA relaxase MbeA	mobA	mobA	Mobilization	DNA relaxase MbeA
ERR316971	Prodigal:002006	CDS	3492	3923	-	hypothetical protein	hypothetical	Hypothetical	Hypothetical	hypothetical protein
ERR316964	Prodigal:002006	CDS	182	409	+	hypothetical protein	hypothetical	Hypothetical	Hypothetical	hypothetical protein
ERR316964	Prodigal:002006	CDS	826	1053	-	putative lipoprotein YgdR	ygdR	Uncharacterized Lipoprotein	Uncharacterized	putative lipoprotein YgdR
ERR316964	Prodigal:002006	CDS	1075	1308	-	hypothetical protein	hypothetical	Hypothetical	Hypothetical	hypothetical protein
ERR316964	Prodigal:002006	CDS	1390	1659	+	hypothetical protein	hypothetical	Hypothetical	Hypothetical	hypothetical protein
ERR316964	Prodigal:002006	CDS	1896	2054	-	hypothetical protein	hypothetical	Hypothetical	Hypothetical	hypothetical protein
ERR316964	Prodigal:002006	CDS	2585	3016	+	hypothetical protein	hypothetical	Hypothetical	Hypothetical	hypothetical protein
ERR230395_1	Prodigal:002006	CDS	251	682	+	hypothetical protein	hypothetical	Hypothetical	Hypothetical	hypothetical protein
ERR230395_1	Prodigal:002006	CDS	672	2171	+	DNA relaxase MbeA	mobA	mobA	Mobilization	DNA relaxase MbeA
ERR230395_1	Prodigal:002006	CDS	2588	2815	-	putative lipoprotein YgdR	ygdR	Uncharacterized Lipoprotein	Uncharacterized	putative lipoprotein YgdR
ERR230395_1	Prodigal:002006	CDS	2837	3070	-	hypothetical protein	hypothetical	Hypothetical	Hypothetical	hypothetical protein
ERR230395_1	Prodigal:002006	CDS	3152	3421	+	hypothetical protein	hypothetical	Hypothetical	Hypothetical	hypothetical protein
ERR230395_1	Prodigal:002006	CDS	3658	3816	-	hypothetical protein	hypothetical	Hypothetical	Hypothetical	hypothetical protein
ERR316970	Prodigal:002006	CDS	164	355	+	Regulatory protein rop	rop	rop	Replication	Regulatory protein rop
ERR316970	Prodigal:002006	CDS	1425	1892	+	hypothetical protein	hypothetical	Hypothetical	Hypothetical	hypothetical protein
ERR316970	Prodigal:002006	CDS	2021	2242	+	hypothetical protein	hypothetical	Hypothetical	Hypothetical	hypothetical protein
ERR316970	Prodigal:002006	CDS	2210	2353	-	hypothetical protein	hypothetical	Hypothetical	Hypothetical	hypothetical protein
ERR316970	Prodigal:002006	CDS	2331	3611	-	DNA relaxase MbeA	mobA	mobA	Mobilization	DNA relaxase MbeA
ERR316970	Prodigal:002006	CDS	3586	3897	-	DNA relaxase MbeA	mobA	mobA	Mobilization	DNA relaxase MbeA
ERR316970	Prodigal:002006	CDS	3887	4132	-	Mobilization protein MbeC	mobC	mobC	Mobilization	Mobilization protein MbeC
ERR230419	Prodigal:002006	CDS	152	343	+	Regulatory protein rop	rop	rop	Replication	Regulatory protein rop
ERR230419	Prodigal:002006	CDS	1413	1880	+	hypothetical protein	hypothetical	Hypothetical	Hypothetical	hypothetical protein
ERR230419	Prodigal:002006	CDS	2009	2230	+	hypothetical protein	hypothetical	Hypothetical	Hypothetical	hypothetical protein
ERR230419	Prodigal:002006	CDS	2198	2341	-	hypothetical protein	hypothetical	Hypothetical	Hypothetical	hypothetical protein
ERR230419	Prodigal:002006	CDS	2319	3599	-	DNA relaxase MbeA	mobA	mobA	Mobilization	DNA relaxase MbeA
ERR230419	Prodigal:002006	CDS	3574	3885	-	DNA relaxase MbeA	mobA	mobA	Mobilization	DNA relaxase MbeA
ERR230419	Prodigal:002006	CDS	3875	4120	-	Mobilization protein MbeC	mobC	mobC	Mobilization	Mobilization protein MbeC
ERR279245	Prodigal:002006	CDS	609	965	-	Mobilization protein MbeC	mobC	mobC	Mobilization	Mobilization protein MbeC
ERR279245	Prodigal:002006	CDS	997	1188	+	Regulatory protein rop	rop	rop	Replication	Regulatory protein rop
ERR279245	Prodigal:002006	CDS	2258	2725	+	hypothetical protein	hypothetical	Hypothetical	Hypothetical	hypothetical protein
ERR279245	Prodigal:002006	CDS	2854	3075	+	hypothetical protein	hypothetical	Hypothetical	Hypothetical	hypothetical protein
ERR279245	Prodigal:002006	CDS	3164	4153	-	DNA relaxase MbeA	mobA	mobA	Mobilization	DNA relaxase MbeA
ERR316946	Prodigal:002006	CDS	29	1309	-	DNA relaxase MbeA	mobA	mobA	Mobilization	DNA relaxase MbeA
ERR316946	Prodigal:002006	CDS	1284	1595	-	DNA relaxase MbeA	mobA	mobA	Mobilization	DNA relaxase MbeA
ERR316946	Prodigal:002006	CDS	1585	1923	-	Mobilization protein MbeC	mobC	mobC	Mobilization	Mobilization protein MbeC
ERR316946	Prodigal:002006	CDS	1972	2163	+	Regulatory protein rop	rop	rop	Replication	Regulatory protein rop
ERR316946	Prodigal:002006	CDS	3233	3700	+	hypothetical protein	hypothetical	Hypothetical	Hypothetical	hypothetical protein
ERR316946	Prodigal:002006	CDS	3829	4050	+	hypothetical protein	hypothetical	Hypothetical	Hypothetical	hypothetical protein
ERR316946	Prodigal:002006	CDS	4018	4161	-	hypothetical protein	hypothetical	Hypothetical	Hypothetical	hypothetical protein
ERR317003	Prodigal:002006	CDS	924	1841	+	hypothetical protein	hypothetical	Hypothetical	Hypothetical	hypothetical protein
ERR317003	Prodigal:002006	CDS	2860	3054	-	Regulatory protein rop	rop	rop	Replication	Regulatory protein rop
ERR230395_2	Prodigal:002006	CDS	325	606	+	hypothetical protein	hypothetical	Hypothetical	Hypothetical	hypothetical protein
ERR230395_2	Prodigal:002006	CDS	590	823	+	hypothetical protein	hypothetical	Hypothetical	Hypothetical	hypothetical protein
ERR230395_2	Prodigal:002006	CDS	753	1049	-	hypothetical protein	hypothetical	Hypothetical	Hypothetical	hypothetical protein
ERR230395_2	Prodigal:002006	CDS	1614	2681	-	hypothetical protein	hypothetical	Hypothetical	Hypothetical	hypothetical protein
ERR230395_2	Prodigal:002006	CDS	2758	3888	+	hypothetical protein	hypothetical	Hypothetical	Hypothetical	hypothetical protein
ERR314370	Prodigal:002006	CDS	303	1892	+	DNA relaxase MbeA	mobA	mobA	Mobilization	DNA relaxase MbeA
ERR314370	Prodigal:002006	CDS	2519	3388	-	hypothetical protein	hypothetical	Hypothetical	Hypothetical	hypothetical protein
ERR314370	Prodigal:002006	CDS	3922	4107	+	hypothetical protein	hypothetical	Hypothetical	Hypothetical	hypothetical protein
ERR314370	Prodigal:002006	CDS	4369	4560	-	Regulatory protein rop	rop	rop	Replication	Regulatory protein rop
ERR230375_1	Prodigal:002006	CDS	1304	1693	+	hypothetical protein	hypothetical	Hypothetical	Hypothetical	hypothetical protein
ERR230375_1	Prodigal:002006	CDS	1757	2041	-	hypothetical protein	hypothetical	Hypothetical	Hypothetical	hypothetical protein
ERR230375_1	Prodigal:002006	CDS	2059	2256	-	hypothetical protein	hypothetical	Hypothetical	Hypothetical	hypothetical protein
ERR230375_1	Prodigal:002006	CDS	2468	2764	+	hypothetical protein	hypothetical	Hypothetical	Hypothetical	hypothetical protein
ERR230375_1	Prodigal:002006	CDS	2892	3113	+	hypothetical protein	hypothetical	Hypothetical	Hypothetical	hypothetical protein
ERR230375_1	Prodigal:002006	CDS	3081	3224	-	hypothetical protein	hypothetical	Hypothetical	Hypothetical	hypothetical protein
ERR230375_1	Prodigal:002006	CDS	3202	4767	-	DNA relaxase MbeA	mobA	mobA	Mobilization	DNA relaxase MbeA
ERR230375_1	Prodigal:002006	CDS	4757	5080	-	Mobilization protein MbeC	mobC	mobC	Mobilization	Mobilization protein MbeC
ERR317001_1	Prodigal:002006	CDS	60	287	+	hypothetical protein	hypothetical	Hypothetical	Hypothetical	hypothetical protein
ERR317001_1	Prodigal:002006	CDS	284	1849	-	Colicin-E1	cea	Bacteriocin	Host Functions	Colicin-E1
ERR317001_1	Prodigal:002006	CDS	2109	2546	+	hypothetical protein	hypothetical	Hypothetical	Hypothetical	hypothetical protein
ERR317001_1	Prodigal:002006	CDS	2627	3046	+	hypothetical protein	hypothetical	Hypothetical	Hypothetical	hypothetical protein
ERR317001_1	Prodigal:002006	CDS	3066	3302	-	hypothetical protein	hypothetical	Hypothetical	Hypothetical	hypothetical protein
ERR317001_1	Prodigal:002006	CDS	3271	3594	-	hypothetical protein	hypothetical	Hypothetical	Hypothetical	hypothetical protein
ERR317001_1	Prodigal:002006	CDS	3878	4072	+	Regulatory protein rop	rop	rop	Replication	Regulatory protein rop
ERR317001_1	Prodigal:002006	CDS	4151	4336	-	hypothetical protein	hypothetical	Hypothetical	Hypothetical	hypothetical protein
ERR317001_1	Prodigal:002006	CDS	4914	5051	-	Lysis protein for colicin N	cnl	Bacteriocin Release	Host Functions	Lysis protein for colicin N
ERR230451_2	Prodigal:002006	CDS	96	419	-	hypothetical protein	hypothetical	Hypothetical	Hypothetical	hypothetical protein
ERR230451_2	Prodigal:002006	CDS	703	897	+	Regulatory protein rop	rop	rop	Replication	Regulatory protein rop
ERR230451_2	Prodigal:002006	CDS	976	1161	-	hypothetical protein	hypothetical	Hypothetical	Hypothetical	hypothetical protein
ERR230451_2	Prodigal:002006	CDS	1739	1876	-	Lysis protein for colicin N	cnl	Bacteriocin Release	Host Functions	Lysis protein for colicin N
ERR230451_2	Prodigal:002006	CDS	1924	2265	+	hypothetical protein	hypothetical	Hypothetical	Hypothetical	hypothetical protein
ERR230451_2	Prodigal:002006	CDS	2262	3827	-	Colicin-E1	cea	Bacteriocin	Host Functions	Colicin-E1
ERR230451_2	Prodigal:002006	CDS	4087	4524	+	hypothetical protein	hypothetical	Hypothetical	Hypothetical	hypothetical protein
ERR230451_2	Prodigal:002006	CDS	4605	5024	+	hypothetical protein	hypothetical	Hypothetical	Hypothetical	hypothetical protein
ERR314309_2	Prodigal:002006	CDS	22	459	-	hypothetical protein	hypothetical	Hypothetical	Hypothetical	hypothetical protein
ERR314309_2	Prodigal:002006	CDS	719	2284	+	Colicin-E1	cea	Bacteriocin	Host Functions	Colicin-E1
ERR314309_2	Prodigal:002006	CDS	2281	2622	-	hypothetical protein	hypothetical	Hypothetical	Hypothetical	hypothetical protein
ERR314309_2	Prodigal:002006	CDS	2670	2807	+	Lysis protein for colicin N	cnl	Bacteriocin Release	Host Functions	Lysis protein for colicin N
ERR314309_2	Prodigal:002006	CDS	3385	3570	+	hypothetical protein	hypothetical	Hypothetical	Hypothetical	hypothetical protein
ERR314309_2	Prodigal:002006	CDS	3649	3843	-	Regulatory protein rop	rop	rop	Replication	Regulatory protein rop
ERR314309_2	Prodigal:002006	CDS	4127	4450	+	hypothetical protein	hypothetical	Hypothetical	Hypothetical	hypothetical protein
ERR314309_2	Prodigal:002006	CDS	4419	4655	+	hypothetical protein	hypothetical	Hypothetical	Hypothetical	hypothetical protein
ERR314309_2	Prodigal:002006	CDS	4675	5094	-	hypothetical protein	hypothetical	Hypothetical	Hypothetical	hypothetical protein
ERR314308	Prodigal:002006	CDS	129	548	-	hypothetical protein	hypothetical	Hypothetical	Hypothetical	hypothetical protein
ERR314308	Prodigal:002006	CDS	629	1066	-	hypothetical protein	hypothetical	Hypothetical	Hypothetical	hypothetical protein
ERR314308	Prodigal:002006	CDS	1326	2891	+	Colicin-E1	cea	Bacteriocin	Host Functions	Colicin-E1
ERR314308	Prodigal:002006	CDS	2888	3229	-	hypothetical protein	hypothetical	Hypothetical	Hypothetical	hypothetical protein
ERR314308	Prodigal:002006	CDS	3277	3414	+	Lysis protein for colicin N	cnl	Bacteriocin Release	Host Functions	Lysis protein for colicin N
ERR314308	Prodigal:002006	CDS	3992	4177	+	hypothetical protein	hypothetical	Hypothetical	Hypothetical	hypothetical protein
ERR314308	Prodigal:002006	CDS	4256	4450	-	Regulatory protein rop	rop	rop	Replication	Regulatory protein rop
ERR314308	Prodigal:002006	CDS	4734	5057	+	hypothetical protein	hypothetical	Hypothetical	Hypothetical	hypothetical protein
ERR316939_1	Prodigal:002006	CDS	129	548	-	hypothetical protein	hypothetical	Hypothetical	Hypothetical	hypothetical protein
ERR316939_1	Prodigal:002006	CDS	629	1066	-	hypothetical protein	hypothetical	Hypothetical	Hypothetical	hypothetical protein
ERR316939_1	Prodigal:002006	CDS	1326	2891	+	Colicin-E1	cea	Bacteriocin	Host Functions	Colicin-E1
ERR316939_1	Prodigal:002006	CDS	2888	3229	-	hypothetical protein	hypothetical	Hypothetical	Hypothetical	hypothetical protein
ERR316939_1	Prodigal:002006	CDS	3277	3414	+	Lysis protein for colicin N	cnl	Bacteriocin Release	Host Functions	Lysis protein for colicin N
ERR316939_1	Prodigal:002006	CDS	3992	4177	+	hypothetical protein	hypothetical	Hypothetical	Hypothetical	hypothetical protein
ERR316939_1	Prodigal:002006	CDS	4256	4450	-	Regulatory protein rop	rop	rop	Replication	Regulatory protein rop
ERR316939_1	Prodigal:002006	CDS	4734	5057	+	hypothetical protein	hypothetical	Hypothetical	Hypothetical	hypothetical protein
ERR314339	Prodigal:002006	CDS	96	419	-	hypothetical protein	hypothetical	Hypothetical	Hypothetical	hypothetical protein
ERR314339	Prodigal:002006	CDS	703	897	+	Regulatory protein rop	rop	rop	Replication	Regulatory protein rop
ERR314339	Prodigal:002006	CDS	976	1161	-	hypothetical protein	hypothetical	Hypothetical	Hypothetical	hypothetical protein
ERR314339	Prodigal:002006	CDS	1739	1876	-	Lysis protein for colicin N	cnl	Bacteriocin Release	Host Functions	Lysis protein for colicin N
ERR314339	Prodigal:002006	CDS	1924	2265	+	hypothetical protein	hypothetical	Hypothetical	Hypothetical	hypothetical protein
ERR314339	Prodigal:002006	CDS	2262	3827	-	Colicin-E1	cea	Bacteriocin	Host Functions	Colicin-E1
ERR314339	Prodigal:002006	CDS	4087	4524	+	hypothetical protein	hypothetical	Hypothetical	Hypothetical	hypothetical protein
ERR314339	Prodigal:002006	CDS	4605	5024	+	hypothetical protein	hypothetical	Hypothetical	Hypothetical	hypothetical protein
ERR314390	Prodigal:002006	CDS	129	548	-	hypothetical protein	hypothetical	Hypothetical	Hypothetical	hypothetical protein
ERR314390	Prodigal:002006	CDS	629	1066	-	hypothetical protein	hypothetical	Hypothetical	Hypothetical	hypothetical protein
ERR314390	Prodigal:002006	CDS	1326	2891	+	Colicin-E1	cea	Bacteriocin	Host Functions	Colicin-E1
ERR314390	Prodigal:002006	CDS	2888	3229	-	hypothetical protein	hypothetical	Hypothetical	Hypothetical	hypothetical protein
ERR314390	Prodigal:002006	CDS	3277	3414	+	Lysis protein for colicin N	cnl	Bacteriocin Release	Host Functions	Lysis protein for colicin N
ERR314390	Prodigal:002006	CDS	3992	4177	+	hypothetical protein	hypothetical	Hypothetical	Hypothetical	hypothetical protein
ERR314390	Prodigal:002006	CDS	4256	4450	-	Regulatory protein rop	rop	rop	Replication	Regulatory protein rop
ERR314390	Prodigal:002006	CDS	4734	5057	+	hypothetical protein	hypothetical	Hypothetical	Hypothetical	hypothetical protein
ERR279241	Prodigal:002006	CDS	140	361	+	hypothetical protein	hypothetical	Hypothetical	Hypothetical	hypothetical protein
ERR279241	Prodigal:002006	CDS	329	472	-	hypothetical protein	hypothetical	Hypothetical	Hypothetical	hypothetical protein
ERR279241	Prodigal:002006	CDS	450	2015	-	DNA relaxase MbeA	mobA	mobA	Mobilization	DNA relaxase MbeA
ERR279241	Prodigal:002006	CDS	2005	2343	-	Mobilization protein MbeC	mobC	mobC	Mobilization	Mobilization protein MbeC
ERR279241	Prodigal:002006	CDS	2392	2583	+	Regulatory protein rop	rop	rop	Replication	Regulatory protein rop
ERR279241	Prodigal:002006	CDS	4077	5174	+	hypothetical protein	hypothetical	Hypothetical	Hypothetical	hypothetical protein
ERR317008	Prodigal:002006	CDS	68	313	+	Mobilization protein MbeC	mobC	mobC	Mobilization	Mobilization protein MbeC
ERR317008	Prodigal:002006	CDS	303	1868	+	DNA relaxase MbeA	mobA	mobA	Mobilization	DNA relaxase MbeA
ERR317008	Prodigal:002006	CDS	1846	1989	+	hypothetical protein	hypothetical	Hypothetical	Hypothetical	hypothetical protein
ERR317008	Prodigal:002006	CDS	1957	2178	-	hypothetical protein	hypothetical	Hypothetical	Hypothetical	hypothetical protein
ERR317008	Prodigal:002006	CDS	2306	2602	-	hypothetical protein	hypothetical	Hypothetical	Hypothetical	hypothetical protein
ERR317008	Prodigal:002006	CDS	2814	3011	+	hypothetical protein	hypothetical	Hypothetical	Hypothetical	hypothetical protein
ERR317008	Prodigal:002006	CDS	3029	3313	+	hypothetical protein	hypothetical	Hypothetical	Hypothetical	hypothetical protein
ERR317008	Prodigal:002006	CDS	3377	3766	-	hypothetical protein	hypothetical	Hypothetical	Hypothetical	hypothetical protein
ERR317008	Prodigal:002006	CDS	4953	5144	-	Regulatory protein rop	rop	rop	Replication	Regulatory protein rop
ERR314349	Prodigal:002006	CDS	129	1694	+	DNA relaxase MbeA	mobA	mobA	Mobilization	DNA relaxase MbeA
ERR314349	Prodigal:002006	CDS	1672	1779	+	hypothetical protein	hypothetical	Hypothetical	Hypothetical	hypothetical protein
ERR314349	Prodigal:002006	CDS	1736	1849	+	hypothetical protein	hypothetical	Hypothetical	Hypothetical	hypothetical protein
ERR314349	Prodigal:002006	CDS	2068	3120	+	hypothetical protein	hypothetical	Hypothetical	Hypothetical	hypothetical protein
ERR314349	Prodigal:002006	CDS	3122	3988	+	hypothetical protein	hypothetical	Hypothetical	Hypothetical	hypothetical protein
ERR314349	Prodigal:002006	CDS	4429	4689	-	hypothetical protein	hypothetical	Hypothetical	Hypothetical	hypothetical protein
ERR314349	Prodigal:002006	CDS	4818	5168	+	hypothetical protein	hypothetical	Hypothetical	Hypothetical	hypothetical protein
ERR316993	Prodigal:002006	CDS	49	996	-	Colicin-E1	cea	Bacteriocin	Host Functions	Colicin-E1
ERR316993	Prodigal:002006	CDS	1256	1693	+	hypothetical protein	hypothetical	Hypothetical	Hypothetical	hypothetical protein
ERR316993	Prodigal:002006	CDS	1774	2193	+	hypothetical protein	hypothetical	Hypothetical	Hypothetical	hypothetical protein
ERR316993	Prodigal:002006	CDS	2213	2449	-	hypothetical protein	hypothetical	Hypothetical	Hypothetical	hypothetical protein
ERR316993	Prodigal:002006	CDS	2418	2741	-	hypothetical protein	hypothetical	Hypothetical	Hypothetical	hypothetical protein
ERR316993	Prodigal:002006	CDS	3025	3219	+	Regulatory protein rop	rop	rop	Replication	Regulatory protein rop
ERR316993	Prodigal:002006	CDS	3298	3483	-	hypothetical protein	hypothetical	Hypothetical	Hypothetical	hypothetical protein
ERR316993	Prodigal:002006	CDS	4061	4198	-	Lysis protein for colicin N	cnl	Bacteriocin Release	Host Functions	Lysis protein for colicin N
ERR316993	Prodigal:002006	CDS	4246	4587	+	hypothetical protein	hypothetical	Hypothetical	Hypothetical	hypothetical protein
ERR316993	Prodigal:002006	CDS	4584	5156	-	Colicin-E1	cea	Bacteriocin	Host Functions	Colicin-E1
ERR316945	Prodigal:002006	CDS	50	997	-	Colicin-E1	cea	Bacteriocin	Host Functions	Colicin-E1
ERR316945	Prodigal:002006	CDS	1257	1694	+	hypothetical protein	hypothetical	Hypothetical	Hypothetical	hypothetical protein
ERR316945	Prodigal:002006	CDS	1775	2194	+	hypothetical protein	hypothetical	Hypothetical	Hypothetical	hypothetical protein
ERR316945	Prodigal:002006	CDS	2214	2450	-	hypothetical protein	hypothetical	Hypothetical	Hypothetical	hypothetical protein
ERR316945	Prodigal:002006	CDS	2419	2742	-	hypothetical protein	hypothetical	Hypothetical	Hypothetical	hypothetical protein
ERR316945	Prodigal:002006	CDS	3026	3220	+	Regulatory protein rop	rop	rop	Replication	Regulatory protein rop
ERR316945	Prodigal:002006	CDS	3299	3484	-	hypothetical protein	hypothetical	Hypothetical	Hypothetical	hypothetical protein
ERR316945	Prodigal:002006	CDS	4062	4199	-	Lysis protein for colicin N	cnl	Bacteriocin Release	Host Functions	Lysis protein for colicin N
ERR316945	Prodigal:002006	CDS	4247	4588	+	hypothetical protein	hypothetical	Hypothetical	Hypothetical	hypothetical protein
ERR316945	Prodigal:002006	CDS	4585	5157	-	Colicin-E1	cea	Bacteriocin	Host Functions	Colicin-E1
ERR316956	Prodigal:002006	CDS	49	996	-	Colicin-E1	cea	Bacteriocin	Host Functions	Colicin-E1
ERR316956	Prodigal:002006	CDS	1256	1693	+	hypothetical protein	hypothetical	Hypothetical	Hypothetical	hypothetical protein
ERR316956	Prodigal:002006	CDS	1774	2193	+	hypothetical protein	hypothetical	Hypothetical	Hypothetical	hypothetical protein
ERR316956	Prodigal:002006	CDS	2213	2449	-	hypothetical protein	hypothetical	Hypothetical	Hypothetical	hypothetical protein
ERR316956	Prodigal:002006	CDS	2418	2741	-	hypothetical protein	hypothetical	Hypothetical	Hypothetical	hypothetical protein
ERR316956	Prodigal:002006	CDS	3025	3219	+	Regulatory protein rop	rop	rop	Replication	Regulatory protein rop
ERR316956	Prodigal:002006	CDS	3298	3483	-	hypothetical protein	hypothetical	Hypothetical	Hypothetical	hypothetical protein
ERR316956	Prodigal:002006	CDS	4061	4198	-	Lysis protein for colicin N	cnl	Bacteriocin Release	Host Functions	Lysis protein for colicin N
ERR316956	Prodigal:002006	CDS	4246	4587	+	hypothetical protein	hypothetical	Hypothetical	Hypothetical	hypothetical protein
ERR316956	Prodigal:002006	CDS	4584	5156	-	Colicin-E1	cea	Bacteriocin	Host Functions	Colicin-E1
ERR316996	Prodigal:002006	CDS	50	997	-	Colicin-E1	cea	Bacteriocin	Host Functions	Colicin-E1
ERR316996	Prodigal:002006	CDS	1257	1694	+	hypothetical protein	hypothetical	Hypothetical	Hypothetical	hypothetical protein
ERR316996	Prodigal:002006	CDS	1775	2194	+	hypothetical protein	hypothetical	Hypothetical	Hypothetical	hypothetical protein
ERR316996	Prodigal:002006	CDS	2214	2450	-	hypothetical protein	hypothetical	Hypothetical	Hypothetical	hypothetical protein
ERR316996	Prodigal:002006	CDS	2419	2742	-	hypothetical protein	hypothetical	Hypothetical	Hypothetical	hypothetical protein
ERR316996	Prodigal:002006	CDS	3026	3220	+	Regulatory protein rop	rop	rop	Replication	Regulatory protein rop
ERR316996	Prodigal:002006	CDS	3299	3484	-	hypothetical protein	hypothetical	Hypothetical	Hypothetical	hypothetical protein
ERR316996	Prodigal:002006	CDS	4062	4199	-	Lysis protein for colicin N	cnl	Bacteriocin Release	Host Functions	Lysis protein for colicin N
ERR316996	Prodigal:002006	CDS	4247	4588	+	hypothetical protein	hypothetical	Hypothetical	Hypothetical	hypothetical protein
ERR316996	Prodigal:002006	CDS	4585	5157	-	Colicin-E1	cea	Bacteriocin	Host Functions	Colicin-E1
ERR316955	Prodigal:002006	CDS	51	998	-	Colicin-E1	cea	Bacteriocin	Host Functions	Colicin-E1
ERR316955	Prodigal:002006	CDS	1258	1695	+	hypothetical protein	hypothetical	Hypothetical	Hypothetical	hypothetical protein
ERR316955	Prodigal:002006	CDS	1776	2195	+	hypothetical protein	hypothetical	Hypothetical	Hypothetical	hypothetical protein
ERR316955	Prodigal:002006	CDS	2215	2451	-	hypothetical protein	hypothetical	Hypothetical	Hypothetical	hypothetical protein
ERR316955	Prodigal:002006	CDS	2420	2743	-	hypothetical protein	hypothetical	Hypothetical	Hypothetical	hypothetical protein
ERR316955	Prodigal:002006	CDS	3027	3221	+	Regulatory protein rop	rop	rop	Replication	Regulatory protein rop
ERR316955	Prodigal:002006	CDS	3300	3485	-	hypothetical protein	hypothetical	Hypothetical	Hypothetical	hypothetical protein
ERR316955	Prodigal:002006	CDS	4063	4200	-	Lysis protein for colicin N	cnl	Bacteriocin Release	Host Functions	Lysis protein for colicin N
ERR316955	Prodigal:002006	CDS	4248	4589	+	hypothetical protein	hypothetical	Hypothetical	Hypothetical	hypothetical protein
ERR316955	Prodigal:002006	CDS	4586	5158	-	Colicin-E1	cea	Bacteriocin	Host Functions	Colicin-E1
ERR316965	Prodigal:002006	CDS	51	998	-	Colicin-E1	cea	Bacteriocin	Host Functions	Colicin-E1
ERR316965	Prodigal:002006	CDS	1258	1695	+	hypothetical protein	hypothetical	Hypothetical	Hypothetical	hypothetical protein
ERR316965	Prodigal:002006	CDS	1776	2195	+	hypothetical protein	hypothetical	Hypothetical	Hypothetical	hypothetical protein
ERR316965	Prodigal:002006	CDS	2215	2451	-	hypothetical protein	hypothetical	Hypothetical	Hypothetical	hypothetical protein
ERR316965	Prodigal:002006	CDS	2420	2743	-	hypothetical protein	hypothetical	Hypothetical	Hypothetical	hypothetical protein
ERR316965	Prodigal:002006	CDS	3027	3221	+	Regulatory protein rop	rop	rop	Replication	Regulatory protein rop
ERR316965	Prodigal:002006	CDS	3300	3485	-	hypothetical protein	hypothetical	Hypothetical	Hypothetical	hypothetical protein
ERR316965	Prodigal:002006	CDS	4063	4200	-	Lysis protein for colicin N	cnl	Bacteriocin Release	Host Functions	Lysis protein for colicin N
ERR316965	Prodigal:002006	CDS	4248	4589	+	hypothetical protein	hypothetical	Hypothetical	Hypothetical	hypothetical protein
ERR316965	Prodigal:002006	CDS	4586	5158	-	Colicin-E1	cea	Bacteriocin	Host Functions	Colicin-E1
ERR316958	Prodigal:002006	CDS	51	998	-	Colicin-E1	cea	Bacteriocin	Host Functions	Colicin-E1
ERR316958	Prodigal:002006	CDS	1258	1695	+	hypothetical protein	hypothetical	Hypothetical	Hypothetical	hypothetical protein
ERR316958	Prodigal:002006	CDS	1776	2195	+	hypothetical protein	hypothetical	Hypothetical	Hypothetical	hypothetical protein
ERR316958	Prodigal:002006	CDS	2215	2451	-	hypothetical protein	hypothetical	Hypothetical	Hypothetical	hypothetical protein
ERR316958	Prodigal:002006	CDS	2420	2743	-	hypothetical protein	hypothetical	Hypothetical	Hypothetical	hypothetical protein
ERR316958	Prodigal:002006	CDS	3027	3221	+	Regulatory protein rop	rop	rop	Replication	Regulatory protein rop
ERR316958	Prodigal:002006	CDS	3300	3485	-	hypothetical protein	hypothetical	Hypothetical	Hypothetical	hypothetical protein
ERR316958	Prodigal:002006	CDS	4063	4200	-	Lysis protein for colicin N	cnl	Bacteriocin Release	Host Functions	Lysis protein for colicin N
ERR316958	Prodigal:002006	CDS	4248	4589	+	hypothetical protein	hypothetical	Hypothetical	Hypothetical	hypothetical protein
ERR316958	Prodigal:002006	CDS	4586	5158	-	Colicin-E1	cea	Bacteriocin	Host Functions	Colicin-E1
ERR204290	Prodigal:002006	CDS	323	520	+	hypothetical protein	hypothetical	Hypothetical	Hypothetical	hypothetical protein
ERR204290	Prodigal:002006	CDS	538	822	+	hypothetical protein	hypothetical	Hypothetical	Hypothetical	hypothetical protein
ERR204290	Prodigal:002006	CDS	886	1275	-	hypothetical protein	hypothetical	Hypothetical	Hypothetical	hypothetical protein
ERR204290	Prodigal:002006	CDS	2462	2653	-	Regulatory protein rop	rop	rop	Replication	Regulatory protein rop
ERR204290	Prodigal:002006	CDS	2718	3041	+	Mobilization protein MbeC	mobC	mobC	Mobilization	Mobilization protein MbeC
ERR204290	Prodigal:002006	CDS	3031	4596	+	DNA relaxase MbeA	mobA	mobA	Mobilization	DNA relaxase MbeA
ERR204290	Prodigal:002006	CDS	4574	4717	+	hypothetical protein	hypothetical	Hypothetical	Hypothetical	hypothetical protein
ERR204290	Prodigal:002006	CDS	4685	4906	-	hypothetical protein	hypothetical	Hypothetical	Hypothetical	hypothetical protein
ERR204290	Prodigal:002006	CDS	5034	5330	-	hypothetical protein	hypothetical	Hypothetical	Hypothetical	hypothetical protein
ERR316969	Prodigal:002006	CDS	51	998	-	Colicin-E1	cea	Bacteriocin	Host Functions	Colicin-E1
ERR316969	Prodigal:002006	CDS	1258	1695	+	hypothetical protein	hypothetical	Hypothetical	Hypothetical	hypothetical protein
ERR316969	Prodigal:002006	CDS	1776	2195	+	hypothetical protein	hypothetical	Hypothetical	Hypothetical	hypothetical protein
ERR316969	Prodigal:002006	CDS	2215	2451	-	hypothetical protein	hypothetical	Hypothetical	Hypothetical	hypothetical protein
ERR316969	Prodigal:002006	CDS	2420	2743	-	hypothetical protein	hypothetical	Hypothetical	Hypothetical	hypothetical protein
ERR316969	Prodigal:002006	CDS	3027	3221	+	Regulatory protein rop	rop	rop	Replication	Regulatory protein rop
ERR316969	Prodigal:002006	CDS	3300	3485	-	hypothetical protein	hypothetical	Hypothetical	Hypothetical	hypothetical protein
ERR316969	Prodigal:002006	CDS	4063	4200	-	Lysis protein for colicin N	cnl	Bacteriocin Release	Host Functions	Lysis protein for colicin N
ERR316969	Prodigal:002006	CDS	4248	4589	+	hypothetical protein	hypothetical	Hypothetical	Hypothetical	hypothetical protein
ERR316969	Prodigal:002006	CDS	4586	5158	-	Colicin-E1	cea	Bacteriocin	Host Functions	Colicin-E1
ERR317011	Prodigal:002006	CDS	43	327	+	IS21 family transposase IS21	IS21	Transposition	Transposition/Recombination	IS21 family transposase IS21
ERR317011	Prodigal:002006	CDS	287	1225	-	Colicin-E1	cea	Bacteriocin	Host Functions	Colicin-E1
ERR317011	Prodigal:002006	CDS	1485	1922	+	hypothetical protein	hypothetical	Hypothetical	Hypothetical	hypothetical protein
ERR317011	Prodigal:002006	CDS	2003	2422	+	hypothetical protein	hypothetical	Hypothetical	Hypothetical	hypothetical protein
ERR317011	Prodigal:002006	CDS	2442	2678	-	hypothetical protein	hypothetical	Hypothetical	Hypothetical	hypothetical protein
ERR317011	Prodigal:002006	CDS	2647	2970	-	hypothetical protein	hypothetical	Hypothetical	Hypothetical	hypothetical protein
ERR317011	Prodigal:002006	CDS	3254	3448	+	Regulatory protein rop	rop	rop	Replication	Regulatory protein rop
ERR317011	Prodigal:002006	CDS	3527	3712	-	hypothetical protein	hypothetical	Hypothetical	Hypothetical	hypothetical protein
ERR317011	Prodigal:002006	CDS	4290	4427	-	Lysis protein for colicin N	cnl	Bacteriocin Release	Host Functions	Lysis protein for colicin N
ERR317011	Prodigal:002006	CDS	4475	4816	+	hypothetical protein	hypothetical	Hypothetical	Hypothetical	hypothetical protein
ERR317011	Prodigal:002006	CDS	4813	5385	-	Colicin-E1	cea	Bacteriocin	Host Functions	Colicin-E1
ERR316972	Prodigal:002006	CDS	369	1316	-	Colicin-E1	cea	Bacteriocin	Host Functions	Colicin-E1
ERR316972	Prodigal:002006	CDS	1576	2013	+	hypothetical protein	hypothetical	Hypothetical	Hypothetical	hypothetical protein
ERR316972	Prodigal:002006	CDS	2094	2513	+	hypothetical protein	hypothetical	Hypothetical	Hypothetical	hypothetical protein
ERR316972	Prodigal:002006	CDS	2533	2769	-	hypothetical protein	hypothetical	Hypothetical	Hypothetical	hypothetical protein
ERR316972	Prodigal:002006	CDS	2738	3061	-	hypothetical protein	hypothetical	Hypothetical	Hypothetical	hypothetical protein
ERR316972	Prodigal:002006	CDS	3345	3539	+	Regulatory protein rop	rop	rop	Replication	Regulatory protein rop
ERR316972	Prodigal:002006	CDS	3618	3803	-	hypothetical protein	hypothetical	Hypothetical	Hypothetical	hypothetical protein
ERR316972	Prodigal:002006	CDS	4381	4518	-	Lysis protein for colicin N	cnl	Bacteriocin Release	Host Functions	Lysis protein for colicin N
ERR316972	Prodigal:002006	CDS	4566	4907	+	hypothetical protein	hypothetical	Hypothetical	Hypothetical	hypothetical protein
ERR316972	Prodigal:002006	CDS	4904	5476	-	Colicin-E1	cea	Bacteriocin	Host Functions	Colicin-E1
ERR316990	Prodigal:002006	CDS	369	1316	-	Colicin-E1	cea	Bacteriocin	Host Functions	Colicin-E1
ERR316990	Prodigal:002006	CDS	1576	2013	+	hypothetical protein	hypothetical	Hypothetical	Hypothetical	hypothetical protein
ERR316990	Prodigal:002006	CDS	2094	2513	+	hypothetical protein	hypothetical	Hypothetical	Hypothetical	hypothetical protein
ERR316990	Prodigal:002006	CDS	2533	2769	-	hypothetical protein	hypothetical	Hypothetical	Hypothetical	hypothetical protein
ERR316990	Prodigal:002006	CDS	2738	3061	-	hypothetical protein	hypothetical	Hypothetical	Hypothetical	hypothetical protein
ERR316990	Prodigal:002006	CDS	3345	3539	+	Regulatory protein rop	rop	rop	Replication	Regulatory protein rop
ERR316990	Prodigal:002006	CDS	3618	3803	-	hypothetical protein	hypothetical	Hypothetical	Hypothetical	hypothetical protein
ERR316990	Prodigal:002006	CDS	4381	4518	-	Lysis protein for colicin N	cnl	Bacteriocin Release	Host Functions	Lysis protein for colicin N
ERR316990	Prodigal:002006	CDS	4566	4907	+	hypothetical protein	hypothetical	Hypothetical	Hypothetical	hypothetical protein
ERR316990	Prodigal:002006	CDS	4904	5476	-	Colicin-E1	cea	Bacteriocin	Host Functions	Colicin-E1
ERR317004	Prodigal:002006	CDS	389	1336	-	Colicin-E1	cea	Bacteriocin	Host Functions	Colicin-E1
ERR317004	Prodigal:002006	CDS	1596	2033	+	hypothetical protein	hypothetical	Hypothetical	Hypothetical	hypothetical protein
ERR317004	Prodigal:002006	CDS	2114	2533	+	hypothetical protein	hypothetical	Hypothetical	Hypothetical	hypothetical protein
ERR317004	Prodigal:002006	CDS	2553	2789	-	hypothetical protein	hypothetical	Hypothetical	Hypothetical	hypothetical protein
ERR317004	Prodigal:002006	CDS	2758	3081	-	hypothetical protein	hypothetical	Hypothetical	Hypothetical	hypothetical protein
ERR317004	Prodigal:002006	CDS	3365	3559	+	Regulatory protein rop	rop	rop	Replication	Regulatory protein rop
ERR317004	Prodigal:002006	CDS	3638	3823	-	hypothetical protein	hypothetical	Hypothetical	Hypothetical	hypothetical protein
ERR317004	Prodigal:002006	CDS	4401	4538	-	Lysis protein for colicin N	cnl	Bacteriocin Release	Host Functions	Lysis protein for colicin N
ERR317004	Prodigal:002006	CDS	4586	4927	+	hypothetical protein	hypothetical	Hypothetical	Hypothetical	hypothetical protein
ERR317004	Prodigal:002006	CDS	4924	5496	-	Colicin-E1	cea	Bacteriocin	Host Functions	Colicin-E1
ERR316986	Prodigal:002006	CDS	369	1316	-	Colicin-E1	cea	Bacteriocin	Host Functions	Colicin-E1
ERR316986	Prodigal:002006	CDS	1576	2013	+	hypothetical protein	hypothetical	Hypothetical	Hypothetical	hypothetical protein
ERR316986	Prodigal:002006	CDS	2094	2513	+	hypothetical protein	hypothetical	Hypothetical	Hypothetical	hypothetical protein
ERR316986	Prodigal:002006	CDS	2533	2769	-	hypothetical protein	hypothetical	Hypothetical	Hypothetical	hypothetical protein
ERR316986	Prodigal:002006	CDS	2738	3061	-	hypothetical protein	hypothetical	Hypothetical	Hypothetical	hypothetical protein
ERR316986	Prodigal:002006	CDS	3345	3539	+	Regulatory protein rop	rop	rop	Replication	Regulatory protein rop
ERR316986	Prodigal:002006	CDS	3618	3803	-	hypothetical protein	hypothetical	Hypothetical	Hypothetical	hypothetical protein
ERR316986	Prodigal:002006	CDS	4381	4518	-	Lysis protein for colicin N	cnl	Bacteriocin Release	Host Functions	Lysis protein for colicin N
ERR316986	Prodigal:002006	CDS	4566	4907	+	hypothetical protein	hypothetical	Hypothetical	Hypothetical	hypothetical protein
ERR316986	Prodigal:002006	CDS	4904	5476	-	Colicin-E1	cea	Bacteriocin	Host Functions	Colicin-E1
ERR230375_2	Prodigal:002006	CDS	70	336	+	DNA relaxase MbeA	mobA	mobA	Mobilization	DNA relaxase MbeA
ERR230375_2	Prodigal:002006	CDS	314	421	+	hypothetical protein	hypothetical	Hypothetical	Hypothetical	hypothetical protein
ERR230375_2	Prodigal:002006	CDS	378	491	+	hypothetical protein	hypothetical	Hypothetical	Hypothetical	hypothetical protein
ERR230375_2	Prodigal:002006	CDS	710	1762	+	hypothetical protein	hypothetical	Hypothetical	Hypothetical	hypothetical protein
ERR230375_2	Prodigal:002006	CDS	1764	2630	+	hypothetical protein	hypothetical	Hypothetical	Hypothetical	hypothetical protein
ERR230375_2	Prodigal:002006	CDS	3071	3331	-	hypothetical protein	hypothetical	Hypothetical	Hypothetical	hypothetical protein
ERR230375_2	Prodigal:002006	CDS	3460	3810	+	hypothetical protein	hypothetical	Hypothetical	Hypothetical	hypothetical protein
ERR230375_2	Prodigal:002006	CDS	3833	4024	-	Regulatory protein rop	rop	rop	Replication	Regulatory protein rop
ERR230375_2	Prodigal:002006	CDS	4089	4412	+	Mobilization protein MbeC	mobC	mobC	Mobilization	Mobilization protein MbeC
ERR230375_2	Prodigal:002006	CDS	5090	5620	+	hypothetical protein	hypothetical	Hypothetical	Hypothetical	hypothetical protein
ERR230436	Prodigal:002006	CDS	120	344	+	Regulatory protein rop	rop	rop	Replication	Regulatory protein rop
ERR230436	Prodigal:002006	CDS	367	717	-	hypothetical protein	hypothetical	Hypothetical	Hypothetical	hypothetical protein
ERR230436	Prodigal:002006	CDS	846	1106	+	hypothetical protein	hypothetical	Hypothetical	Hypothetical	hypothetical protein
ERR230436	Prodigal:002006	CDS	1547	2413	-	hypothetical protein	hypothetical	Hypothetical	Hypothetical	hypothetical protein
ERR230436	Prodigal:002006	CDS	2415	3467	-	hypothetical protein	hypothetical	Hypothetical	Hypothetical	hypothetical protein
ERR230436	Prodigal:002006	CDS	3686	3799	-	hypothetical protein	hypothetical	Hypothetical	Hypothetical	hypothetical protein
ERR230436	Prodigal:002006	CDS	3756	3863	-	hypothetical protein	hypothetical	Hypothetical	Hypothetical	hypothetical protein
ERR230436	Prodigal:002006	CDS	3841	5406	-	DNA relaxase MbeA	mobA	mobA	Mobilization	DNA relaxase MbeA
ERR230436	Prodigal:002006	CDS	5396	5641	-	Mobilization protein MbeC	mobC	mobC	Mobilization	Mobilization protein MbeC
ERR317001_2	Prodigal:002006	CDS	215	1780	+	DNA relaxase MbeA	mobA	mobA	Mobilization	DNA relaxase MbeA
ERR317001_2	Prodigal:002006	CDS	1758	1865	+	hypothetical protein	hypothetical	Hypothetical	Hypothetical	hypothetical protein
ERR317001_2	Prodigal:002006	CDS	1822	1935	+	hypothetical protein	hypothetical	Hypothetical	Hypothetical	hypothetical protein
ERR317001_2	Prodigal:002006	CDS	2154	3206	+	hypothetical protein	hypothetical	Hypothetical	Hypothetical	hypothetical protein
ERR317001_2	Prodigal:002006	CDS	3208	4074	+	hypothetical protein	hypothetical	Hypothetical	Hypothetical	hypothetical protein
ERR317001_2	Prodigal:002006	CDS	4515	4775	-	hypothetical protein	hypothetical	Hypothetical	Hypothetical	hypothetical protein
ERR317001_2	Prodigal:002006	CDS	4904	5254	+	hypothetical protein	hypothetical	Hypothetical	Hypothetical	hypothetical protein
ERR317001_2	Prodigal:002006	CDS	5277	5501	-	Regulatory protein rop	rop	rop	Replication	Regulatory protein rop
ERR279250	Prodigal:002006	CDS	225	1790	+	DNA relaxase MbeA	mobA	mobA	Mobilization	DNA relaxase MbeA
ERR279250	Prodigal:002006	CDS	1768	1875	+	hypothetical protein	hypothetical	Hypothetical	Hypothetical	hypothetical protein
ERR279250	Prodigal:002006	CDS	1832	1945	+	hypothetical protein	hypothetical	Hypothetical	Hypothetical	hypothetical protein
ERR279250	Prodigal:002006	CDS	2164	3216	+	hypothetical protein	hypothetical	Hypothetical	Hypothetical	hypothetical protein
ERR279250	Prodigal:002006	CDS	3218	4084	+	hypothetical protein	hypothetical	Hypothetical	Hypothetical	hypothetical protein
ERR279250	Prodigal:002006	CDS	4525	4785	-	hypothetical protein	hypothetical	Hypothetical	Hypothetical	hypothetical protein
ERR279250	Prodigal:002006	CDS	4914	5264	+	hypothetical protein	hypothetical	Hypothetical	Hypothetical	hypothetical protein
ERR279250	Prodigal:002006	CDS	5287	5511	-	Regulatory protein rop	rop	rop	Replication	Regulatory protein rop
ERR316939_2	Prodigal:002006	CDS	215	1780	+	DNA relaxase MbeA	mobA	mobA	Mobilization	DNA relaxase MbeA
ERR316939_2	Prodigal:002006	CDS	1758	1865	+	hypothetical protein	hypothetical	Hypothetical	Hypothetical	hypothetical protein
ERR316939_2	Prodigal:002006	CDS	1822	1935	+	hypothetical protein	hypothetical	Hypothetical	Hypothetical	hypothetical protein
ERR316939_2	Prodigal:002006	CDS	2154	3206	+	hypothetical protein	hypothetical	Hypothetical	Hypothetical	hypothetical protein
ERR316939_2	Prodigal:002006	CDS	3208	4074	+	hypothetical protein	hypothetical	Hypothetical	Hypothetical	hypothetical protein
ERR316939_2	Prodigal:002006	CDS	4515	4775	-	hypothetical protein	hypothetical	Hypothetical	Hypothetical	hypothetical protein
ERR316939_2	Prodigal:002006	CDS	4904	5254	+	hypothetical protein	hypothetical	Hypothetical	Hypothetical	hypothetical protein
ERR316939_2	Prodigal:002006	CDS	5277	5501	-	Regulatory protein rop	rop	rop	Replication	Regulatory protein rop
ERR279251	Prodigal:002006	CDS	508	864	-	Mobilization protein MbeC	mobC	mobC	Mobilization	Mobilization protein MbeC
ERR279251	Prodigal:002006	CDS	896	1087	+	Regulatory protein rop	rop	rop	Replication	Regulatory protein rop
ERR279251	Prodigal:002006	CDS	1110	1460	-	hypothetical protein	hypothetical	Hypothetical	Hypothetical	hypothetical protein
ERR279251	Prodigal:002006	CDS	1589	1849	+	hypothetical protein	hypothetical	Hypothetical	Hypothetical	hypothetical protein
ERR279251	Prodigal:002006	CDS	2290	3156	-	hypothetical protein	hypothetical	Hypothetical	Hypothetical	hypothetical protein
ERR279251	Prodigal:002006	CDS	3158	4210	-	hypothetical protein	hypothetical	Hypothetical	Hypothetical	hypothetical protein
ERR279251	Prodigal:002006	CDS	4429	4542	-	hypothetical protein	hypothetical	Hypothetical	Hypothetical	hypothetical protein
ERR279251	Prodigal:002006	CDS	4499	4606	-	hypothetical protein	hypothetical	Hypothetical	Hypothetical	hypothetical protein
ERR279251	Prodigal:002006	CDS	4584	5573	-	DNA relaxase MbeA	mobA	mobA	Mobilization	DNA relaxase MbeA
ERR279249	Prodigal:002006	CDS	508	864	-	Mobilization protein MbeC	mobC	mobC	Mobilization	Mobilization protein MbeC
ERR279249	Prodigal:002006	CDS	896	1087	+	Regulatory protein rop	rop	rop	Replication	Regulatory protein rop
ERR279249	Prodigal:002006	CDS	1110	1460	-	hypothetical protein	hypothetical	Hypothetical	Hypothetical	hypothetical protein
ERR279249	Prodigal:002006	CDS	1589	1849	+	hypothetical protein	hypothetical	Hypothetical	Hypothetical	hypothetical protein
ERR279249	Prodigal:002006	CDS	2290	3156	-	hypothetical protein	hypothetical	Hypothetical	Hypothetical	hypothetical protein
ERR279249	Prodigal:002006	CDS	3158	4210	-	hypothetical protein	hypothetical	Hypothetical	Hypothetical	hypothetical protein
ERR279249	Prodigal:002006	CDS	4429	4542	-	hypothetical protein	hypothetical	Hypothetical	Hypothetical	hypothetical protein
ERR279249	Prodigal:002006	CDS	4499	4606	-	hypothetical protein	hypothetical	Hypothetical	Hypothetical	hypothetical protein
ERR279249	Prodigal:002006	CDS	4584	5573	-	DNA relaxase MbeA	mobA	mobA	Mobilization	DNA relaxase MbeA
ERR230392	Prodigal:002006	CDS	120	344	+	Regulatory protein rop	rop	rop	Replication	Regulatory protein rop
ERR230392	Prodigal:002006	CDS	1357	2424	-	hypothetical protein	hypothetical	Hypothetical	Hypothetical	hypothetical protein
ERR230392	Prodigal:002006	CDS	2501	3631	+	hypothetical protein	hypothetical	Hypothetical	Hypothetical	hypothetical protein
ERR230392	Prodigal:002006	CDS	3909	5462	-	DNA relaxase MbeA	mobA	mobA	Mobilization	DNA relaxase MbeA
ERR230392	Prodigal:002006	CDS	5452	5697	-	Mobilization protein MbeC	mobC	mobC	Mobilization	Mobilization protein MbeC
ERR316957_2	Prodigal:002006	CDS	44	958	+	hypothetical protein	hypothetical	Hypothetical	Hypothetical	hypothetical protein
ERR316957_2	Prodigal:002006	CDS	960	1826	+	hypothetical protein	hypothetical	Hypothetical	Hypothetical	hypothetical protein
ERR316957_2	Prodigal:002006	CDS	2270	2530	-	hypothetical protein	hypothetical	Hypothetical	Hypothetical	hypothetical protein
ERR316957_2	Prodigal:002006	CDS	3019	3210	-	Regulatory protein rop	rop	rop	Replication	Regulatory protein rop
ERR316957_2	Prodigal:002006	CDS	3242	3598	+	Mobilization protein MbeC	mobC	mobC	Mobilization	Mobilization protein MbeC
ERR316957_2	Prodigal:002006	CDS	3588	5153	+	DNA relaxase MbeA	mobA	mobA	Mobilization	DNA relaxase MbeA
ERR316957_2	Prodigal:002006	CDS	5131	5274	+	hypothetical protein	hypothetical	Hypothetical	Hypothetical	hypothetical protein
ERR316950_1	Prodigal:002006	CDS	225	1790	+	DNA relaxase MbeA	mobA	mobA	Mobilization	DNA relaxase MbeA
ERR316950_1	Prodigal:002006	CDS	1768	1911	+	hypothetical protein	hypothetical	Hypothetical	Hypothetical	hypothetical protein
ERR316950_1	Prodigal:002006	CDS	2403	3455	+	hypothetical protein	hypothetical	Hypothetical	Hypothetical	hypothetical protein
ERR316950_1	Prodigal:002006	CDS	3457	4323	+	hypothetical protein	hypothetical	Hypothetical	Hypothetical	hypothetical protein
ERR316950_1	Prodigal:002006	CDS	4767	5027	-	hypothetical protein	hypothetical	Hypothetical	Hypothetical	hypothetical protein
ERR316950_1	Prodigal:002006	CDS	5516	5740	-	Regulatory protein rop	rop	rop	Replication	Regulatory protein rop
ERR230450_4	Prodigal:002006	CDS	34	1254	+	DNA relaxase MbeA	mobA	mobA	Mobilization	DNA relaxase MbeA
ERR230450_4	Prodigal:002006	CDS	1465	1884	-	hypothetical protein	hypothetical	Hypothetical	Hypothetical	hypothetical protein
ERR230450_4	Prodigal:002006	CDS	1965	2402	-	hypothetical protein	hypothetical	Hypothetical	Hypothetical	hypothetical protein
ERR230450_4	Prodigal:002006	CDS	2662	4230	+	Colicin-E1	cea	Bacteriocin	Host Functions	Colicin-E1
ERR230450_4	Prodigal:002006	CDS	4227	4568	-	hypothetical protein	hypothetical	Hypothetical	Hypothetical	hypothetical protein
ERR230450_4	Prodigal:002006	CDS	4616	4753	+	Lysis protein for colicin N	cnl	Bacteriocin Release	Host Functions	Lysis protein for colicin N
ERR230450_4	Prodigal:002006	CDS	5333	5518	+	hypothetical protein	hypothetical	Hypothetical	Hypothetical	hypothetical protein
ERR230450_4	Prodigal:002006	CDS	5515	5694	+	hypothetical protein	hypothetical	Hypothetical	Hypothetical	hypothetical protein
ERR230450_4	Prodigal:002006	CDS	5780	6004	-	Regulatory protein rop	rop	rop	Replication	Regulatory protein rop
ERR279266	Prodigal:002006	CDS	322	1053	-	hypothetical protein	hypothetical	Hypothetical	Hypothetical	hypothetical protein
ERR279266	Prodigal:002006	CDS	1248	3218	+	hypothetical protein	hypothetical	Hypothetical	Hypothetical	hypothetical protein
ERR279266	Prodigal:002006	CDS	3816	4253	+	hypothetical protein	hypothetical	Hypothetical	Hypothetical	hypothetical protein
ERR279266	Prodigal:002006	CDS	4482	4631	-	hypothetical protein	hypothetical	Hypothetical	Hypothetical	hypothetical protein
ERR279266	Prodigal:002006	CDS	4716	4973	-	Colicin-E3 immunity protein	cim	Bacteriocin Immunity	Host Functions	Colicin-E3 immunity protein
ERR279266	Prodigal:002006	CDS	4983	6668	-	Colicin-E3	ceaC	Bacteriocin	Host Functions	cloacin WP_115243165.1
ERR314332	Prodigal:002006	CDS	302	487	+	hypothetical protein	hypothetical	Hypothetical	Hypothetical	hypothetical protein
ERR314332	Prodigal:002006	CDS	749	940	-	Regulatory protein rop	rop	rop	Replication	Regulatory protein rop
ERR314332	Prodigal:002006	CDS	988	1326	+	Mobilization protein MbeC	mobC	mobC	Mobilization	Mobilization protein MbeC
ERR314332	Prodigal:002006	CDS	1316	2905	+	DNA relaxase MbeA	mobA	mobA	Mobilization	DNA relaxase MbeA
ERR314332	Prodigal:002006	CDS	3492	4361	-	hypothetical protein	hypothetical	Hypothetical	Hypothetical	hypothetical protein
ERR314332	Prodigal:002006	CDS	4895	5080	+	hypothetical protein	hypothetical	Hypothetical	Hypothetical	hypothetical protein
ERR314332	Prodigal:002006	CDS	5342	5533	-	Regulatory protein rop	rop	rop	Replication	Regulatory protein rop
ERR314332	Prodigal:002006	CDS	5581	5919	+	Mobilization protein MbeC	mobC	mobC	Mobilization	Mobilization protein MbeC
ERR314332	Prodigal:002006	CDS	5909	7498	+	DNA relaxase MbeA	mobA	mobA	Mobilization	DNA relaxase MbeA
ERR314332	Prodigal:002006	CDS	8085	8954	-	hypothetical protein	hypothetical	Hypothetical	Hypothetical	hypothetical protein
ERR317006_2	Prodigal:002006	CDS	724	1005	+	hypothetical protein	hypothetical	Hypothetical	Hypothetical	hypothetical protein
ERR317006_2	Prodigal:002006	CDS	1402	1770	-	hypothetical protein	hypothetical	Hypothetical	Hypothetical	hypothetical protein
ERR317006_2	Prodigal:002006	CDS	2155	2304	-	hypothetical protein	hypothetical	Hypothetical	Hypothetical	hypothetical protein
ERR317006_2	Prodigal:002006	CDS	2549	3046	-	hypothetical protein	hypothetical	Hypothetical	Hypothetical	hypothetical protein
ERR317006_2	Prodigal:002006	CDS	3538	5058	+	hypothetical protein	hypothetical	Hypothetical	Hypothetical	hypothetical protein
ERR317006_2	Prodigal:002006	CDS	5745	6470	-	hypothetical protein	hypothetical	Hypothetical	Hypothetical	hypothetical protein
ERR317006_2	Prodigal:002006	CDS	7403	8512	-	Ferric enterobactin transport protein FepE	fepE	Transport/Metabolism	Host Functions	Ferric enterobactin transport protein FepE
ERR317006_2	Prodigal:002006	CDS	9359	9553	+	Regulatory protein rop	rop	rop	Replication	Regulatory protein rop
ERR314310	Prodigal:002006	CDS	553	942	+	hypothetical protein	hypothetical	Hypothetical	Hypothetical	hypothetical protein
ERR314310	Prodigal:002006	CDS	1006	1290	-	hypothetical protein	hypothetical	Hypothetical	Hypothetical	hypothetical protein
ERR314310	Prodigal:002006	CDS	1308	1505	-	hypothetical protein	hypothetical	Hypothetical	Hypothetical	hypothetical protein
ERR314310	Prodigal:002006	CDS	1717	2013	+	hypothetical protein	hypothetical	Hypothetical	Hypothetical	hypothetical protein
ERR314310	Prodigal:002006	CDS	2141	2362	+	hypothetical protein	hypothetical	Hypothetical	Hypothetical	hypothetical protein
ERR314310	Prodigal:002006	CDS	2330	2473	-	hypothetical protein	hypothetical	Hypothetical	Hypothetical	hypothetical protein
ERR314310	Prodigal:002006	CDS	2451	4016	-	DNA relaxase MbeA	mobA	mobA	Mobilization	DNA relaxase MbeA
ERR314310	Prodigal:002006	CDS	4006	4329	-	Mobilization protein MbeC	mobC	mobC	Mobilization	Mobilization protein MbeC
ERR314310	Prodigal:002006	CDS	4394	4585	+	Regulatory protein rop	rop	rop	Replication	Regulatory protein rop
ERR314310	Prodigal:002006	CDS	5608	5745	-	Lysis protein for colicin N	cnl	Bacteriocin Release	Host Functions	Lysis protein for colicin N
ERR314310	Prodigal:002006	CDS	5793	6134	+	hypothetical protein	hypothetical	Hypothetical	Hypothetical	hypothetical protein
ERR314310	Prodigal:002006	CDS	6131	7696	-	Colicin-E1	cea	Bacteriocin	Host Functions	Colicin-E1
ERR314310	Prodigal:002006	CDS	7956	8393	+	hypothetical protein	hypothetical	Hypothetical	Hypothetical	hypothetical protein
ERR314310	Prodigal:002006	CDS	8474	8893	+	hypothetical protein	hypothetical	Hypothetical	Hypothetical	hypothetical protein
ERR314310	Prodigal:002006	CDS	8913	9149	-	hypothetical protein	hypothetical	Hypothetical	Hypothetical	hypothetical protein
ERR314310	Prodigal:002006	CDS	9118	9441	-	hypothetical protein	hypothetical	Hypothetical	Hypothetical	hypothetical protein
ERR314310	Prodigal:002006	CDS	9725	9919	+	Regulatory protein rop	rop	rop	Replication	Regulatory protein rop
ERR314310	Prodigal:002006	CDS	9998	10183	-	hypothetical protein	hypothetical	Hypothetical	Hypothetical	hypothetical protein
ERR279213	Prodigal:002006	CDS	216	344	-	hypothetical protein	hypothetical	Hypothetical	Hypothetical	hypothetical protein
ERR279213	Prodigal:002006	CDS	507	731	+	hypothetical protein	hypothetical	Hypothetical	Hypothetical	hypothetical protein
ERR279213	Prodigal:002006	CDS	715	981	+	hypothetical protein	hypothetical	Hypothetical	Hypothetical	hypothetical protein
ERR279213	Prodigal:002006	CDS	1038	1283	-	hypothetical protein	hypothetical	Hypothetical	Hypothetical	hypothetical protein
ERR279213	Prodigal:002006	CDS	1610	3295	+	Colicin-E3	ceaC	Bacteriocin	Host Functions	cloacin WP_115243165.1
ERR279213	Prodigal:002006	CDS	3305	3562	+	Colicin-E3 immunity protein	cim	Bacteriocin Immunity	Host Functions	Colicin-E3 immunity protein
ERR279213	Prodigal:002006	CDS	3647	3796	+	hypothetical protein	hypothetical	Hypothetical	Hypothetical	hypothetical protein
ERR279213	Prodigal:002006	CDS	4025	4462	-	hypothetical protein	hypothetical	Hypothetical	Hypothetical	hypothetical protein
ERR279213	Prodigal:002006	CDS	5060	7030	-	hypothetical protein	hypothetical	Hypothetical	Hypothetical	hypothetical protein
ERR279213	Prodigal:002006	CDS	7225	7956	+	hypothetical protein	hypothetical	Hypothetical	Hypothetical	hypothetical protein
ERR279213	Prodigal:002006	CDS	7963	8493	+	hypothetical protein	hypothetical	Hypothetical	Hypothetical	hypothetical protein
ERR279213	Prodigal:002006	CDS	8521	8700	-	Regulatory protein rop	rop	rop	Replication	Regulatory protein rop
ERR279213	Prodigal:002006	CDS	8726	9154	-	hypothetical protein	hypothetical	Hypothetical	Hypothetical	hypothetical protein
ERR279213	Prodigal:002006	CDS	9318	9632	-	hypothetical protein	hypothetical	Hypothetical	Hypothetical	hypothetical protein
ERR279213	Prodigal:002006	CDS	9620	9898	-	hypothetical protein	hypothetical	Hypothetical	Hypothetical	hypothetical protein
ERR279213	Prodigal:002006	CDS	10219	10437	-	hypothetical protein	hypothetical	Hypothetical	Hypothetical	hypothetical protein
ERR279213	Prodigal:002006	CDS	10434	10805	-	hypothetical protein	hypothetical	Hypothetical	Hypothetical	hypothetical protein
ERR279212	Prodigal:002006	CDS	100	228	-	hypothetical protein	hypothetical	Hypothetical	Hypothetical	hypothetical protein
ERR279212	Prodigal:002006	CDS	391	615	+	hypothetical protein	hypothetical	Hypothetical	Hypothetical	hypothetical protein
ERR279212	Prodigal:002006	CDS	599	865	+	hypothetical protein	hypothetical	Hypothetical	Hypothetical	hypothetical protein
ERR279212	Prodigal:002006	CDS	922	1167	-	hypothetical protein	hypothetical	Hypothetical	Hypothetical	hypothetical protein
ERR279212	Prodigal:002006	CDS	1494	3179	+	Colicin-E3	ceaC	Bacteriocin	Host Functions	cloacin WP_115243165.1
ERR279212	Prodigal:002006	CDS	3189	3446	+	Colicin-E3 immunity protein	cim	Bacteriocin Immunity	Host Functions	Colicin-E3 immunity protein
ERR279212	Prodigal:002006	CDS	3531	3680	+	hypothetical protein	hypothetical	Hypothetical	Hypothetical	hypothetical protein
ERR279212	Prodigal:002006	CDS	3909	4346	-	hypothetical protein	hypothetical	Hypothetical	Hypothetical	hypothetical protein
ERR279212	Prodigal:002006	CDS	4944	6914	-	hypothetical protein	hypothetical	Hypothetical	Hypothetical	hypothetical protein
ERR279212	Prodigal:002006	CDS	7109	7840	+	hypothetical protein	hypothetical	Hypothetical	Hypothetical	hypothetical protein
ERR279212	Prodigal:002006	CDS	7847	8377	+	hypothetical protein	hypothetical	Hypothetical	Hypothetical	hypothetical protein
ERR279212	Prodigal:002006	CDS	8405	8584	-	Regulatory protein rop	rop	rop	Replication	Regulatory protein rop
ERR279212	Prodigal:002006	CDS	8610	9038	-	hypothetical protein	hypothetical	Hypothetical	Hypothetical	hypothetical protein
ERR279212	Prodigal:002006	CDS	9202	9516	-	hypothetical protein	hypothetical	Hypothetical	Hypothetical	hypothetical protein
ERR279212	Prodigal:002006	CDS	9504	9782	-	hypothetical protein	hypothetical	Hypothetical	Hypothetical	hypothetical protein
ERR279212	Prodigal:002006	CDS	10103	10321	-	hypothetical protein	hypothetical	Hypothetical	Hypothetical	hypothetical protein
ERR279212	Prodigal:002006	CDS	10318	10689	-	hypothetical protein	hypothetical	Hypothetical	Hypothetical	hypothetical protein
ERR314330	Prodigal:002006	CDS	452	889	-	hypothetical protein	hypothetical	Hypothetical	Hypothetical	hypothetical protein
ERR314330	Prodigal:002006	CDS	1487	3457	-	hypothetical protein	hypothetical	Hypothetical	Hypothetical	hypothetical protein
ERR314330	Prodigal:002006	CDS	3652	4383	+	hypothetical protein	hypothetical	Hypothetical	Hypothetical	hypothetical protein
ERR314330	Prodigal:002006	CDS	4390	4920	+	hypothetical protein	hypothetical	Hypothetical	Hypothetical	hypothetical protein
ERR314330	Prodigal:002006	CDS	4948	5127	-	Regulatory protein rop	rop	rop	Replication	Regulatory protein rop
ERR314330	Prodigal:002006	CDS	5153	5581	-	hypothetical protein	hypothetical	Hypothetical	Hypothetical	hypothetical protein
ERR314330	Prodigal:002006	CDS	5745	6059	-	hypothetical protein	hypothetical	Hypothetical	Hypothetical	hypothetical protein
ERR314330	Prodigal:002006	CDS	6047	6325	-	hypothetical protein	hypothetical	Hypothetical	Hypothetical	hypothetical protein
ERR314330	Prodigal:002006	CDS	6646	6864	-	hypothetical protein	hypothetical	Hypothetical	Hypothetical	hypothetical protein
ERR314330	Prodigal:002006	CDS	6861	7232	-	hypothetical protein	hypothetical	Hypothetical	Hypothetical	hypothetical protein
ERR314330	Prodigal:002006	CDS	7553	7681	-	hypothetical protein	hypothetical	Hypothetical	Hypothetical	hypothetical protein
ERR314330	Prodigal:002006	CDS	7844	8068	+	hypothetical protein	hypothetical	Hypothetical	Hypothetical	hypothetical protein
ERR314330	Prodigal:002006	CDS	8052	8318	+	hypothetical protein	hypothetical	Hypothetical	Hypothetical	hypothetical protein
ERR314330	Prodigal:002006	CDS	8375	8620	-	hypothetical protein	hypothetical	Hypothetical	Hypothetical	hypothetical protein
ERR314330	Prodigal:002006	CDS	8947	10632	+	Colicin-E3	ceaC	Bacteriocin	Host Functions	cloacin WP_115243165.1
ERR314330	Prodigal:002006	CDS	10642	10899	+	Colicin-E3 immunity protein	cim	Bacteriocin Immunity	Host Functions	Colicin-E3 immunity protein
ERR314323	Prodigal:002006	CDS	452	889	-	hypothetical protein	hypothetical	Hypothetical	Hypothetical	hypothetical protein
ERR314323	Prodigal:002006	CDS	1487	3457	-	hypothetical protein	hypothetical	Hypothetical	Hypothetical	hypothetical protein
ERR314323	Prodigal:002006	CDS	3652	4383	+	hypothetical protein	hypothetical	Hypothetical	Hypothetical	hypothetical protein
ERR314323	Prodigal:002006	CDS	4390	4920	+	hypothetical protein	hypothetical	Hypothetical	Hypothetical	hypothetical protein
ERR314323	Prodigal:002006	CDS	4948	5127	-	Regulatory protein rop	rop	rop	Replication	Regulatory protein rop
ERR314323	Prodigal:002006	CDS	5153	5581	-	hypothetical protein	hypothetical	Hypothetical	Hypothetical	hypothetical protein
ERR314323	Prodigal:002006	CDS	5745	6059	-	hypothetical protein	hypothetical	Hypothetical	Hypothetical	hypothetical protein
ERR314323	Prodigal:002006	CDS	6047	6325	-	hypothetical protein	hypothetical	Hypothetical	Hypothetical	hypothetical protein
ERR314323	Prodigal:002006	CDS	6646	6864	-	hypothetical protein	hypothetical	Hypothetical	Hypothetical	hypothetical protein
ERR314323	Prodigal:002006	CDS	6861	7232	-	hypothetical protein	hypothetical	Hypothetical	Hypothetical	hypothetical protein
ERR314323	Prodigal:002006	CDS	7553	7681	-	hypothetical protein	hypothetical	Hypothetical	Hypothetical	hypothetical protein
ERR314323	Prodigal:002006	CDS	7844	8068	+	hypothetical protein	hypothetical	Hypothetical	Hypothetical	hypothetical protein
ERR314323	Prodigal:002006	CDS	8052	8318	+	hypothetical protein	hypothetical	Hypothetical	Hypothetical	hypothetical protein
ERR314323	Prodigal:002006	CDS	8375	8620	-	hypothetical protein	hypothetical	Hypothetical	Hypothetical	hypothetical protein
ERR314323	Prodigal:002006	CDS	8947	10632	+	Colicin-E3	ceaC	Bacteriocin	Host Functions	cloacin WP_115243165.1
ERR314323	Prodigal:002006	CDS	10642	10899	+	Colicin-E3 immunity protein	cim	Bacteriocin Immunity	Host Functions	Colicin-E3 immunity protein
ERR314329	Prodigal:002006	CDS	454	891	-	hypothetical protein	hypothetical	Hypothetical	Hypothetical	hypothetical protein
ERR314329	Prodigal:002006	CDS	1489	3459	-	hypothetical protein	hypothetical	Hypothetical	Hypothetical	hypothetical protein
ERR314329	Prodigal:002006	CDS	3654	4385	+	hypothetical protein	hypothetical	Hypothetical	Hypothetical	hypothetical protein
ERR314329	Prodigal:002006	CDS	4392	4922	+	hypothetical protein	hypothetical	Hypothetical	Hypothetical	hypothetical protein
ERR314329	Prodigal:002006	CDS	4950	5129	-	Regulatory protein rop	rop	rop	Replication	Regulatory protein rop
ERR314329	Prodigal:002006	CDS	5155	5583	-	hypothetical protein	hypothetical	Hypothetical	Hypothetical	hypothetical protein
ERR314329	Prodigal:002006	CDS	5747	6061	-	hypothetical protein	hypothetical	Hypothetical	Hypothetical	hypothetical protein
ERR314329	Prodigal:002006	CDS	6049	6327	-	hypothetical protein	hypothetical	Hypothetical	Hypothetical	hypothetical protein
ERR314329	Prodigal:002006	CDS	6648	6866	-	hypothetical protein	hypothetical	Hypothetical	Hypothetical	hypothetical protein
ERR314329	Prodigal:002006	CDS	6863	7234	-	hypothetical protein	hypothetical	Hypothetical	Hypothetical	hypothetical protein
ERR314329	Prodigal:002006	CDS	7555	7683	-	hypothetical protein	hypothetical	Hypothetical	Hypothetical	hypothetical protein
ERR314329	Prodigal:002006	CDS	7846	8070	+	hypothetical protein	hypothetical	Hypothetical	Hypothetical	hypothetical protein
ERR314329	Prodigal:002006	CDS	8054	8320	+	hypothetical protein	hypothetical	Hypothetical	Hypothetical	hypothetical protein
ERR314329	Prodigal:002006	CDS	8377	8622	-	hypothetical protein	hypothetical	Hypothetical	Hypothetical	hypothetical protein
ERR314329	Prodigal:002006	CDS	8949	10634	+	Colicin-E3	ceaC	Bacteriocin	Host Functions	cloacin WP_115243165.1
ERR314329	Prodigal:002006	CDS	10644	10901	+	Colicin-E3 immunity protein	cim	Bacteriocin Immunity	Host Functions	Colicin-E3 immunity protein
ERR279214	Prodigal:002006	CDS	112	483	+	hypothetical protein	hypothetical	Hypothetical	Hypothetical	hypothetical protein
ERR279214	Prodigal:002006	CDS	480	698	+	hypothetical protein	hypothetical	Hypothetical	Hypothetical	hypothetical protein
ERR279214	Prodigal:002006	CDS	911	1318	+	hypothetical protein	hypothetical	Hypothetical	Hypothetical	hypothetical protein
ERR279214	Prodigal:002006	CDS	1306	1620	+	hypothetical protein	hypothetical	Hypothetical	Hypothetical	hypothetical protein
ERR279214	Prodigal:002006	CDS	1784	2212	+	hypothetical protein	hypothetical	Hypothetical	Hypothetical	hypothetical protein
ERR279214	Prodigal:002006	CDS	2238	2417	+	Regulatory protein rop	rop	rop	Replication	Regulatory protein rop
ERR279214	Prodigal:002006	CDS	2445	2975	-	hypothetical protein	hypothetical	Hypothetical	Hypothetical	hypothetical protein
ERR279214	Prodigal:002006	CDS	2982	3713	-	hypothetical protein	hypothetical	Hypothetical	Hypothetical	hypothetical protein
ERR279214	Prodigal:002006	CDS	3908	5365	+	hypothetical protein	hypothetical	Hypothetical	Hypothetical	hypothetical protein
ERR279214	Prodigal:002006	CDS	5308	5673	-	hypothetical protein	hypothetical	Hypothetical	Hypothetical	hypothetical protein
ERR279214	Prodigal:002006	CDS	6475	6912	+	hypothetical protein	hypothetical	Hypothetical	Hypothetical	hypothetical protein
ERR279214	Prodigal:002006	CDS	7392	7649	-	Colicin-E3 immunity protein	cim	Bacteriocin Immunity	Host Functions	Colicin-E3 immunity protein
ERR279214	Prodigal:002006	CDS	7659	9347	-	Colicin-E3	ceaC	Bacteriocin	Host Functions	cloacin WP_000012966.1
ERR279214	Prodigal:002006	CDS	9674	9931	+	hypothetical protein	hypothetical	Hypothetical	Hypothetical	hypothetical protein
ERR279214	Prodigal:002006	CDS	9972	10238	-	hypothetical protein	hypothetical	Hypothetical	Hypothetical	hypothetical protein
ERR279214	Prodigal:002006	CDS	10222	10446	-	hypothetical protein	hypothetical	Hypothetical	Hypothetical	hypothetical protein
ERR279214	Prodigal:002006	CDS	10609	10737	+	hypothetical protein	hypothetical	Hypothetical	Hypothetical	hypothetical protein
ERR316992	Prodigal:002006	CDS	356	484	-	hypothetical protein	hypothetical	Hypothetical	Hypothetical	hypothetical protein
ERR316992	Prodigal:002006	CDS	647	871	+	hypothetical protein	hypothetical	Hypothetical	Hypothetical	hypothetical protein
ERR316992	Prodigal:002006	CDS	855	1121	+	hypothetical protein	hypothetical	Hypothetical	Hypothetical	hypothetical protein
ERR316992	Prodigal:002006	CDS	1162	1419	-	hypothetical protein	hypothetical	Hypothetical	Hypothetical	hypothetical protein
ERR316992	Prodigal:002006	CDS	1746	3434	+	Colicin-E3	ceaC	Bacteriocin	Host Functions	cloacin WP_115243165.1
ERR316992	Prodigal:002006	CDS	3444	3701	+	Colicin-E3 immunity protein	cim	Bacteriocin Immunity	Host Functions	Colicin-E3 immunity protein
ERR316992	Prodigal:002006	CDS	4181	4618	-	hypothetical protein	hypothetical	Hypothetical	Hypothetical	hypothetical protein
ERR316992	Prodigal:002006	CDS	5420	5785	+	hypothetical protein	hypothetical	Hypothetical	Hypothetical	hypothetical protein
ERR316992	Prodigal:002006	CDS	5728	7185	-	hypothetical protein	hypothetical	Hypothetical	Hypothetical	hypothetical protein
ERR316992	Prodigal:002006	CDS	7380	8111	+	hypothetical protein	hypothetical	Hypothetical	Hypothetical	hypothetical protein
ERR316992	Prodigal:002006	CDS	8118	8648	+	hypothetical protein	hypothetical	Hypothetical	Hypothetical	hypothetical protein
ERR316992	Prodigal:002006	CDS	8676	8855	-	Regulatory protein rop	rop	rop	Replication	Regulatory protein rop
ERR316992	Prodigal:002006	CDS	8881	9309	-	hypothetical protein	hypothetical	Hypothetical	Hypothetical	hypothetical protein
ERR316992	Prodigal:002006	CDS	9473	9787	-	hypothetical protein	hypothetical	Hypothetical	Hypothetical	hypothetical protein
ERR316992	Prodigal:002006	CDS	9775	10182	-	hypothetical protein	hypothetical	Hypothetical	Hypothetical	hypothetical protein
ERR316992	Prodigal:002006	CDS	10395	10613	-	hypothetical protein	hypothetical	Hypothetical	Hypothetical	hypothetical protein
ERR316992	Prodigal:002006	CDS	10610	10981	-	hypothetical protein	hypothetical	Hypothetical	Hypothetical	hypothetical protein
ERR314331	Prodigal:002006	CDS	354	491	-	Lysis protein for colicin N	cnl	Bacteriocin Release	Host Functions	Lysis protein for colicin N
ERR314331	Prodigal:002006	CDS	539	880	+	hypothetical protein	hypothetical	Hypothetical	Hypothetical	hypothetical protein
ERR314331	Prodigal:002006	CDS	877	2442	-	Colicin-E1	cea	Bacteriocin	Host Functions	Colicin-E1
ERR314331	Prodigal:002006	CDS	2720	3139	+	hypothetical protein	hypothetical	Hypothetical	Hypothetical	hypothetical protein
ERR314331	Prodigal:002006	CDS	3220	3639	+	hypothetical protein	hypothetical	Hypothetical	Hypothetical	hypothetical protein
ERR314331	Prodigal:002006	CDS	3783	3941	+	hypothetical protein	hypothetical	Hypothetical	Hypothetical	hypothetical protein
ERR314331	Prodigal:002006	CDS	4095	5648	-	DNA relaxase MbeA	mobA	mobA	Mobilization	DNA relaxase MbeA
ERR314331	Prodigal:002006	CDS	5638	5994	-	Mobilization protein MbeC	mobC	mobC	Mobilization	Mobilization protein MbeC
ERR314331	Prodigal:002006	CDS	6026	6217	+	Regulatory protein rop	rop	rop	Replication	Regulatory protein rop
ERR314331	Prodigal:002006	CDS	7198	8067	+	hypothetical protein	hypothetical	Hypothetical	Hypothetical	hypothetical protein
ERR314331	Prodigal:002006	CDS	8654	10243	-	DNA relaxase MbeA	mobA	mobA	Mobilization	DNA relaxase MbeA
ERR314331	Prodigal:002006	CDS	10233	10571	-	Mobilization protein MbeC	mobC	mobC	Mobilization	Mobilization protein MbeC
ERR314331	Prodigal:002006	CDS	10619	10810	+	Regulatory protein rop	rop	rop	Replication	Regulatory protein rop
ERR314331	Prodigal:002006	CDS	11072	11257	-	hypothetical protein	hypothetical	Hypothetical	Hypothetical	hypothetical protein
ERR230400	Prodigal:002006	CDS	268	1239	+	Plasmid segregation protein ParM	parM	Segregation	Maintenance	Plasmid segregation protein ParM
ERR230400	Prodigal:002006	CDS	1242	1913	+	hypothetical protein	hypothetical	Hypothetical	Hypothetical	hypothetical protein
ERR230400	Prodigal:002006	CDS	1977	2207	+	hypothetical protein	hypothetical	Hypothetical	Hypothetical	hypothetical protein
ERR230400	Prodigal:002006	CDS	2644	3345	+	DNA adenine methyltransferase YhdJ	yhdJ	R/M System	Maintenance	DNA adenine methyltransferase YhdJ
ERR230400	Prodigal:002006	CDS	3345	3566	+	hypothetical protein	hypothetical	Hypothetical	Hypothetical	hypothetical protein
ERR230400	Prodigal:002006	CDS	3576	3995	+	hypothetical protein	hypothetical	Hypothetical	Hypothetical	hypothetical protein
ERR230400	Prodigal:002006	CDS	4052	4816	+	hypothetical protein	hypothetical	Hypothetical	Hypothetical	hypothetical protein
ERR230400	Prodigal:002006	CDS	5320	5748	+	Antirestriction protein KlcA	klcA	R/M Inhibitor	Maintenance	Antirestriction protein KlcA
ERR230400	Prodigal:002006	CDS	5791	6297	+	hypothetical protein	hypothetical	Hypothetical	Hypothetical	hypothetical protein
ERR230400	Prodigal:002006	CDS	6340	6531	+	hypothetical protein	hypothetical	Hypothetical	Hypothetical	hypothetical protein
ERR230400	Prodigal:002006	CDS	6719	6991	+	hypothetical protein	hypothetical	Hypothetical	Hypothetical	hypothetical protein
ERR230400	Prodigal:002006	CDS	7134	7364	+	Antitoxin VapB	vapB	T/AT System	Maintenance	Antitoxin VapB
ERR230400	Prodigal:002006	CDS	7376	7777	+	tRNA(fMet)-specific endonuclease VapC	vapC	T/AT System	Maintenance	tRNA(fMet)-specific endonuclease VapC
ERR230400	Prodigal:002006	CDS	7794	8264	-	ISL3 family transposase ISEc38	ISEc38	Transposition	Transposition/Recombination	ISL3 family transposase ISEc38
ERR230400	Prodigal:002006	CDS	8264	8419	-	hypothetical protein	hypothetical	Hypothetical	Hypothetical	hypothetical protein
ERR230400	Prodigal:002006	CDS	8700	10400	+	hypothetical protein	hypothetical	Hypothetical	Hypothetical	hypothetical protein
ERR230400	Prodigal:002006	CDS	10998	11435	+	hypothetical protein	hypothetical	Hypothetical	Hypothetical	hypothetical protein
ERR230400	Prodigal:002006	CDS	11664	11813	-	hypothetical protein	hypothetical	Hypothetical	Hypothetical	hypothetical protein
ERR230400	Prodigal:002006	CDS	11898	12155	-	Colicin-E3 immunity protein	cim	Bacteriocin Immunity	Host Functions	Colicin-E3 immunity protein
ERR230400	Prodigal:002006	CDS	12165	13850	-	Colicin-E3	ceaC	Bacteriocin	Host Functions	cloacin WP_115243165.1
ERR230408	Prodigal:002006	CDS	123	1808	+	Colicin-E3	ceaC	Bacteriocin	Host Functions	cloacin WP_115243165.1
ERR230408	Prodigal:002006	CDS	1818	2075	+	Colicin-E3 immunity protein	cim	Bacteriocin Immunity	Host Functions	Colicin-E3 immunity protein
ERR230408	Prodigal:002006	CDS	2160	2309	+	hypothetical protein	hypothetical	Hypothetical	Hypothetical	hypothetical protein
ERR230408	Prodigal:002006	CDS	2538	2975	-	hypothetical protein	hypothetical	Hypothetical	Hypothetical	hypothetical protein
ERR230408	Prodigal:002006	CDS	3573	5273	-	hypothetical protein	hypothetical	Hypothetical	Hypothetical	hypothetical protein
ERR230408	Prodigal:002006	CDS	5554	5709	+	hypothetical protein	hypothetical	Hypothetical	Hypothetical	hypothetical protein
ERR230408	Prodigal:002006	CDS	5709	6179	+	ISL3 family transposase ISEc38	ISEc38	Transposition	Transposition/Recombination	ISL3 family transposase ISEc38
ERR230408	Prodigal:002006	CDS	6196	6597	-	tRNA(fMet)-specific endonuclease VapC	vapC	T/AT System	Maintenance	tRNA(fMet)-specific endonuclease VapC
ERR230408	Prodigal:002006	CDS	6609	6839	-	Antitoxin VapB	vapB	T/AT System	Maintenance	Antitoxin VapB
ERR230408	Prodigal:002006	CDS	6982	7254	-	hypothetical protein	hypothetical	Hypothetical	Hypothetical	hypothetical protein
ERR230408	Prodigal:002006	CDS	7442	7633	-	hypothetical protein	hypothetical	Hypothetical	Hypothetical	hypothetical protein
ERR230408	Prodigal:002006	CDS	7676	8182	-	hypothetical protein	hypothetical	Hypothetical	Hypothetical	hypothetical protein
ERR230408	Prodigal:002006	CDS	8225	8653	-	Antirestriction protein KlcA	klcA	R/M Inhibitor	Maintenance	Antirestriction protein KlcA
ERR230408	Prodigal:002006	CDS	9157	9921	-	hypothetical protein	hypothetical	Hypothetical	Hypothetical	hypothetical protein
ERR230408	Prodigal:002006	CDS	9978	10397	-	hypothetical protein	hypothetical	Hypothetical	Hypothetical	hypothetical protein
ERR230408	Prodigal:002006	CDS	10407	10628	-	hypothetical protein	hypothetical	Hypothetical	Hypothetical	hypothetical protein
ERR230408	Prodigal:002006	CDS	10628	11329	-	DNA adenine methyltransferase YhdJ	yhdJ	R/M System	Maintenance	DNA adenine methyltransferase YhdJ
ERR230408	Prodigal:002006	CDS	11766	11996	-	hypothetical protein	hypothetical	Hypothetical	Hypothetical	hypothetical protein
ERR230408	Prodigal:002006	CDS	12060	12731	-	hypothetical protein	hypothetical	Hypothetical	Hypothetical	hypothetical protein
ERR230408	Prodigal:002006	CDS	12734	13705	-	Plasmid segregation protein ParM	parM	Segregation	Maintenance	Plasmid segregation protein ParM
ERR230389	Prodigal:002006	CDS	124	1809	+	Colicin-E3	ceaC	Bacteriocin	Host Functions	cloacin WP_115243165.1
ERR230389	Prodigal:002006	CDS	1819	2076	+	Colicin-E3 immunity protein	cim	Bacteriocin Immunity	Host Functions	Colicin-E3 immunity protein
ERR230389	Prodigal:002006	CDS	2161	2310	+	hypothetical protein	hypothetical	Hypothetical	Hypothetical	hypothetical protein
ERR230389	Prodigal:002006	CDS	2539	2976	-	hypothetical protein	hypothetical	Hypothetical	Hypothetical	hypothetical protein
ERR230389	Prodigal:002006	CDS	3574	5274	-	hypothetical protein	hypothetical	Hypothetical	Hypothetical	hypothetical protein
ERR230389	Prodigal:002006	CDS	5555	5710	+	hypothetical protein	hypothetical	Hypothetical	Hypothetical	hypothetical protein
ERR230389	Prodigal:002006	CDS	5710	6180	+	ISL3 family transposase ISEc38	ISEc38	Transposition	Transposition/Recombination	ISL3 family transposase ISEc38
ERR230389	Prodigal:002006	CDS	6197	6598	-	tRNA(fMet)-specific endonuclease VapC	vapC	T/AT System	Maintenance	tRNA(fMet)-specific endonuclease VapC
ERR230389	Prodigal:002006	CDS	6610	6840	-	Antitoxin VapB	vapB	T/AT System	Maintenance	Antitoxin VapB
ERR230389	Prodigal:002006	CDS	6983	7255	-	hypothetical protein	hypothetical	Hypothetical	Hypothetical	hypothetical protein
ERR230389	Prodigal:002006	CDS	7443	7634	-	hypothetical protein	hypothetical	Hypothetical	Hypothetical	hypothetical protein
ERR230389	Prodigal:002006	CDS	7677	8183	-	hypothetical protein	hypothetical	Hypothetical	Hypothetical	hypothetical protein
ERR230389	Prodigal:002006	CDS	8226	8654	-	Antirestriction protein KlcA	klcA	R/M Inhibitor	Maintenance	Antirestriction protein KlcA
ERR230389	Prodigal:002006	CDS	9158	9922	-	hypothetical protein	hypothetical	Hypothetical	Hypothetical	hypothetical protein
ERR230389	Prodigal:002006	CDS	9979	10398	-	hypothetical protein	hypothetical	Hypothetical	Hypothetical	hypothetical protein
ERR230389	Prodigal:002006	CDS	10408	10629	-	hypothetical protein	hypothetical	Hypothetical	Hypothetical	hypothetical protein
ERR230389	Prodigal:002006	CDS	10629	11330	-	DNA adenine methyltransferase YhdJ	yhdJ	R/M System	Maintenance	DNA adenine methyltransferase YhdJ
ERR230389	Prodigal:002006	CDS	11767	11997	-	hypothetical protein	hypothetical	Hypothetical	Hypothetical	hypothetical protein
ERR230389	Prodigal:002006	CDS	12061	12732	-	hypothetical protein	hypothetical	Hypothetical	Hypothetical	hypothetical protein
ERR230389	Prodigal:002006	CDS	12735	13706	-	Plasmid segregation protein ParM	parM	Segregation	Maintenance	Plasmid segregation protein ParM
ERR230459	Prodigal:002006	CDS	682	1887	-	Cystathionine beta-lyase PatB	patB	Transport/Metabolism	Host Functions	Cystathionine beta-lyase PatB
ERR230459	Prodigal:002006	CDS	1919	3226	-	Serine transporter	amino acid permease	Transport/Metabolism	Host Functions	Serine transporter
ERR230459	Prodigal:002006	CDS	3435	3896	+	Leucine-responsive regulatory protein	lrp	Transport/Metabolism	Host Functions	Leucine-responsive regulatory protein
ERR230459	Prodigal:002006	CDS	4192	4734	-	IS3 family transposase IS1351	IS1351	Transposition	Transposition/Recombination	IS3 family transposase IS1351
ERR230459	Prodigal:002006	CDS	5037	5303	-	IS3 family transposase IS1400	IS1400	Transposition	Transposition/Recombination	IS3 family transposase IS1400
ERR230459	Prodigal:002006	CDS	6455	8335	+	Low affinity potassium transport system protein kup	kup	Transport/Metabolism	Host Functions	Low affinity potassium transport system protein kup
ERR230459	Prodigal:002006	CDS	8735	9040	+	hypothetical protein	hypothetical	Hypothetical	Hypothetical	hypothetical protein
ERR230459	Prodigal:002006	CDS	9744	11042	+	Voltage-gated potassium channel Kch	kch	Transport/Metabolism	Host Functions	Voltage-gated potassium channel Kch
ERR230459	Prodigal:002006	CDS	11151	11435	+	IS3 family transposase ISEam1	ISEam1	Transposition	Transposition/Recombination	IS3 family transposase ISEam1
ERR230459	Prodigal:002006	CDS	11483	12286	+	IS3 family transposase ISEc14	ISEc14	Transposition	Transposition/Recombination	IS3 family transposase ISEc14
ERR230459	Prodigal:002006	CDS	13064	15355	-	hypothetical protein	hypothetical	Hypothetical	Hypothetical	hypothetical protein
ERR230407	Prodigal:002006	CDS	318	557	+	Antitoxin RelB	relB	T/AT System	Maintenance	Antitoxin RelB
ERR230407	Prodigal:002006	CDS	557	844	+	mRNA interferase toxin RelE	relE	T/AT System	Maintenance	mRNA interferase toxin RelE
ERR230407	Prodigal:002006	CDS	916	1074	+	Stable plasmid inheritance protein	hok	T/AT System	Maintenance	Stable plasmid inheritance protein
ERR230407	Prodigal:002006	CDS	1320	1676	-	hypothetical protein	hypothetical	Hypothetical	Hypothetical	hypothetical protein
ERR230407	Prodigal:002006	CDS	2190	2765	-	DNA-invertase hin	hin	Recombinase	Transposition/Recombination	DNA-invertase hin
ERR230407	Prodigal:002006	CDS	3096	3689	-	hypothetical protein	hypothetical	Hypothetical	Hypothetical	hypothetical protein
ERR230407	Prodigal:002006	CDS	3689	3937	-	hypothetical protein	hypothetical	Hypothetical	Hypothetical	hypothetical protein
ERR230407	Prodigal:002006	CDS	4523	5467	+	hypothetical protein	hypothetical	Hypothetical	Hypothetical	hypothetical protein
ERR230407	Prodigal:002006	CDS	5576	5968	+	hypothetical protein	hypothetical	Hypothetical	Hypothetical	hypothetical protein
ERR230407	Prodigal:002006	CDS	6026	6547	+	hypothetical protein	hypothetical	Hypothetical	Hypothetical	hypothetical protein
ERR230407	Prodigal:002006	CDS	6593	7372	+	Tyrosine recombinase XerC	xerC	Recombinase	Transposition/Recombination	Tyrosine recombinase XerC
ERR230407	Prodigal:002006	CDS	7430	7687	-	hypothetical protein	hypothetical	Hypothetical	Hypothetical	hypothetical protein
ERR230407	Prodigal:002006	CDS	8460	9326	+	hypothetical protein	hypothetical	Hypothetical	Hypothetical	hypothetical protein
ERR230407	Prodigal:002006	CDS	10600	11232	+	hypothetical protein	hypothetical	Hypothetical	Hypothetical	hypothetical protein
ERR230407	Prodigal:002006	CDS	11232	11606	+	hypothetical protein	hypothetical	Hypothetical	Hypothetical	hypothetical protein
ERR230407	Prodigal:002006	CDS	11846	12820	+	Plasmid segregation protein ParM	parM	Segregation	Maintenance	Plasmid segregation protein ParM
ERR230407	Prodigal:002006	CDS	12824	13216	+	hypothetical protein	hypothetical	Hypothetical	Hypothetical	hypothetical protein
ERR230407	Prodigal:002006	CDS	13589	13873	-	hypothetical protein	hypothetical	Hypothetical	Hypothetical	hypothetical protein
ERR230407	Prodigal:002006	CDS	13885	14172	-	mRNA interferase toxin RelE	relE	T/AT System	Maintenance	mRNA interferase toxin RelE
ERR230407	Prodigal:002006	CDS	14169	14420	-	hypothetical protein	hypothetical	Hypothetical	Hypothetical	hypothetical protein
ERR230407	Prodigal:002006	CDS	14516	15787	-	Protein UmuC	umuC	Stress Response	Host Functions	Protein UmuC
ERR230407	Prodigal:002006	CDS	15787	16212	-	Protein UmuD	umuD	Stress Response	Host Functions	Protein UmuD
ERR230407	Prodigal:002006	CDS	16289	17773	-	hypothetical protein	hypothetical	Hypothetical	Hypothetical	hypothetical protein
ERR230407	Prodigal:002006	CDS	18420	18665	+	hypothetical protein	hypothetical	Hypothetical	Hypothetical	hypothetical protein
ERR230407	Prodigal:002006	CDS	18722	18988	-	hypothetical protein	hypothetical	Hypothetical	Hypothetical	hypothetical protein
ERR230407	Prodigal:002006	CDS	18972	19196	-	hypothetical protein	hypothetical	Hypothetical	Hypothetical	hypothetical protein
ERR230407	Prodigal:002006	CDS	19359	19487	+	hypothetical protein	hypothetical	Hypothetical	Hypothetical	hypothetical protein
ERR230407	Prodigal:002006	CDS	19808	20179	+	hypothetical protein	hypothetical	Hypothetical	Hypothetical	hypothetical protein
ERR230407	Prodigal:002006	CDS	20176	20394	+	hypothetical protein	hypothetical	Hypothetical	Hypothetical	hypothetical protein
ERR230407	Prodigal:002006	CDS	20715	20993	+	hypothetical protein	hypothetical	Hypothetical	Hypothetical	hypothetical protein
ERR230407	Prodigal:002006	CDS	20981	21295	+	hypothetical protein	hypothetical	Hypothetical	Hypothetical	hypothetical protein
ERR230407	Prodigal:002006	CDS	21459	21887	+	hypothetical protein	hypothetical	Hypothetical	Hypothetical	hypothetical protein
ERR230407	Prodigal:002006	CDS	21913	22092	+	Regulatory protein rop	rop	rop	Replication	Regulatory protein rop
ERR230407	Prodigal:002006	CDS	22120	22650	-	hypothetical protein	hypothetical	Hypothetical	Hypothetical	hypothetical protein
ERR230407	Prodigal:002006	CDS	22657	23388	-	hypothetical protein	hypothetical	Hypothetical	Hypothetical	hypothetical protein
ERR230407	Prodigal:002006	CDS	23583	25553	+	hypothetical protein	hypothetical	Hypothetical	Hypothetical	hypothetical protein
ERR230407	Prodigal:002006	CDS	26151	26588	+	hypothetical protein	hypothetical	Hypothetical	Hypothetical	hypothetical protein
ERR230407	Prodigal:002006	CDS	26817	26966	-	hypothetical protein	hypothetical	Hypothetical	Hypothetical	hypothetical protein
ERR230407	Prodigal:002006	CDS	27051	27308	-	Colicin-E3 immunity protein	cim	Bacteriocin Immunity	Host Functions	Colicin-E3 immunity protein
ERR230407	Prodigal:002006	CDS	27318	29003	-	Colicin-E3	ceaC	Bacteriocin	Host Functions	cloacin WP_115243165.1
ERR230407	Prodigal:002006	CDS	29108	30592	-	hypothetical protein	hypothetical	Hypothetical	Hypothetical	hypothetical protein
ERR230407	Prodigal:002006	CDS	31050	33938	+	Multifunctional conjugation protein TraI	traI	traI	Mobilization	Multifunctional conjugation protein TraI
ERR230407	Prodigal:002006	CDS	33958	34704	+	hypothetical protein	hypothetical	Hypothetical	Hypothetical	hypothetical protein
ERR230407	Prodigal:002006	CDS	34759	35319	+	Fertility inhibition protein	finO	Fertility Inhibition	Mobilization	Fertility inhibition protein
ERR230407	Prodigal:002006	CDS	35450	35704	+	hypothetical protein	hypothetical	Hypothetical	Hypothetical	hypothetical protein
ERR230407	Prodigal:002006	CDS	35907	36368	+	Endonuclease YhcR	ychR	Endonuclease	Host Functions	Endonuclease YhcR
ERR230407	Prodigal:002006	CDS	36414	36623	+	Hemolysin expression-modulating protein Hha	hha	Transcriptional Regulator	Host Functions	Hemolysin expression-modulating protein Hha
ERR230407	Prodigal:002006	CDS	36661	37251	+	hypothetical protein	hypothetical	Hypothetical	Hypothetical	hypothetical protein
ERR230407	Prodigal:002006	CDS	37419	38180	-	hypothetical protein	hypothetical	Hypothetical	Hypothetical	hypothetical protein
ERR230407	Prodigal:002006	CDS	38180	38614	-	hypothetical protein	hypothetical	Hypothetical	Hypothetical	hypothetical protein
ERR230407	Prodigal:002006	CDS	38628	38849	-	hypothetical protein	hypothetical	Hypothetical	Hypothetical	hypothetical protein
ERR230407	Prodigal:002006	CDS	38850	39533	-	DNA adenine methyltransferase YhdJ	yhdJ	R/M System	Maintenance	DNA adenine methyltransferase YhdJ
ERR230407	Prodigal:002006	CDS	40049	41011	+	Plasmid segregation protein ParM	parM	Segregation	Maintenance	Plasmid segregation protein ParM
ERR230407	Prodigal:002006	CDS	41011	41364	+	Protein StbB	stbB	Segregation	Maintenance	Protein StbB
ERR279286	Prodigal:002006	CDS	856	1179	+	hypothetical protein	hypothetical	Hypothetical	Hypothetical	hypothetical protein
ERR279286	Prodigal:002006	CDS	1413	1994	-	hypothetical protein	hypothetical	Hypothetical	Hypothetical	hypothetical protein
ERR279286	Prodigal:002006	CDS	1987	3111	-	hypothetical protein	hypothetical	Hypothetical	Hypothetical	hypothetical protein
ERR279286	Prodigal:002006	CDS	3108	3428	-	hypothetical protein	hypothetical	Hypothetical	Hypothetical	hypothetical protein
ERR279286	Prodigal:002006	CDS	3425	3892	-	hypothetical protein	hypothetical	Hypothetical	Hypothetical	hypothetical protein
ERR279286	Prodigal:002006	CDS	3889	4509	-	hypothetical protein	hypothetical	Hypothetical	Hypothetical	hypothetical protein
ERR279286	Prodigal:002006	CDS	4512	5513	-	hypothetical protein	hypothetical	Hypothetical	Hypothetical	hypothetical protein
ERR279286	Prodigal:002006	CDS	5503	5721	-	hypothetical protein	hypothetical	Hypothetical	Hypothetical	hypothetical protein
ERR279286	Prodigal:002006	CDS	5714	8506	-	hypothetical protein	hypothetical	Hypothetical	Hypothetical	hypothetical protein
ERR279286	Prodigal:002006	CDS	8661	8942	-	hypothetical protein	hypothetical	Hypothetical	Hypothetical	hypothetical protein
ERR279286	Prodigal:002006	CDS	8952	9473	-	hypothetical protein	hypothetical	Hypothetical	Hypothetical	hypothetical protein
ERR279286	Prodigal:002006	CDS	9490	10953	-	hypothetical protein	hypothetical	Hypothetical	Hypothetical	hypothetical protein
ERR279286	Prodigal:002006	CDS	10953	11243	-	hypothetical protein	hypothetical	Hypothetical	Hypothetical	hypothetical protein
ERR279286	Prodigal:002006	CDS	11244	11729	-	hypothetical protein	hypothetical	Hypothetical	Hypothetical	hypothetical protein
ERR279286	Prodigal:002006	CDS	11726	12070	-	hypothetical protein	hypothetical	Hypothetical	Hypothetical	hypothetical protein
ERR279286	Prodigal:002006	CDS	12070	12462	-	hypothetical protein	hypothetical	Hypothetical	Hypothetical	hypothetical protein
ERR279286	Prodigal:002006	CDS	12463	13506	-	hypothetical protein	hypothetical	Hypothetical	Hypothetical	hypothetical protein
ERR279286	Prodigal:002006	CDS	13527	13910	-	hypothetical protein	hypothetical	Hypothetical	Hypothetical	hypothetical protein
ERR279286	Prodigal:002006	CDS	13920	14984	-	ATP-dependent Clp protease proteolytic subunit	clp	Transport/Metabolism	Host Functions	ATP-dependent Clp protease proteolytic subunit
ERR279286	Prodigal:002006	CDS	14977	16551	-	hypothetical protein	hypothetical	Hypothetical	Hypothetical	hypothetical protein
ERR279286	Prodigal:002006	CDS	16548	16787	-	hypothetical protein	hypothetical	Hypothetical	Hypothetical	hypothetical protein
ERR279286	Prodigal:002006	CDS	16799	18655	-	hypothetical protein	hypothetical	Hypothetical	Hypothetical	hypothetical protein
ERR279286	Prodigal:002006	CDS	18661	19212	-	hypothetical protein	hypothetical	Hypothetical	Hypothetical	hypothetical protein
ERR279286	Prodigal:002006	CDS	19212	19802	-	hypothetical protein	hypothetical	Hypothetical	Hypothetical	hypothetical protein
ERR279286	Prodigal:002006	CDS	20184	20411	-	hypothetical protein	hypothetical	Hypothetical	Hypothetical	hypothetical protein
ERR279286	Prodigal:002006	CDS	20359	21078	-	hypothetical protein	hypothetical	Hypothetical	Hypothetical	hypothetical protein
ERR279286	Prodigal:002006	CDS	21095	22468	-	hypothetical protein	hypothetical	Hypothetical	Hypothetical	hypothetical protein
ERR279286	Prodigal:002006	CDS	22468	23091	-	hypothetical protein	hypothetical	Hypothetical	Hypothetical	hypothetical protein
ERR279286	Prodigal:002006	CDS	23337	23654	-	hypothetical protein	hypothetical	Hypothetical	Hypothetical	hypothetical protein
ERR279286	Prodigal:002006	CDS	23704	23856	-	hypothetical protein	hypothetical	Hypothetical	Hypothetical	hypothetical protein
ERR279286	Prodigal:002006	CDS	24062	24517	-	hypothetical protein	hypothetical	Hypothetical	Hypothetical	hypothetical protein
ERR279286	Prodigal:002006	CDS	24592	24789	-	hypothetical protein	hypothetical	Hypothetical	Hypothetical	hypothetical protein
ERR279286	Prodigal:002006	CDS	24789	25058	-	hypothetical protein	hypothetical	Hypothetical	Hypothetical	hypothetical protein
ERR279286	Prodigal:002006	CDS	25171	25758	-	hypothetical protein	hypothetical	Hypothetical	Hypothetical	hypothetical protein
ERR279286	Prodigal:002006	CDS	26435	26713	-	hypothetical protein	hypothetical	Hypothetical	Hypothetical	hypothetical protein
ERR279286	Prodigal:002006	CDS	26710	27252	-	hypothetical protein	hypothetical	Hypothetical	Hypothetical	hypothetical protein
ERR279286	Prodigal:002006	CDS	27239	27535	-	hypothetical protein	hypothetical	Hypothetical	Hypothetical	hypothetical protein
ERR279286	Prodigal:002006	CDS	27522	27917	-	hypothetical protein	hypothetical	Hypothetical	Hypothetical	hypothetical protein
ERR279286	Prodigal:002006	CDS	28108	28383	-	hypothetical protein	hypothetical	Hypothetical	Hypothetical	hypothetical protein
ERR279286	Prodigal:002006	CDS	28385	28768	-	hypothetical protein	hypothetical	Hypothetical	Hypothetical	hypothetical protein
ERR279286	Prodigal:002006	CDS	28765	29280	-	hypothetical protein	hypothetical	Hypothetical	Hypothetical	hypothetical protein
ERR279286	Prodigal:002006	CDS	29282	29818	-	hypothetical protein	hypothetical	Hypothetical	Hypothetical	hypothetical protein
ERR279286	Prodigal:002006	CDS	29815	30513	-	hypothetical protein	hypothetical	Hypothetical	Hypothetical	hypothetical protein
ERR279286	Prodigal:002006	CDS	30510	30875	-	hypothetical protein	hypothetical	Hypothetical	Hypothetical	hypothetical protein
ERR279286	Prodigal:002006	CDS	30872	31153	-	hypothetical protein	hypothetical	Hypothetical	Hypothetical	hypothetical protein
ERR279286	Prodigal:002006	CDS	31231	32298	-	hypothetical protein	hypothetical	Hypothetical	Hypothetical	hypothetical protein
ERR279286	Prodigal:002006	CDS	32468	32845	-	hypothetical protein	hypothetical	Hypothetical	Hypothetical	hypothetical protein
ERR279286	Prodigal:002006	CDS	32849	33181	-	hypothetical protein	hypothetical	Hypothetical	Hypothetical	hypothetical protein
ERR279286	Prodigal:002006	CDS	33178	33582	-	hypothetical protein	hypothetical	Hypothetical	Hypothetical	hypothetical protein
ERR279286	Prodigal:002006	CDS	33582	33815	-	hypothetical protein	hypothetical	Hypothetical	Hypothetical	hypothetical protein
ERR279286	Prodigal:002006	CDS	33812	34327	-	hypothetical protein	hypothetical	Hypothetical	Hypothetical	hypothetical protein
ERR279286	Prodigal:002006	CDS	34324	34818	-	hypothetical protein	hypothetical	Hypothetical	Hypothetical	hypothetical protein
ERR279286	Prodigal:002006	CDS	34993	35649	+	hypothetical protein	hypothetical	Hypothetical	Hypothetical	hypothetical protein
ERR279286	Prodigal:002006	CDS	35742	36116	+	hypothetical protein	hypothetical	Hypothetical	Hypothetical	hypothetical protein
ERR279286	Prodigal:002006	CDS	36267	36920	+	hypothetical protein	hypothetical	Hypothetical	Hypothetical	hypothetical protein
ERR279286	Prodigal:002006	CDS	36956	37204	+	hypothetical protein	hypothetical	Hypothetical	Hypothetical	hypothetical protein
ERR279286	Prodigal:002006	CDS	38327	38518	+	hypothetical protein	hypothetical	Hypothetical	Hypothetical	hypothetical protein
ERR279286	Prodigal:002006	CDS	38515	39657	+	hypothetical protein	hypothetical	Hypothetical	Hypothetical	hypothetical protein
ERR279286	Prodigal:002006	CDS	40467	40739	-	hypothetical protein	hypothetical	Hypothetical	Hypothetical	hypothetical protein
ERR279286	Prodigal:002006	CDS	40803	41183	-	hypothetical protein	hypothetical	Hypothetical	Hypothetical	hypothetical protein
ERR279286	Prodigal:002006	CDS	41348	41647	-	hypothetical protein	hypothetical	Hypothetical	Hypothetical	hypothetical protein
ERR279286	Prodigal:002006	CDS	41647	41994	-	Putative toxin HigB2	higB	T/AT System	Maintenance	Putative toxin HigB2
ERR279286	Prodigal:002006	CDS	42238	42501	-	hypothetical protein	hypothetical	Hypothetical	Hypothetical	hypothetical protein
ERR279286	Prodigal:002006	CDS	42525	42812	-	hypothetical protein	hypothetical	Hypothetical	Hypothetical	hypothetical protein
ERR279286	Prodigal:002006	CDS	42805	43251	-	hypothetical protein	hypothetical	Hypothetical	Hypothetical	hypothetical protein
ERR279286	Prodigal:002006	CDS	43456	44304	-	hypothetical protein	hypothetical	Hypothetical	Hypothetical	hypothetical protein
ERR279286	Prodigal:002006	CDS	44617	45171	-	DNA-invertase hin	hin	Recombinase	Transposition/Recombination	DNA-invertase hin
ERR279269	Prodigal:002006	CDS	54	2858	-	hypothetical protein	hypothetical	Hypothetical	Hypothetical	hypothetical protein
ERR279269	Prodigal:002006	CDS	2889	3470	-	hypothetical protein	hypothetical	Hypothetical	Hypothetical	hypothetical protein
ERR279269	Prodigal:002006	CDS	3463	4587	-	hypothetical protein	hypothetical	Hypothetical	Hypothetical	hypothetical protein
ERR279269	Prodigal:002006	CDS	4584	4904	-	hypothetical protein	hypothetical	Hypothetical	Hypothetical	hypothetical protein
ERR279269	Prodigal:002006	CDS	4901	5368	-	hypothetical protein	hypothetical	Hypothetical	Hypothetical	hypothetical protein
ERR279269	Prodigal:002006	CDS	5365	5985	-	hypothetical protein	hypothetical	Hypothetical	Hypothetical	hypothetical protein
ERR279269	Prodigal:002006	CDS	5988	6989	-	hypothetical protein	hypothetical	Hypothetical	Hypothetical	hypothetical protein
ERR279269	Prodigal:002006	CDS	6979	7197	-	hypothetical protein	hypothetical	Hypothetical	Hypothetical	hypothetical protein
ERR279269	Prodigal:002006	CDS	7190	9982	-	hypothetical protein	hypothetical	Hypothetical	Hypothetical	hypothetical protein
ERR279269	Prodigal:002006	CDS	10137	10418	-	hypothetical protein	hypothetical	Hypothetical	Hypothetical	hypothetical protein
ERR279269	Prodigal:002006	CDS	10428	10949	-	hypothetical protein	hypothetical	Hypothetical	Hypothetical	hypothetical protein
ERR279269	Prodigal:002006	CDS	10966	12429	-	hypothetical protein	hypothetical	Hypothetical	Hypothetical	hypothetical protein
ERR279269	Prodigal:002006	CDS	12429	12719	-	hypothetical protein	hypothetical	Hypothetical	Hypothetical	hypothetical protein
ERR279269	Prodigal:002006	CDS	12720	13205	-	hypothetical protein	hypothetical	Hypothetical	Hypothetical	hypothetical protein
ERR279269	Prodigal:002006	CDS	13202	13546	-	hypothetical protein	hypothetical	Hypothetical	Hypothetical	hypothetical protein
ERR279269	Prodigal:002006	CDS	13546	13938	-	hypothetical protein	hypothetical	Hypothetical	Hypothetical	hypothetical protein
ERR279269	Prodigal:002006	CDS	13939	14982	-	hypothetical protein	hypothetical	Hypothetical	Hypothetical	hypothetical protein
ERR279269	Prodigal:002006	CDS	15003	15386	-	hypothetical protein	hypothetical	Hypothetical	Hypothetical	hypothetical protein
ERR279269	Prodigal:002006	CDS	15396	16460	-	ATP-dependent Clp protease proteolytic subunit	clp	Transport/Metabolism	Host Functions	ATP-dependent Clp protease proteolytic subunit
ERR279269	Prodigal:002006	CDS	16453	18027	-	hypothetical protein	hypothetical	Hypothetical	Hypothetical	hypothetical protein
ERR279269	Prodigal:002006	CDS	18024	18263	-	hypothetical protein	hypothetical	Hypothetical	Hypothetical	hypothetical protein
ERR279269	Prodigal:002006	CDS	18275	20131	-	hypothetical protein	hypothetical	Hypothetical	Hypothetical	hypothetical protein
ERR279269	Prodigal:002006	CDS	20137	20688	-	hypothetical protein	hypothetical	Hypothetical	Hypothetical	hypothetical protein
ERR279269	Prodigal:002006	CDS	20688	21278	-	hypothetical protein	hypothetical	Hypothetical	Hypothetical	hypothetical protein
ERR279269	Prodigal:002006	CDS	21660	21887	-	hypothetical protein	hypothetical	Hypothetical	Hypothetical	hypothetical protein
ERR279269	Prodigal:002006	CDS	21835	22554	-	hypothetical protein	hypothetical	Hypothetical	Hypothetical	hypothetical protein
ERR279269	Prodigal:002006	CDS	22571	23944	-	hypothetical protein	hypothetical	Hypothetical	Hypothetical	hypothetical protein
ERR279269	Prodigal:002006	CDS	23944	24567	-	hypothetical protein	hypothetical	Hypothetical	Hypothetical	hypothetical protein
ERR279269	Prodigal:002006	CDS	24802	25281	-	hypothetical protein	hypothetical	Hypothetical	Hypothetical	hypothetical protein
ERR279269	Prodigal:002006	CDS	25601	25900	-	hypothetical protein	hypothetical	Hypothetical	Hypothetical	hypothetical protein
ERR279269	Prodigal:002006	CDS	25975	26172	-	hypothetical protein	hypothetical	Hypothetical	Hypothetical	hypothetical protein
ERR279269	Prodigal:002006	CDS	26172	26441	-	hypothetical protein	hypothetical	Hypothetical	Hypothetical	hypothetical protein
ERR279269	Prodigal:002006	CDS	26554	27141	-	hypothetical protein	hypothetical	Hypothetical	Hypothetical	hypothetical protein
ERR279269	Prodigal:002006	CDS	27819	28097	-	hypothetical protein	hypothetical	Hypothetical	Hypothetical	hypothetical protein
ERR279269	Prodigal:002006	CDS	28094	28636	-	hypothetical protein	hypothetical	Hypothetical	Hypothetical	hypothetical protein
ERR279269	Prodigal:002006	CDS	28623	28919	-	hypothetical protein	hypothetical	Hypothetical	Hypothetical	hypothetical protein
ERR279269	Prodigal:002006	CDS	28906	29301	-	hypothetical protein	hypothetical	Hypothetical	Hypothetical	hypothetical protein
ERR279269	Prodigal:002006	CDS	29492	29671	-	hypothetical protein	hypothetical	Hypothetical	Hypothetical	hypothetical protein
ERR279269	Prodigal:002006	CDS	29688	30095	-	hypothetical protein	hypothetical	Hypothetical	Hypothetical	hypothetical protein
ERR279269	Prodigal:002006	CDS	30092	30301	-	hypothetical protein	hypothetical	Hypothetical	Hypothetical	hypothetical protein
ERR279269	Prodigal:002006	CDS	30303	30494	-	hypothetical protein	hypothetical	Hypothetical	Hypothetical	hypothetical protein
ERR279269	Prodigal:002006	CDS	30491	30667	-	hypothetical protein	hypothetical	Hypothetical	Hypothetical	hypothetical protein
ERR279269	Prodigal:002006	CDS	30667	31302	-	hypothetical protein	hypothetical	Hypothetical	Hypothetical	hypothetical protein
ERR279269	Prodigal:002006	CDS	31289	31543	-	hypothetical protein	hypothetical	Hypothetical	Hypothetical	hypothetical protein
ERR279269	Prodigal:002006	CDS	31536	32165	-	hypothetical protein	hypothetical	Hypothetical	Hypothetical	hypothetical protein
ERR279269	Prodigal:002006	CDS	32162	32527	-	hypothetical protein	hypothetical	Hypothetical	Hypothetical	hypothetical protein
ERR279269	Prodigal:002006	CDS	32524	32805	-	hypothetical protein	hypothetical	Hypothetical	Hypothetical	hypothetical protein
ERR279269	Prodigal:002006	CDS	32883	33950	-	hypothetical protein	hypothetical	Hypothetical	Hypothetical	hypothetical protein
ERR279269	Prodigal:002006	CDS	34120	34497	-	hypothetical protein	hypothetical	Hypothetical	Hypothetical	hypothetical protein
ERR279269	Prodigal:002006	CDS	34501	34833	-	hypothetical protein	hypothetical	Hypothetical	Hypothetical	hypothetical protein
ERR279269	Prodigal:002006	CDS	34830	35234	-	hypothetical protein	hypothetical	Hypothetical	Hypothetical	hypothetical protein
ERR279269	Prodigal:002006	CDS	35234	35467	-	hypothetical protein	hypothetical	Hypothetical	Hypothetical	hypothetical protein
ERR279269	Prodigal:002006	CDS	35464	35979	-	hypothetical protein	hypothetical	Hypothetical	Hypothetical	hypothetical protein
ERR279269	Prodigal:002006	CDS	35976	36470	-	hypothetical protein	hypothetical	Hypothetical	Hypothetical	hypothetical protein
ERR279269	Prodigal:002006	CDS	36645	37301	+	hypothetical protein	hypothetical	Hypothetical	Hypothetical	hypothetical protein
ERR279269	Prodigal:002006	CDS	37394	37768	+	hypothetical protein	hypothetical	Hypothetical	Hypothetical	hypothetical protein
ERR279269	Prodigal:002006	CDS	37919	38572	+	hypothetical protein	hypothetical	Hypothetical	Hypothetical	hypothetical protein
ERR279269	Prodigal:002006	CDS	38616	38864	+	hypothetical protein	hypothetical	Hypothetical	Hypothetical	hypothetical protein
ERR279269	Prodigal:002006	CDS	39991	40182	+	hypothetical protein	hypothetical	Hypothetical	Hypothetical	hypothetical protein
ERR279269	Prodigal:002006	CDS	40179	41321	+	hypothetical protein	hypothetical	Hypothetical	Hypothetical	hypothetical protein
ERR279269	Prodigal:002006	CDS	42131	42403	-	hypothetical protein	hypothetical	Hypothetical	Hypothetical	hypothetical protein
ERR279269	Prodigal:002006	CDS	42467	42847	-	hypothetical protein	hypothetical	Hypothetical	Hypothetical	hypothetical protein
ERR279269	Prodigal:002006	CDS	43115	43399	+	hypothetical protein	hypothetical	Hypothetical	Hypothetical	hypothetical protein
ERR279269	Prodigal:002006	CDS	43433	43732	-	hypothetical protein	hypothetical	Hypothetical	Hypothetical	hypothetical protein
ERR279269	Prodigal:002006	CDS	43732	44079	-	Putative toxin HigB2	higB	T/AT System	Maintenance	Putative toxin HigB2
ERR279269	Prodigal:002006	CDS	44324	44587	-	hypothetical protein	hypothetical	Hypothetical	Hypothetical	hypothetical protein
ERR279269	Prodigal:002006	CDS	44611	44898	-	hypothetical protein	hypothetical	Hypothetical	Hypothetical	hypothetical protein
ERR279269	Prodigal:002006	CDS	45542	46522	-	hypothetical protein	hypothetical	Hypothetical	Hypothetical	hypothetical protein
ERR316950_2	Prodigal:002006	CDS	1	2115	+	hypothetical protein	hypothetical	Hypothetical	Hypothetical	hypothetical protein
ERR316950_2	Prodigal:002006	CDS	2108	2326	+	hypothetical protein	hypothetical	Hypothetical	Hypothetical	hypothetical protein
ERR316950_2	Prodigal:002006	CDS	2316	3317	+	hypothetical protein	hypothetical	Hypothetical	Hypothetical	hypothetical protein
ERR316950_2	Prodigal:002006	CDS	3320	3940	+	hypothetical protein	hypothetical	Hypothetical	Hypothetical	hypothetical protein
ERR316950_2	Prodigal:002006	CDS	3937	4404	+	hypothetical protein	hypothetical	Hypothetical	Hypothetical	hypothetical protein
ERR316950_2	Prodigal:002006	CDS	4401	4721	+	hypothetical protein	hypothetical	Hypothetical	Hypothetical	hypothetical protein
ERR316950_2	Prodigal:002006	CDS	4718	5842	+	hypothetical protein	hypothetical	Hypothetical	Hypothetical	hypothetical protein
ERR316950_2	Prodigal:002006	CDS	5835	6416	+	hypothetical protein	hypothetical	Hypothetical	Hypothetical	hypothetical protein
ERR316950_2	Prodigal:002006	CDS	6447	9251	+	hypothetical protein	hypothetical	Hypothetical	Hypothetical	hypothetical protein
ERR316950_2	Prodigal:002006	CDS	9251	9826	+	Prophage tail fiber assembly protein TfaE	tfaE	phage	Phage	Prophage tail fiber assembly protein TfaE
ERR316950_2	Prodigal:002006	CDS	10190	11170	+	hypothetical protein	hypothetical	Hypothetical	Hypothetical	hypothetical protein
ERR316950_2	Prodigal:002006	CDS	11814	12101	+	hypothetical protein	hypothetical	Hypothetical	Hypothetical	hypothetical protein
ERR316950_2	Prodigal:002006	CDS	12125	12388	+	hypothetical protein	hypothetical	Hypothetical	Hypothetical	hypothetical protein
ERR316950_2	Prodigal:002006	CDS	12633	12980	+	Putative toxin HigB2	higB	T/AT System	Maintenance	Putative toxin HigB2
ERR316950_2	Prodigal:002006	CDS	12980	13279	+	hypothetical protein	hypothetical	Hypothetical	Hypothetical	hypothetical protein
ERR316950_2	Prodigal:002006	CDS	13442	13822	+	hypothetical protein	hypothetical	Hypothetical	Hypothetical	hypothetical protein
ERR316950_2	Prodigal:002006	CDS	13886	14158	+	hypothetical protein	hypothetical	Hypothetical	Hypothetical	hypothetical protein
ERR316950_2	Prodigal:002006	CDS	14795	15430	+	hypothetical protein	hypothetical	Hypothetical	Hypothetical	hypothetical protein
ERR316950_2	Prodigal:002006	CDS	15465	16646	-	hypothetical protein	hypothetical	Hypothetical	Hypothetical	hypothetical protein
ERR316950_2	Prodigal:002006	CDS	16643	16834	-	hypothetical protein	hypothetical	Hypothetical	Hypothetical	hypothetical protein
ERR316950_2	Prodigal:002006	CDS	17964	18212	-	hypothetical protein	hypothetical	Hypothetical	Hypothetical	hypothetical protein
ERR316950_2	Prodigal:002006	CDS	18256	18909	-	hypothetical protein	hypothetical	Hypothetical	Hypothetical	hypothetical protein
ERR316950_2	Prodigal:002006	CDS	19060	19434	-	hypothetical protein	hypothetical	Hypothetical	Hypothetical	hypothetical protein
ERR316950_2	Prodigal:002006	CDS	19527	20183	-	hypothetical protein	hypothetical	Hypothetical	Hypothetical	hypothetical protein
ERR316950_2	Prodigal:002006	CDS	20358	20852	+	hypothetical protein	hypothetical	Hypothetical	Hypothetical	hypothetical protein
ERR316950_2	Prodigal:002006	CDS	20849	21364	+	hypothetical protein	hypothetical	Hypothetical	Hypothetical	hypothetical protein
ERR316950_2	Prodigal:002006	CDS	21361	21594	+	hypothetical protein	hypothetical	Hypothetical	Hypothetical	hypothetical protein
ERR316950_2	Prodigal:002006	CDS	21594	21998	+	hypothetical protein	hypothetical	Hypothetical	Hypothetical	hypothetical protein
ERR316950_2	Prodigal:002006	CDS	21995	22327	+	hypothetical protein	hypothetical	Hypothetical	Hypothetical	hypothetical protein
ERR316950_2	Prodigal:002006	CDS	22331	22708	+	hypothetical protein	hypothetical	Hypothetical	Hypothetical	hypothetical protein
ERR316950_2	Prodigal:002006	CDS	22878	23945	+	hypothetical protein	hypothetical	Hypothetical	Hypothetical	hypothetical protein
ERR316950_2	Prodigal:002006	CDS	24023	24304	+	hypothetical protein	hypothetical	Hypothetical	Hypothetical	hypothetical protein
ERR316950_2	Prodigal:002006	CDS	24301	24666	+	hypothetical protein	hypothetical	Hypothetical	Hypothetical	hypothetical protein
ERR316950_2	Prodigal:002006	CDS	24663	25289	+	hypothetical protein	hypothetical	Hypothetical	Hypothetical	hypothetical protein
ERR316950_2	Prodigal:002006	CDS	25286	25849	+	hypothetical protein	hypothetical	Hypothetical	Hypothetical	hypothetical protein
ERR316950_2	Prodigal:002006	CDS	26026	26235	+	hypothetical protein	hypothetical	Hypothetical	Hypothetical	hypothetical protein
ERR316950_2	Prodigal:002006	CDS	26232	26645	+	hypothetical protein	hypothetical	Hypothetical	Hypothetical	hypothetical protein
ERR316950_2	Prodigal:002006	CDS	26662	26841	+	hypothetical protein	hypothetical	Hypothetical	Hypothetical	hypothetical protein
ERR316950_2	Prodigal:002006	CDS	27031	27426	+	hypothetical protein	hypothetical	Hypothetical	Hypothetical	hypothetical protein
ERR316950_2	Prodigal:002006	CDS	27413	27709	+	hypothetical protein	hypothetical	Hypothetical	Hypothetical	hypothetical protein
ERR316950_2	Prodigal:002006	CDS	27696	28238	+	hypothetical protein	hypothetical	Hypothetical	Hypothetical	hypothetical protein
ERR316950_2	Prodigal:002006	CDS	28235	28513	+	hypothetical protein	hypothetical	Hypothetical	Hypothetical	hypothetical protein
ERR316950_2	Prodigal:002006	CDS	29191	29778	+	hypothetical protein	hypothetical	Hypothetical	Hypothetical	hypothetical protein
ERR316950_2	Prodigal:002006	CDS	29891	30160	+	hypothetical protein	hypothetical	Hypothetical	Hypothetical	hypothetical protein
ERR316950_2	Prodigal:002006	CDS	30160	30357	+	hypothetical protein	hypothetical	Hypothetical	Hypothetical	hypothetical protein
ERR316950_2	Prodigal:002006	CDS	30432	30731	+	hypothetical protein	hypothetical	Hypothetical	Hypothetical	hypothetical protein
ERR316950_2	Prodigal:002006	CDS	31051	31530	+	hypothetical protein	hypothetical	Hypothetical	Hypothetical	hypothetical protein
ERR316950_2	Prodigal:002006	CDS	31765	32388	+	hypothetical protein	hypothetical	Hypothetical	Hypothetical	hypothetical protein
ERR316950_2	Prodigal:002006	CDS	32388	33761	+	hypothetical protein	hypothetical	Hypothetical	Hypothetical	hypothetical protein
ERR316950_2	Prodigal:002006	CDS	33778	34497	+	hypothetical protein	hypothetical	Hypothetical	Hypothetical	hypothetical protein
ERR316950_2	Prodigal:002006	CDS	34445	34672	+	hypothetical protein	hypothetical	Hypothetical	Hypothetical	hypothetical protein
ERR316950_2	Prodigal:002006	CDS	35054	35644	+	hypothetical protein	hypothetical	Hypothetical	Hypothetical	hypothetical protein
ERR316950_2	Prodigal:002006	CDS	35644	36195	+	hypothetical protein	hypothetical	Hypothetical	Hypothetical	hypothetical protein
ERR316950_2	Prodigal:002006	CDS	36201	38057	+	hypothetical protein	hypothetical	Hypothetical	Hypothetical	hypothetical protein
ERR316950_2	Prodigal:002006	CDS	38069	38308	+	hypothetical protein	hypothetical	Hypothetical	Hypothetical	hypothetical protein
ERR316950_2	Prodigal:002006	CDS	38305	39879	+	hypothetical protein	hypothetical	Hypothetical	Hypothetical	hypothetical protein
ERR316950_2	Prodigal:002006	CDS	39872	40936	+	ATP-dependent Clp protease proteolytic subunit	clp	Transport/Metabolism	Host Functions	ATP-dependent Clp protease proteolytic subunit
ERR316950_2	Prodigal:002006	CDS	40946	41329	+	hypothetical protein	hypothetical	Hypothetical	Hypothetical	hypothetical protein
ERR316950_2	Prodigal:002006	CDS	41350	42393	+	hypothetical protein	hypothetical	Hypothetical	Hypothetical	hypothetical protein
ERR316950_2	Prodigal:002006	CDS	42394	42786	+	hypothetical protein	hypothetical	Hypothetical	Hypothetical	hypothetical protein
ERR316950_2	Prodigal:002006	CDS	42786	43130	+	hypothetical protein	hypothetical	Hypothetical	Hypothetical	hypothetical protein
ERR316950_2	Prodigal:002006	CDS	43127	43612	+	hypothetical protein	hypothetical	Hypothetical	Hypothetical	hypothetical protein
ERR316950_2	Prodigal:002006	CDS	43613	43903	+	hypothetical protein	hypothetical	Hypothetical	Hypothetical	hypothetical protein
ERR316950_2	Prodigal:002006	CDS	43903	45366	+	hypothetical protein	hypothetical	Hypothetical	Hypothetical	hypothetical protein
ERR316950_2	Prodigal:002006	CDS	45383	45904	+	hypothetical protein	hypothetical	Hypothetical	Hypothetical	hypothetical protein
ERR316950_2	Prodigal:002006	CDS	45914	46195	+	hypothetical protein	hypothetical	Hypothetical	Hypothetical	hypothetical protein
ERR316957_3	Prodigal:002006	CDS	910	1191	-	hypothetical protein	hypothetical	Hypothetical	Hypothetical	hypothetical protein
ERR316957_3	Prodigal:002006	CDS	1201	1722	-	hypothetical protein	hypothetical	Hypothetical	Hypothetical	hypothetical protein
ERR316957_3	Prodigal:002006	CDS	1739	3202	-	hypothetical protein	hypothetical	Hypothetical	Hypothetical	hypothetical protein
ERR316957_3	Prodigal:002006	CDS	3202	3492	-	hypothetical protein	hypothetical	Hypothetical	Hypothetical	hypothetical protein
ERR316957_3	Prodigal:002006	CDS	3493	3978	-	hypothetical protein	hypothetical	Hypothetical	Hypothetical	hypothetical protein
ERR316957_3	Prodigal:002006	CDS	3975	4319	-	hypothetical protein	hypothetical	Hypothetical	Hypothetical	hypothetical protein
ERR316957_3	Prodigal:002006	CDS	4319	4711	-	hypothetical protein	hypothetical	Hypothetical	Hypothetical	hypothetical protein
ERR316957_3	Prodigal:002006	CDS	4712	5755	-	hypothetical protein	hypothetical	Hypothetical	Hypothetical	hypothetical protein
ERR316957_3	Prodigal:002006	CDS	5776	6159	-	hypothetical protein	hypothetical	Hypothetical	Hypothetical	hypothetical protein
ERR316957_3	Prodigal:002006	CDS	6169	7233	-	ATP-dependent Clp protease proteolytic subunit	clp	Transport/Metabolism	Host Functions	ATP-dependent Clp protease proteolytic subunit
ERR316957_3	Prodigal:002006	CDS	7226	8800	-	hypothetical protein	hypothetical	Hypothetical	Hypothetical	hypothetical protein
ERR316957_3	Prodigal:002006	CDS	8797	9036	-	hypothetical protein	hypothetical	Hypothetical	Hypothetical	hypothetical protein
ERR316957_3	Prodigal:002006	CDS	9048	10904	-	hypothetical protein	hypothetical	Hypothetical	Hypothetical	hypothetical protein
ERR316957_3	Prodigal:002006	CDS	10910	11461	-	hypothetical protein	hypothetical	Hypothetical	Hypothetical	hypothetical protein
ERR316957_3	Prodigal:002006	CDS	11461	12051	-	hypothetical protein	hypothetical	Hypothetical	Hypothetical	hypothetical protein
ERR316957_3	Prodigal:002006	CDS	12433	12660	-	hypothetical protein	hypothetical	Hypothetical	Hypothetical	hypothetical protein
ERR316957_3	Prodigal:002006	CDS	12608	13327	-	hypothetical protein	hypothetical	Hypothetical	Hypothetical	hypothetical protein
ERR316957_3	Prodigal:002006	CDS	13344	14717	-	hypothetical protein	hypothetical	Hypothetical	Hypothetical	hypothetical protein
ERR316957_3	Prodigal:002006	CDS	14717	15340	-	hypothetical protein	hypothetical	Hypothetical	Hypothetical	hypothetical protein
ERR316957_3	Prodigal:002006	CDS	15575	16054	-	hypothetical protein	hypothetical	Hypothetical	Hypothetical	hypothetical protein
ERR316957_3	Prodigal:002006	CDS	16374	16673	-	hypothetical protein	hypothetical	Hypothetical	Hypothetical	hypothetical protein
ERR316957_3	Prodigal:002006	CDS	16748	16945	-	hypothetical protein	hypothetical	Hypothetical	Hypothetical	hypothetical protein
ERR316957_3	Prodigal:002006	CDS	16945	17214	-	hypothetical protein	hypothetical	Hypothetical	Hypothetical	hypothetical protein
ERR316957_3	Prodigal:002006	CDS	17327	17914	-	hypothetical protein	hypothetical	Hypothetical	Hypothetical	hypothetical protein
ERR316957_3	Prodigal:002006	CDS	18592	18870	-	hypothetical protein	hypothetical	Hypothetical	Hypothetical	hypothetical protein
ERR316957_3	Prodigal:002006	CDS	18867	19409	-	hypothetical protein	hypothetical	Hypothetical	Hypothetical	hypothetical protein
ERR316957_3	Prodigal:002006	CDS	19396	19692	-	hypothetical protein	hypothetical	Hypothetical	Hypothetical	hypothetical protein
ERR316957_3	Prodigal:002006	CDS	19679	20074	-	hypothetical protein	hypothetical	Hypothetical	Hypothetical	hypothetical protein
ERR316957_3	Prodigal:002006	CDS	20264	20443	-	hypothetical protein	hypothetical	Hypothetical	Hypothetical	hypothetical protein
ERR316957_3	Prodigal:002006	CDS	20460	20873	-	hypothetical protein	hypothetical	Hypothetical	Hypothetical	hypothetical protein
ERR316957_3	Prodigal:002006	CDS	20870	21079	-	hypothetical protein	hypothetical	Hypothetical	Hypothetical	hypothetical protein
ERR316957_3	Prodigal:002006	CDS	21256	21819	-	hypothetical protein	hypothetical	Hypothetical	Hypothetical	hypothetical protein
ERR316957_3	Prodigal:002006	CDS	21816	22442	-	hypothetical protein	hypothetical	Hypothetical	Hypothetical	hypothetical protein
ERR316957_3	Prodigal:002006	CDS	22439	22804	-	hypothetical protein	hypothetical	Hypothetical	Hypothetical	hypothetical protein
ERR316957_3	Prodigal:002006	CDS	22801	23082	-	hypothetical protein	hypothetical	Hypothetical	Hypothetical	hypothetical protein
ERR316957_3	Prodigal:002006	CDS	23160	24227	-	hypothetical protein	hypothetical	Hypothetical	Hypothetical	hypothetical protein
ERR316957_3	Prodigal:002006	CDS	24397	24774	-	hypothetical protein	hypothetical	Hypothetical	Hypothetical	hypothetical protein
ERR316957_3	Prodigal:002006	CDS	24778	25110	-	hypothetical protein	hypothetical	Hypothetical	Hypothetical	hypothetical protein
ERR316957_3	Prodigal:002006	CDS	25107	25511	-	hypothetical protein	hypothetical	Hypothetical	Hypothetical	hypothetical protein
ERR316957_3	Prodigal:002006	CDS	25511	25744	-	hypothetical protein	hypothetical	Hypothetical	Hypothetical	hypothetical protein
ERR316957_3	Prodigal:002006	CDS	25741	26256	-	hypothetical protein	hypothetical	Hypothetical	Hypothetical	hypothetical protein
ERR316957_3	Prodigal:002006	CDS	26253	26747	-	hypothetical protein	hypothetical	Hypothetical	Hypothetical	hypothetical protein
ERR316957_3	Prodigal:002006	CDS	26922	27578	+	hypothetical protein	hypothetical	Hypothetical	Hypothetical	hypothetical protein
ERR316957_3	Prodigal:002006	CDS	27671	28045	+	hypothetical protein	hypothetical	Hypothetical	Hypothetical	hypothetical protein
ERR316957_3	Prodigal:002006	CDS	28196	28849	+	hypothetical protein	hypothetical	Hypothetical	Hypothetical	hypothetical protein
ERR316957_3	Prodigal:002006	CDS	28893	29141	+	hypothetical protein	hypothetical	Hypothetical	Hypothetical	hypothetical protein
ERR316957_3	Prodigal:002006	CDS	30271	30462	+	hypothetical protein	hypothetical	Hypothetical	Hypothetical	hypothetical protein
ERR316957_3	Prodigal:002006	CDS	30459	31640	+	hypothetical protein	hypothetical	Hypothetical	Hypothetical	hypothetical protein
ERR316957_3	Prodigal:002006	CDS	31675	32310	-	hypothetical protein	hypothetical	Hypothetical	Hypothetical	hypothetical protein
ERR316957_3	Prodigal:002006	CDS	32947	33219	-	hypothetical protein	hypothetical	Hypothetical	Hypothetical	hypothetical protein
ERR316957_3	Prodigal:002006	CDS	33283	33663	-	hypothetical protein	hypothetical	Hypothetical	Hypothetical	hypothetical protein
ERR316957_3	Prodigal:002006	CDS	33826	34125	-	hypothetical protein	hypothetical	Hypothetical	Hypothetical	hypothetical protein
ERR316957_3	Prodigal:002006	CDS	34125	34472	-	Putative toxin HigB2	higB	T/AT System	Maintenance	Putative toxin HigB2
ERR316957_3	Prodigal:002006	CDS	34717	34980	-	hypothetical protein	hypothetical	Hypothetical	Hypothetical	hypothetical protein
ERR316957_3	Prodigal:002006	CDS	35004	35291	-	hypothetical protein	hypothetical	Hypothetical	Hypothetical	hypothetical protein
ERR316957_3	Prodigal:002006	CDS	35935	36915	-	hypothetical protein	hypothetical	Hypothetical	Hypothetical	hypothetical protein
ERR316957_3	Prodigal:002006	CDS	37279	37854	-	Prophage tail fiber assembly protein TfaE	tfaE	phage	Phage	Prophage tail fiber assembly protein TfaE
ERR316957_3	Prodigal:002006	CDS	37854	40658	-	hypothetical protein	hypothetical	Hypothetical	Hypothetical	hypothetical protein
ERR316957_3	Prodigal:002006	CDS	40689	41270	-	hypothetical protein	hypothetical	Hypothetical	Hypothetical	hypothetical protein
ERR316957_3	Prodigal:002006	CDS	41263	42387	-	hypothetical protein	hypothetical	Hypothetical	Hypothetical	hypothetical protein
ERR316957_3	Prodigal:002006	CDS	42384	42704	-	hypothetical protein	hypothetical	Hypothetical	Hypothetical	hypothetical protein
ERR316957_3	Prodigal:002006	CDS	42701	43168	-	hypothetical protein	hypothetical	Hypothetical	Hypothetical	hypothetical protein
ERR316957_3	Prodigal:002006	CDS	43165	43785	-	hypothetical protein	hypothetical	Hypothetical	Hypothetical	hypothetical protein
ERR316957_3	Prodigal:002006	CDS	43788	44789	-	hypothetical protein	hypothetical	Hypothetical	Hypothetical	hypothetical protein
ERR316957_3	Prodigal:002006	CDS	44779	44997	-	hypothetical protein	hypothetical	Hypothetical	Hypothetical	hypothetical protein
ERR316957_3	Prodigal:002006	CDS	44990	47104	-	hypothetical protein	hypothetical	Hypothetical	Hypothetical	hypothetical protein
ERR316974	Prodigal:002006	CDS	101	1144	+	hypothetical protein	hypothetical	Hypothetical	Hypothetical	hypothetical protein
ERR316974	Prodigal:002006	CDS	1954	2226	-	hypothetical protein	hypothetical	Hypothetical	Hypothetical	hypothetical protein
ERR316974	Prodigal:002006	CDS	2290	2670	-	hypothetical protein	hypothetical	Hypothetical	Hypothetical	hypothetical protein
ERR316974	Prodigal:002006	CDS	2833	3132	-	hypothetical protein	hypothetical	Hypothetical	Hypothetical	hypothetical protein
ERR316974	Prodigal:002006	CDS	3132	3479	-	Putative toxin HigB2	higB	T/AT System	Maintenance	Putative toxin HigB2
ERR316974	Prodigal:002006	CDS	3724	3987	-	hypothetical protein	hypothetical	Hypothetical	Hypothetical	hypothetical protein
ERR316974	Prodigal:002006	CDS	4011	4298	-	hypothetical protein	hypothetical	Hypothetical	Hypothetical	hypothetical protein
ERR316974	Prodigal:002006	CDS	4942	5922	-	hypothetical protein	hypothetical	Hypothetical	Hypothetical	hypothetical protein
ERR316974	Prodigal:002006	CDS	6104	6658	-	DNA-invertase hin	hin	Recombinase	Transposition/Recombination	DNA-invertase hin
ERR316974	Prodigal:002006	CDS	6773	7756	+	hypothetical protein	hypothetical	Hypothetical	Hypothetical	hypothetical protein
ERR316974	Prodigal:002006	CDS	7758	8285	+	hypothetical protein	hypothetical	Hypothetical	Hypothetical	hypothetical protein
ERR316974	Prodigal:002006	CDS	8314	8847	-	hypothetical protein	hypothetical	Hypothetical	Hypothetical	hypothetical protein
ERR316974	Prodigal:002006	CDS	8850	11258	-	hypothetical protein	hypothetical	Hypothetical	Hypothetical	hypothetical protein
ERR316974	Prodigal:002006	CDS	11289	11870	-	hypothetical protein	hypothetical	Hypothetical	Hypothetical	hypothetical protein
ERR316974	Prodigal:002006	CDS	11863	12987	-	hypothetical protein	hypothetical	Hypothetical	Hypothetical	hypothetical protein
ERR316974	Prodigal:002006	CDS	12984	13304	-	hypothetical protein	hypothetical	Hypothetical	Hypothetical	hypothetical protein
ERR316974	Prodigal:002006	CDS	13301	13768	-	hypothetical protein	hypothetical	Hypothetical	Hypothetical	hypothetical protein
ERR316974	Prodigal:002006	CDS	13765	14385	-	hypothetical protein	hypothetical	Hypothetical	Hypothetical	hypothetical protein
ERR316974	Prodigal:002006	CDS	14388	15389	-	hypothetical protein	hypothetical	Hypothetical	Hypothetical	hypothetical protein
ERR316974	Prodigal:002006	CDS	15379	15597	-	hypothetical protein	hypothetical	Hypothetical	Hypothetical	hypothetical protein
ERR316974	Prodigal:002006	CDS	15590	18382	-	Chromosome partition protein Smc	smc	Segregation	Maintenance	Chromosome partition protein Smc
ERR316974	Prodigal:002006	CDS	18537	18818	-	hypothetical protein	hypothetical	Hypothetical	Hypothetical	hypothetical protein
ERR316974	Prodigal:002006	CDS	18828	19349	-	hypothetical protein	hypothetical	Hypothetical	Hypothetical	hypothetical protein
ERR316974	Prodigal:002006	CDS	19366	20829	-	hypothetical protein	hypothetical	Hypothetical	Hypothetical	hypothetical protein
ERR316974	Prodigal:002006	CDS	20829	21119	-	hypothetical protein	hypothetical	Hypothetical	Hypothetical	hypothetical protein
ERR316974	Prodigal:002006	CDS	21120	21605	-	hypothetical protein	hypothetical	Hypothetical	Hypothetical	hypothetical protein
ERR316974	Prodigal:002006	CDS	21602	21946	-	hypothetical protein	hypothetical	Hypothetical	Hypothetical	hypothetical protein
ERR316974	Prodigal:002006	CDS	21946	22338	-	hypothetical protein	hypothetical	Hypothetical	Hypothetical	hypothetical protein
ERR316974	Prodigal:002006	CDS	22339	23382	-	hypothetical protein	hypothetical	Hypothetical	Hypothetical	hypothetical protein
ERR316974	Prodigal:002006	CDS	23403	23786	-	hypothetical protein	hypothetical	Hypothetical	Hypothetical	hypothetical protein
ERR316974	Prodigal:002006	CDS	23796	24860	-	ATP-dependent Clp protease proteolytic subunit	clp	Transport/Metabolism	Host Functions	ATP-dependent Clp protease proteolytic subunit
ERR316974	Prodigal:002006	CDS	24853	26427	-	hypothetical protein	hypothetical	Hypothetical	Hypothetical	hypothetical protein
ERR316974	Prodigal:002006	CDS	26424	26663	-	hypothetical protein	hypothetical	Hypothetical	Hypothetical	hypothetical protein
ERR316974	Prodigal:002006	CDS	26675	28531	-	hypothetical protein	hypothetical	Hypothetical	Hypothetical	hypothetical protein
ERR316974	Prodigal:002006	CDS	28537	29088	-	hypothetical protein	hypothetical	Hypothetical	Hypothetical	hypothetical protein
ERR316974	Prodigal:002006	CDS	29088	29678	-	hypothetical protein	hypothetical	Hypothetical	Hypothetical	hypothetical protein
ERR316974	Prodigal:002006	CDS	30061	30267	-	hypothetical protein	hypothetical	Hypothetical	Hypothetical	hypothetical protein
ERR316974	Prodigal:002006	CDS	30236	30955	-	hypothetical protein	hypothetical	Hypothetical	Hypothetical	hypothetical protein
ERR316974	Prodigal:002006	CDS	30972	32345	-	hypothetical protein	hypothetical	Hypothetical	Hypothetical	hypothetical protein
ERR316974	Prodigal:002006	CDS	32345	32968	-	hypothetical protein	hypothetical	Hypothetical	Hypothetical	hypothetical protein
ERR316974	Prodigal:002006	CDS	33214	33600	-	hypothetical protein	hypothetical	Hypothetical	Hypothetical	hypothetical protein
ERR316974	Prodigal:002006	CDS	33581	33733	-	hypothetical protein	hypothetical	Hypothetical	Hypothetical	hypothetical protein
ERR316974	Prodigal:002006	CDS	33939	34394	-	hypothetical protein	hypothetical	Hypothetical	Hypothetical	hypothetical protein
ERR316974	Prodigal:002006	CDS	34727	34924	-	hypothetical protein	hypothetical	Hypothetical	Hypothetical	hypothetical protein
ERR316974	Prodigal:002006	CDS	34921	35181	-	hypothetical protein	hypothetical	Hypothetical	Hypothetical	hypothetical protein
ERR316974	Prodigal:002006	CDS	35295	35882	-	hypothetical protein	hypothetical	Hypothetical	Hypothetical	hypothetical protein
ERR316974	Prodigal:002006	CDS	36560	36838	-	hypothetical protein	hypothetical	Hypothetical	Hypothetical	hypothetical protein
ERR316974	Prodigal:002006	CDS	36835	37377	-	hypothetical protein	hypothetical	Hypothetical	Hypothetical	hypothetical protein
ERR316974	Prodigal:002006	CDS	37364	37660	-	hypothetical protein	hypothetical	Hypothetical	Hypothetical	hypothetical protein
ERR316974	Prodigal:002006	CDS	37647	38042	-	hypothetical protein	hypothetical	Hypothetical	Hypothetical	hypothetical protein
ERR316974	Prodigal:002006	CDS	38232	38372	-	hypothetical protein	hypothetical	Hypothetical	Hypothetical	hypothetical protein
ERR316974	Prodigal:002006	CDS	38372	38746	-	hypothetical protein	hypothetical	Hypothetical	Hypothetical	hypothetical protein
ERR316974	Prodigal:002006	CDS	38748	39440	-	hypothetical protein	hypothetical	Hypothetical	Hypothetical	hypothetical protein
ERR316974	Prodigal:002006	CDS	39433	39774	-	hypothetical protein	hypothetical	Hypothetical	Hypothetical	hypothetical protein
ERR316974	Prodigal:002006	CDS	39777	40460	-	hypothetical protein	hypothetical	Hypothetical	Hypothetical	hypothetical protein
ERR316974	Prodigal:002006	CDS	40457	40648	-	hypothetical protein	hypothetical	Hypothetical	Hypothetical	hypothetical protein
ERR316974	Prodigal:002006	CDS	40645	41010	-	hypothetical protein	hypothetical	Hypothetical	Hypothetical	hypothetical protein
ERR316974	Prodigal:002006	CDS	41007	41288	-	hypothetical protein	hypothetical	Hypothetical	Hypothetical	hypothetical protein
ERR316974	Prodigal:002006	CDS	41366	42433	-	hypothetical protein	hypothetical	Hypothetical	Hypothetical	hypothetical protein
ERR316974	Prodigal:002006	CDS	42604	42981	-	hypothetical protein	hypothetical	Hypothetical	Hypothetical	hypothetical protein
ERR316974	Prodigal:002006	CDS	42985	43317	-	hypothetical protein	hypothetical	Hypothetical	Hypothetical	hypothetical protein
ERR316974	Prodigal:002006	CDS	43314	43718	-	hypothetical protein	hypothetical	Hypothetical	Hypothetical	hypothetical protein
ERR316974	Prodigal:002006	CDS	43718	43951	-	hypothetical protein	hypothetical	Hypothetical	Hypothetical	hypothetical protein
ERR316974	Prodigal:002006	CDS	43948	44463	-	hypothetical protein	hypothetical	Hypothetical	Hypothetical	hypothetical protein
ERR316974	Prodigal:002006	CDS	44460	44954	-	hypothetical protein	hypothetical	Hypothetical	Hypothetical	hypothetical protein
ERR316974	Prodigal:002006	CDS	45199	45789	+	hypothetical protein	hypothetical	Hypothetical	Hypothetical	hypothetical protein
ERR316974	Prodigal:002006	CDS	45882	46256	+	hypothetical protein	hypothetical	Hypothetical	Hypothetical	hypothetical protein
ERR316974	Prodigal:002006	CDS	46407	47060	+	hypothetical protein	hypothetical	Hypothetical	Hypothetical	hypothetical protein
ERR316974	Prodigal:002006	CDS	47104	47352	+	hypothetical protein	hypothetical	Hypothetical	Hypothetical	hypothetical protein
ERR316974	Prodigal:002006	CDS	48156	48695	-	hypothetical protein	hypothetical	Hypothetical	Hypothetical	hypothetical protein
ERR316974	Prodigal:002006	CDS	49143	49334	+	hypothetical protein	hypothetical	Hypothetical	Hypothetical	hypothetical protein
ERR314394_2	Prodigal:002006	CDS	145	444	-	hypothetical protein	hypothetical	Hypothetical	Hypothetical	hypothetical protein
ERR314394_2	Prodigal:002006	CDS	444	791	-	Putative toxin HigB2	higB	T/AT System	Maintenance	Putative toxin HigB2
ERR314394_2	Prodigal:002006	CDS	1036	1299	-	hypothetical protein	hypothetical	Hypothetical	Hypothetical	hypothetical protein
ERR314394_2	Prodigal:002006	CDS	1323	1610	-	hypothetical protein	hypothetical	Hypothetical	Hypothetical	hypothetical protein
ERR314394_2	Prodigal:002006	CDS	2254	3231	-	hypothetical protein	hypothetical	Hypothetical	Hypothetical	hypothetical protein
ERR314394_2	Prodigal:002006	CDS	3698	4261	+	2,3,4,5-tetrahydropyridine-2,6-dicarboxylate N-acetyltransferase	dapH	Transport/Metabolism	Host Functions	2,3,4,5-tetrahydropyridine-2,6-dicarboxylate N-acetyltransferase
ERR314394_2	Prodigal:002006	CDS	4225	4842	-	Prophage tail fiber assembly protein TfaE	tfaE	phage	Phage	Prophage tail fiber assembly protein TfaE
ERR314394_2	Prodigal:002006	CDS	4842	7688	-	hypothetical protein	hypothetical	Hypothetical	Hypothetical	hypothetical protein
ERR314394_2	Prodigal:002006	CDS	7719	8300	-	hypothetical protein	hypothetical	Hypothetical	Hypothetical	hypothetical protein
ERR314394_2	Prodigal:002006	CDS	8293	9417	-	hypothetical protein	hypothetical	Hypothetical	Hypothetical	hypothetical protein
ERR314394_2	Prodigal:002006	CDS	9414	9734	-	hypothetical protein	hypothetical	Hypothetical	Hypothetical	hypothetical protein
ERR314394_2	Prodigal:002006	CDS	9731	10198	-	hypothetical protein	hypothetical	Hypothetical	Hypothetical	hypothetical protein
ERR314394_2	Prodigal:002006	CDS	10195	10815	-	hypothetical protein	hypothetical	Hypothetical	Hypothetical	hypothetical protein
ERR314394_2	Prodigal:002006	CDS	10818	11819	-	hypothetical protein	hypothetical	Hypothetical	Hypothetical	hypothetical protein
ERR314394_2	Prodigal:002006	CDS	11809	12027	-	hypothetical protein	hypothetical	Hypothetical	Hypothetical	hypothetical protein
ERR314394_2	Prodigal:002006	CDS	12020	14812	-	hypothetical protein	hypothetical	Hypothetical	Hypothetical	hypothetical protein
ERR314394_2	Prodigal:002006	CDS	14967	15248	-	hypothetical protein	hypothetical	Hypothetical	Hypothetical	hypothetical protein
ERR314394_2	Prodigal:002006	CDS	15258	15779	-	hypothetical protein	hypothetical	Hypothetical	Hypothetical	hypothetical protein
ERR314394_2	Prodigal:002006	CDS	15796	17259	-	hypothetical protein	hypothetical	Hypothetical	Hypothetical	hypothetical protein
ERR314394_2	Prodigal:002006	CDS	17259	17549	-	hypothetical protein	hypothetical	Hypothetical	Hypothetical	hypothetical protein
ERR314394_2	Prodigal:002006	CDS	17550	18035	-	hypothetical protein	hypothetical	Hypothetical	Hypothetical	hypothetical protein
ERR314394_2	Prodigal:002006	CDS	18032	18376	-	hypothetical protein	hypothetical	Hypothetical	Hypothetical	hypothetical protein
ERR314394_2	Prodigal:002006	CDS	18376	18768	-	hypothetical protein	hypothetical	Hypothetical	Hypothetical	hypothetical protein
ERR314394_2	Prodigal:002006	CDS	18769	19812	-	hypothetical protein	hypothetical	Hypothetical	Hypothetical	hypothetical protein
ERR314394_2	Prodigal:002006	CDS	19833	20216	-	hypothetical protein	hypothetical	Hypothetical	Hypothetical	hypothetical protein
ERR314394_2	Prodigal:002006	CDS	20226	21290	-	ATP-dependent Clp protease proteolytic subunit	clp	Transport/Metabolism	Host Functions	ATP-dependent Clp protease proteolytic subunit
ERR314394_2	Prodigal:002006	CDS	21283	22857	-	hypothetical protein	hypothetical	Hypothetical	Hypothetical	hypothetical protein
ERR314394_2	Prodigal:002006	CDS	22854	23093	-	hypothetical protein	hypothetical	Hypothetical	Hypothetical	hypothetical protein
ERR314394_2	Prodigal:002006	CDS	23105	24961	-	hypothetical protein	hypothetical	Hypothetical	Hypothetical	hypothetical protein
ERR314394_2	Prodigal:002006	CDS	24967	25518	-	hypothetical protein	hypothetical	Hypothetical	Hypothetical	hypothetical protein
ERR314394_2	Prodigal:002006	CDS	25518	26108	-	hypothetical protein	hypothetical	Hypothetical	Hypothetical	hypothetical protein
ERR314394_2	Prodigal:002006	CDS	26490	26717	-	hypothetical protein	hypothetical	Hypothetical	Hypothetical	hypothetical protein
ERR314394_2	Prodigal:002006	CDS	26665	27384	-	hypothetical protein	hypothetical	Hypothetical	Hypothetical	hypothetical protein
ERR314394_2	Prodigal:002006	CDS	27401	28774	-	hypothetical protein	hypothetical	Hypothetical	Hypothetical	hypothetical protein
ERR314394_2	Prodigal:002006	CDS	28774	29397	-	hypothetical protein	hypothetical	Hypothetical	Hypothetical	hypothetical protein
ERR314394_2	Prodigal:002006	CDS	29632	30111	-	hypothetical protein	hypothetical	Hypothetical	Hypothetical	hypothetical protein
ERR314394_2	Prodigal:002006	CDS	30431	30730	-	hypothetical protein	hypothetical	Hypothetical	Hypothetical	hypothetical protein
ERR314394_2	Prodigal:002006	CDS	31001	31270	-	hypothetical protein	hypothetical	Hypothetical	Hypothetical	hypothetical protein
ERR314394_2	Prodigal:002006	CDS	31383	31970	-	hypothetical protein	hypothetical	Hypothetical	Hypothetical	hypothetical protein
ERR314394_2	Prodigal:002006	CDS	32643	32921	-	hypothetical protein	hypothetical	Hypothetical	Hypothetical	hypothetical protein
ERR314394_2	Prodigal:002006	CDS	32918	33460	-	hypothetical protein	hypothetical	Hypothetical	Hypothetical	hypothetical protein
ERR314394_2	Prodigal:002006	CDS	33447	33743	-	hypothetical protein	hypothetical	Hypothetical	Hypothetical	hypothetical protein
ERR314394_2	Prodigal:002006	CDS	33730	34125	-	hypothetical protein	hypothetical	Hypothetical	Hypothetical	hypothetical protein
ERR314394_2	Prodigal:002006	CDS	34317	34592	-	hypothetical protein	hypothetical	Hypothetical	Hypothetical	hypothetical protein
ERR314394_2	Prodigal:002006	CDS	34594	34944	-	hypothetical protein	hypothetical	Hypothetical	Hypothetical	hypothetical protein
ERR314394_2	Prodigal:002006	CDS	34955	35218	-	hypothetical protein	hypothetical	Hypothetical	Hypothetical	hypothetical protein
ERR314394_2	Prodigal:002006	CDS	35220	35660	-	hypothetical protein	hypothetical	Hypothetical	Hypothetical	hypothetical protein
ERR314394_2	Prodigal:002006	CDS	35671	35796	-	hypothetical protein	hypothetical	Hypothetical	Hypothetical	hypothetical protein
ERR314394_2	Prodigal:002006	CDS	35799	36428	-	hypothetical protein	hypothetical	Hypothetical	Hypothetical	hypothetical protein
ERR314394_2	Prodigal:002006	CDS	36425	36649	-	hypothetical protein	hypothetical	Hypothetical	Hypothetical	hypothetical protein
ERR314394_2	Prodigal:002006	CDS	36646	37248	-	hypothetical protein	hypothetical	Hypothetical	Hypothetical	hypothetical protein
ERR314394_2	Prodigal:002006	CDS	37241	37585	-	hypothetical protein	hypothetical	Hypothetical	Hypothetical	hypothetical protein
ERR314394_2	Prodigal:002006	CDS	37588	38199	-	hypothetical protein	hypothetical	Hypothetical	Hypothetical	hypothetical protein
ERR314394_2	Prodigal:002006	CDS	38196	38387	-	hypothetical protein	hypothetical	Hypothetical	Hypothetical	hypothetical protein
ERR314394_2	Prodigal:002006	CDS	38384	38749	-	hypothetical protein	hypothetical	Hypothetical	Hypothetical	hypothetical protein
ERR314394_2	Prodigal:002006	CDS	38746	39027	-	hypothetical protein	hypothetical	Hypothetical	Hypothetical	hypothetical protein
ERR314394_2	Prodigal:002006	CDS	39105	40172	-	hypothetical protein	hypothetical	Hypothetical	Hypothetical	hypothetical protein
ERR314394_2	Prodigal:002006	CDS	40342	40719	-	hypothetical protein	hypothetical	Hypothetical	Hypothetical	hypothetical protein
ERR314394_2	Prodigal:002006	CDS	40723	41055	-	hypothetical protein	hypothetical	Hypothetical	Hypothetical	hypothetical protein
ERR314394_2	Prodigal:002006	CDS	41052	41456	-	hypothetical protein	hypothetical	Hypothetical	Hypothetical	hypothetical protein
ERR314394_2	Prodigal:002006	CDS	41456	41689	-	hypothetical protein	hypothetical	Hypothetical	Hypothetical	hypothetical protein
ERR314394_2	Prodigal:002006	CDS	41686	42201	-	hypothetical protein	hypothetical	Hypothetical	Hypothetical	hypothetical protein
ERR314394_2	Prodigal:002006	CDS	42198	42692	-	hypothetical protein	hypothetical	Hypothetical	Hypothetical	hypothetical protein
ERR314394_2	Prodigal:002006	CDS	42866	43522	+	hypothetical protein	hypothetical	Hypothetical	Hypothetical	hypothetical protein
ERR314394_2	Prodigal:002006	CDS	43615	43989	+	hypothetical protein	hypothetical	Hypothetical	Hypothetical	hypothetical protein
ERR314394_2	Prodigal:002006	CDS	44140	44793	+	hypothetical protein	hypothetical	Hypothetical	Hypothetical	hypothetical protein
ERR314394_2	Prodigal:002006	CDS	44837	45085	+	hypothetical protein	hypothetical	Hypothetical	Hypothetical	hypothetical protein
ERR314394_2	Prodigal:002006	CDS	45864	46436	-	hypothetical protein	hypothetical	Hypothetical	Hypothetical	hypothetical protein
ERR314394_2	Prodigal:002006	CDS	47010	47201	+	hypothetical protein	hypothetical	Hypothetical	Hypothetical	hypothetical protein
ERR314394_2	Prodigal:002006	CDS	47198	48379	+	hypothetical protein	hypothetical	Hypothetical	Hypothetical	hypothetical protein
ERR314394_2	Prodigal:002006	CDS	48986	49258	-	hypothetical protein	hypothetical	Hypothetical	Hypothetical	hypothetical protein
ERR314394_2	Prodigal:002006	CDS	49322	49702	-	hypothetical protein	hypothetical	Hypothetical	Hypothetical	hypothetical protein
ERR314392_2	Prodigal:002006	CDS	74	343	+	hypothetical protein	hypothetical	Hypothetical	Hypothetical	hypothetical protein
ERR314392_2	Prodigal:002006	CDS	614	913	+	hypothetical protein	hypothetical	Hypothetical	Hypothetical	hypothetical protein
ERR314392_2	Prodigal:002006	CDS	1233	1712	+	hypothetical protein	hypothetical	Hypothetical	Hypothetical	hypothetical protein
ERR314392_2	Prodigal:002006	CDS	1947	2570	+	hypothetical protein	hypothetical	Hypothetical	Hypothetical	hypothetical protein
ERR314392_2	Prodigal:002006	CDS	2570	3943	+	hypothetical protein	hypothetical	Hypothetical	Hypothetical	hypothetical protein
ERR314392_2	Prodigal:002006	CDS	3960	4679	+	hypothetical protein	hypothetical	Hypothetical	Hypothetical	hypothetical protein
ERR314392_2	Prodigal:002006	CDS	4627	4854	+	hypothetical protein	hypothetical	Hypothetical	Hypothetical	hypothetical protein
ERR314392_2	Prodigal:002006	CDS	5236	5826	+	hypothetical protein	hypothetical	Hypothetical	Hypothetical	hypothetical protein
ERR314392_2	Prodigal:002006	CDS	5826	6377	+	hypothetical protein	hypothetical	Hypothetical	Hypothetical	hypothetical protein
ERR314392_2	Prodigal:002006	CDS	6383	8239	+	hypothetical protein	hypothetical	Hypothetical	Hypothetical	hypothetical protein
ERR314392_2	Prodigal:002006	CDS	8251	8490	+	hypothetical protein	hypothetical	Hypothetical	Hypothetical	hypothetical protein
ERR314392_2	Prodigal:002006	CDS	8487	10061	+	hypothetical protein	hypothetical	Hypothetical	Hypothetical	hypothetical protein
ERR314392_2	Prodigal:002006	CDS	10054	11118	+	ATP-dependent Clp protease proteolytic subunit	clp	Transport/Metabolism	Host Functions	ATP-dependent Clp protease proteolytic subunit
ERR314392_2	Prodigal:002006	CDS	11128	11511	+	hypothetical protein	hypothetical	Hypothetical	Hypothetical	hypothetical protein
ERR314392_2	Prodigal:002006	CDS	11532	12575	+	hypothetical protein	hypothetical	Hypothetical	Hypothetical	hypothetical protein
ERR314392_2	Prodigal:002006	CDS	12576	12968	+	hypothetical protein	hypothetical	Hypothetical	Hypothetical	hypothetical protein
ERR314392_2	Prodigal:002006	CDS	12968	13312	+	hypothetical protein	hypothetical	Hypothetical	Hypothetical	hypothetical protein
ERR314392_2	Prodigal:002006	CDS	13309	13794	+	hypothetical protein	hypothetical	Hypothetical	Hypothetical	hypothetical protein
ERR314392_2	Prodigal:002006	CDS	13795	14085	+	hypothetical protein	hypothetical	Hypothetical	Hypothetical	hypothetical protein
ERR314392_2	Prodigal:002006	CDS	14085	15548	+	hypothetical protein	hypothetical	Hypothetical	Hypothetical	hypothetical protein
ERR314392_2	Prodigal:002006	CDS	15565	16086	+	hypothetical protein	hypothetical	Hypothetical	Hypothetical	hypothetical protein
ERR314392_2	Prodigal:002006	CDS	16096	16377	+	hypothetical protein	hypothetical	Hypothetical	Hypothetical	hypothetical protein
ERR314392_2	Prodigal:002006	CDS	16532	19324	+	hypothetical protein	hypothetical	Hypothetical	Hypothetical	hypothetical protein
ERR314392_2	Prodigal:002006	CDS	19317	19535	+	hypothetical protein	hypothetical	Hypothetical	Hypothetical	hypothetical protein
ERR314392_2	Prodigal:002006	CDS	19525	20526	+	hypothetical protein	hypothetical	Hypothetical	Hypothetical	hypothetical protein
ERR314392_2	Prodigal:002006	CDS	20529	21149	+	hypothetical protein	hypothetical	Hypothetical	Hypothetical	hypothetical protein
ERR314392_2	Prodigal:002006	CDS	21146	21613	+	hypothetical protein	hypothetical	Hypothetical	Hypothetical	hypothetical protein
ERR314392_2	Prodigal:002006	CDS	21610	21930	+	hypothetical protein	hypothetical	Hypothetical	Hypothetical	hypothetical protein
ERR314392_2	Prodigal:002006	CDS	21927	23051	+	hypothetical protein	hypothetical	Hypothetical	Hypothetical	hypothetical protein
ERR314392_2	Prodigal:002006	CDS	23044	23625	+	hypothetical protein	hypothetical	Hypothetical	Hypothetical	hypothetical protein
ERR314392_2	Prodigal:002006	CDS	23656	26502	+	hypothetical protein	hypothetical	Hypothetical	Hypothetical	hypothetical protein
ERR314392_2	Prodigal:002006	CDS	26502	27119	+	Prophage tail fiber assembly protein TfaE	tfaE	phage	Phage	Prophage tail fiber assembly protein TfaE
ERR314392_2	Prodigal:002006	CDS	27083	27646	-	2,3,4,5-tetrahydropyridine-2,6-dicarboxylate N-acetyltransferase	dapH	Transport/Metabolism	Host Functions	2,3,4,5-tetrahydropyridine-2,6-dicarboxylate N-acetyltransferase
ERR314392_2	Prodigal:002006	CDS	28113	29090	+	hypothetical protein	hypothetical	Hypothetical	Hypothetical	hypothetical protein
ERR314392_2	Prodigal:002006	CDS	29734	30021	+	hypothetical protein	hypothetical	Hypothetical	Hypothetical	hypothetical protein
ERR314392_2	Prodigal:002006	CDS	30045	30308	+	hypothetical protein	hypothetical	Hypothetical	Hypothetical	hypothetical protein
ERR314392_2	Prodigal:002006	CDS	30553	30900	+	Putative toxin HigB2	higB	T/AT System	Maintenance	Putative toxin HigB2
ERR314392_2	Prodigal:002006	CDS	30900	31199	+	hypothetical protein	hypothetical	Hypothetical	Hypothetical	hypothetical protein
ERR314392_2	Prodigal:002006	CDS	31363	31743	+	hypothetical protein	hypothetical	Hypothetical	Hypothetical	hypothetical protein
ERR314392_2	Prodigal:002006	CDS	31807	32079	+	hypothetical protein	hypothetical	Hypothetical	Hypothetical	hypothetical protein
ERR314392_2	Prodigal:002006	CDS	32686	33867	-	hypothetical protein	hypothetical	Hypothetical	Hypothetical	hypothetical protein
ERR314392_2	Prodigal:002006	CDS	33864	34055	-	hypothetical protein	hypothetical	Hypothetical	Hypothetical	hypothetical protein
ERR314392_2	Prodigal:002006	CDS	34629	35201	+	hypothetical protein	hypothetical	Hypothetical	Hypothetical	hypothetical protein
ERR314392_2	Prodigal:002006	CDS	35980	36228	-	hypothetical protein	hypothetical	Hypothetical	Hypothetical	hypothetical protein
ERR314392_2	Prodigal:002006	CDS	36272	36925	-	hypothetical protein	hypothetical	Hypothetical	Hypothetical	hypothetical protein
ERR314392_2	Prodigal:002006	CDS	37076	37450	-	hypothetical protein	hypothetical	Hypothetical	Hypothetical	hypothetical protein
ERR314392_2	Prodigal:002006	CDS	37543	38199	-	hypothetical protein	hypothetical	Hypothetical	Hypothetical	hypothetical protein
ERR314392_2	Prodigal:002006	CDS	38373	38867	+	hypothetical protein	hypothetical	Hypothetical	Hypothetical	hypothetical protein
ERR314392_2	Prodigal:002006	CDS	38864	39379	+	hypothetical protein	hypothetical	Hypothetical	Hypothetical	hypothetical protein
ERR314392_2	Prodigal:002006	CDS	39376	39609	+	hypothetical protein	hypothetical	Hypothetical	Hypothetical	hypothetical protein
ERR314392_2	Prodigal:002006	CDS	39609	40013	+	hypothetical protein	hypothetical	Hypothetical	Hypothetical	hypothetical protein
ERR314392_2	Prodigal:002006	CDS	40010	40342	+	hypothetical protein	hypothetical	Hypothetical	Hypothetical	hypothetical protein
ERR314392_2	Prodigal:002006	CDS	40346	40723	+	hypothetical protein	hypothetical	Hypothetical	Hypothetical	hypothetical protein
ERR314392_2	Prodigal:002006	CDS	40893	41960	+	hypothetical protein	hypothetical	Hypothetical	Hypothetical	hypothetical protein
ERR314392_2	Prodigal:002006	CDS	42038	42319	+	hypothetical protein	hypothetical	Hypothetical	Hypothetical	hypothetical protein
ERR314392_2	Prodigal:002006	CDS	42316	42681	+	hypothetical protein	hypothetical	Hypothetical	Hypothetical	hypothetical protein
ERR314392_2	Prodigal:002006	CDS	42678	42869	+	hypothetical protein	hypothetical	Hypothetical	Hypothetical	hypothetical protein
ERR314392_2	Prodigal:002006	CDS	42866	43477	+	hypothetical protein	hypothetical	Hypothetical	Hypothetical	hypothetical protein
ERR314392_2	Prodigal:002006	CDS	43480	43824	+	hypothetical protein	hypothetical	Hypothetical	Hypothetical	hypothetical protein
ERR314392_2	Prodigal:002006	CDS	43817	44419	+	hypothetical protein	hypothetical	Hypothetical	Hypothetical	hypothetical protein
ERR314392_2	Prodigal:002006	CDS	44416	44640	+	hypothetical protein	hypothetical	Hypothetical	Hypothetical	hypothetical protein
ERR314392_2	Prodigal:002006	CDS	44637	45266	+	hypothetical protein	hypothetical	Hypothetical	Hypothetical	hypothetical protein
ERR314392_2	Prodigal:002006	CDS	45269	45394	+	hypothetical protein	hypothetical	Hypothetical	Hypothetical	hypothetical protein
ERR314392_2	Prodigal:002006	CDS	45405	45845	+	hypothetical protein	hypothetical	Hypothetical	Hypothetical	hypothetical protein
ERR314392_2	Prodigal:002006	CDS	45847	46110	+	hypothetical protein	hypothetical	Hypothetical	Hypothetical	hypothetical protein
ERR314392_2	Prodigal:002006	CDS	46121	46471	+	hypothetical protein	hypothetical	Hypothetical	Hypothetical	hypothetical protein
ERR314392_2	Prodigal:002006	CDS	46473	46748	+	hypothetical protein	hypothetical	Hypothetical	Hypothetical	hypothetical protein
ERR314392_2	Prodigal:002006	CDS	46940	47335	+	hypothetical protein	hypothetical	Hypothetical	Hypothetical	hypothetical protein
ERR314392_2	Prodigal:002006	CDS	47322	47618	+	hypothetical protein	hypothetical	Hypothetical	Hypothetical	hypothetical protein
ERR314392_2	Prodigal:002006	CDS	47605	48147	+	hypothetical protein	hypothetical	Hypothetical	Hypothetical	hypothetical protein
ERR314392_2	Prodigal:002006	CDS	48144	48422	+	hypothetical protein	hypothetical	Hypothetical	Hypothetical	hypothetical protein
ERR314392_2	Prodigal:002006	CDS	49095	49682	+	hypothetical protein	hypothetical	Hypothetical	Hypothetical	hypothetical protein
ERR279246	Prodigal:002006	CDS	40	1854	+	hypothetical protein	hypothetical	Hypothetical	Hypothetical	hypothetical protein
ERR279246	Prodigal:002006	CDS	1854	2471	+	Prophage tail fiber assembly protein TfaE	tfaE	phage	Phage	Prophage tail fiber assembly protein TfaE
ERR279246	Prodigal:002006	CDS	2435	2998	-	2,3,4,5-tetrahydropyridine-2,6-dicarboxylate N-acetyltransferase	dapH	Transport/Metabolism	Host Functions	2,3,4,5-tetrahydropyridine-2,6-dicarboxylate N-acetyltransferase
ERR279246	Prodigal:002006	CDS	3465	4442	+	hypothetical protein	hypothetical	Hypothetical	Hypothetical	hypothetical protein
ERR279246	Prodigal:002006	CDS	5086	5373	+	hypothetical protein	hypothetical	Hypothetical	Hypothetical	hypothetical protein
ERR279246	Prodigal:002006	CDS	5397	5660	+	hypothetical protein	hypothetical	Hypothetical	Hypothetical	hypothetical protein
ERR279246	Prodigal:002006	CDS	5905	6252	+	Putative toxin HigB2	higB	T/AT System	Maintenance	Putative toxin HigB2
ERR279246	Prodigal:002006	CDS	6252	6551	+	hypothetical protein	hypothetical	Hypothetical	Hypothetical	hypothetical protein
ERR279246	Prodigal:002006	CDS	6715	7095	+	hypothetical protein	hypothetical	Hypothetical	Hypothetical	hypothetical protein
ERR279246	Prodigal:002006	CDS	7159	7431	+	hypothetical protein	hypothetical	Hypothetical	Hypothetical	hypothetical protein
ERR279246	Prodigal:002006	CDS	8038	9219	-	hypothetical protein	hypothetical	Hypothetical	Hypothetical	hypothetical protein
ERR279246	Prodigal:002006	CDS	9216	9407	-	hypothetical protein	hypothetical	Hypothetical	Hypothetical	hypothetical protein
ERR279246	Prodigal:002006	CDS	9981	10553	+	hypothetical protein	hypothetical	Hypothetical	Hypothetical	hypothetical protein
ERR279246	Prodigal:002006	CDS	11332	11580	-	hypothetical protein	hypothetical	Hypothetical	Hypothetical	hypothetical protein
ERR279246	Prodigal:002006	CDS	11624	12277	-	hypothetical protein	hypothetical	Hypothetical	Hypothetical	hypothetical protein
ERR279246	Prodigal:002006	CDS	12428	12802	-	hypothetical protein	hypothetical	Hypothetical	Hypothetical	hypothetical protein
ERR279246	Prodigal:002006	CDS	12895	13551	-	hypothetical protein	hypothetical	Hypothetical	Hypothetical	hypothetical protein
ERR279246	Prodigal:002006	CDS	13725	14219	+	hypothetical protein	hypothetical	Hypothetical	Hypothetical	hypothetical protein
ERR279246	Prodigal:002006	CDS	14216	14731	+	hypothetical protein	hypothetical	Hypothetical	Hypothetical	hypothetical protein
ERR279246	Prodigal:002006	CDS	14728	14961	+	hypothetical protein	hypothetical	Hypothetical	Hypothetical	hypothetical protein
ERR279246	Prodigal:002006	CDS	14961	15365	+	hypothetical protein	hypothetical	Hypothetical	Hypothetical	hypothetical protein
ERR279246	Prodigal:002006	CDS	15362	15694	+	hypothetical protein	hypothetical	Hypothetical	Hypothetical	hypothetical protein
ERR279246	Prodigal:002006	CDS	15698	16075	+	hypothetical protein	hypothetical	Hypothetical	Hypothetical	hypothetical protein
ERR279246	Prodigal:002006	CDS	16245	17312	+	hypothetical protein	hypothetical	Hypothetical	Hypothetical	hypothetical protein
ERR279246	Prodigal:002006	CDS	17390	17671	+	hypothetical protein	hypothetical	Hypothetical	Hypothetical	hypothetical protein
ERR279246	Prodigal:002006	CDS	17668	18033	+	hypothetical protein	hypothetical	Hypothetical	Hypothetical	hypothetical protein
ERR279246	Prodigal:002006	CDS	18030	18221	+	hypothetical protein	hypothetical	Hypothetical	Hypothetical	hypothetical protein
ERR279246	Prodigal:002006	CDS	18218	18829	+	hypothetical protein	hypothetical	Hypothetical	Hypothetical	hypothetical protein
ERR279246	Prodigal:002006	CDS	18832	19176	+	hypothetical protein	hypothetical	Hypothetical	Hypothetical	hypothetical protein
ERR279246	Prodigal:002006	CDS	19169	19771	+	hypothetical protein	hypothetical	Hypothetical	Hypothetical	hypothetical protein
ERR279246	Prodigal:002006	CDS	19768	19992	+	hypothetical protein	hypothetical	Hypothetical	Hypothetical	hypothetical protein
ERR279246	Prodigal:002006	CDS	19989	20618	+	hypothetical protein	hypothetical	Hypothetical	Hypothetical	hypothetical protein
ERR279246	Prodigal:002006	CDS	20621	20746	+	hypothetical protein	hypothetical	Hypothetical	Hypothetical	hypothetical protein
ERR279246	Prodigal:002006	CDS	20757	21197	+	hypothetical protein	hypothetical	Hypothetical	Hypothetical	hypothetical protein
ERR279246	Prodigal:002006	CDS	21199	21462	+	hypothetical protein	hypothetical	Hypothetical	Hypothetical	hypothetical protein
ERR279246	Prodigal:002006	CDS	21473	21823	+	hypothetical protein	hypothetical	Hypothetical	Hypothetical	hypothetical protein
ERR279246	Prodigal:002006	CDS	21825	22100	+	hypothetical protein	hypothetical	Hypothetical	Hypothetical	hypothetical protein
ERR279246	Prodigal:002006	CDS	22292	22687	+	hypothetical protein	hypothetical	Hypothetical	Hypothetical	hypothetical protein
ERR279246	Prodigal:002006	CDS	22674	22970	+	hypothetical protein	hypothetical	Hypothetical	Hypothetical	hypothetical protein
ERR279246	Prodigal:002006	CDS	22957	23499	+	hypothetical protein	hypothetical	Hypothetical	Hypothetical	hypothetical protein
ERR279246	Prodigal:002006	CDS	23496	23774	+	hypothetical protein	hypothetical	Hypothetical	Hypothetical	hypothetical protein
ERR279246	Prodigal:002006	CDS	24447	25034	+	hypothetical protein	hypothetical	Hypothetical	Hypothetical	hypothetical protein
ERR279246	Prodigal:002006	CDS	25147	25416	+	hypothetical protein	hypothetical	Hypothetical	Hypothetical	hypothetical protein
ERR279246	Prodigal:002006	CDS	25687	25986	+	hypothetical protein	hypothetical	Hypothetical	Hypothetical	hypothetical protein
ERR279246	Prodigal:002006	CDS	26306	26785	+	hypothetical protein	hypothetical	Hypothetical	Hypothetical	hypothetical protein
ERR279246	Prodigal:002006	CDS	27020	27643	+	hypothetical protein	hypothetical	Hypothetical	Hypothetical	hypothetical protein
ERR279246	Prodigal:002006	CDS	27643	29016	+	hypothetical protein	hypothetical	Hypothetical	Hypothetical	hypothetical protein
ERR279246	Prodigal:002006	CDS	29033	29752	+	hypothetical protein	hypothetical	Hypothetical	Hypothetical	hypothetical protein
ERR279246	Prodigal:002006	CDS	29700	29927	+	hypothetical protein	hypothetical	Hypothetical	Hypothetical	hypothetical protein
ERR279246	Prodigal:002006	CDS	30309	30899	+	hypothetical protein	hypothetical	Hypothetical	Hypothetical	hypothetical protein
ERR279246	Prodigal:002006	CDS	30899	31450	+	hypothetical protein	hypothetical	Hypothetical	Hypothetical	hypothetical protein
ERR279246	Prodigal:002006	CDS	31456	33312	+	hypothetical protein	hypothetical	Hypothetical	Hypothetical	hypothetical protein
ERR279246	Prodigal:002006	CDS	33324	33563	+	hypothetical protein	hypothetical	Hypothetical	Hypothetical	hypothetical protein
ERR279246	Prodigal:002006	CDS	33560	35134	+	hypothetical protein	hypothetical	Hypothetical	Hypothetical	hypothetical protein
ERR279246	Prodigal:002006	CDS	35127	36191	+	ATP-dependent Clp protease proteolytic subunit	clp	Transport/Metabolism	Host Functions	ATP-dependent Clp protease proteolytic subunit
ERR279246	Prodigal:002006	CDS	36201	36584	+	hypothetical protein	hypothetical	Hypothetical	Hypothetical	hypothetical protein
ERR279246	Prodigal:002006	CDS	36605	37648	+	hypothetical protein	hypothetical	Hypothetical	Hypothetical	hypothetical protein
ERR279246	Prodigal:002006	CDS	37649	38041	+	hypothetical protein	hypothetical	Hypothetical	Hypothetical	hypothetical protein
ERR279246	Prodigal:002006	CDS	38041	38385	+	hypothetical protein	hypothetical	Hypothetical	Hypothetical	hypothetical protein
ERR279246	Prodigal:002006	CDS	38382	38867	+	hypothetical protein	hypothetical	Hypothetical	Hypothetical	hypothetical protein
ERR279246	Prodigal:002006	CDS	38868	39158	+	hypothetical protein	hypothetical	Hypothetical	Hypothetical	hypothetical protein
ERR279246	Prodigal:002006	CDS	39158	40621	+	hypothetical protein	hypothetical	Hypothetical	Hypothetical	hypothetical protein
ERR279246	Prodigal:002006	CDS	40638	41159	+	hypothetical protein	hypothetical	Hypothetical	Hypothetical	hypothetical protein
ERR279246	Prodigal:002006	CDS	41169	41450	+	hypothetical protein	hypothetical	Hypothetical	Hypothetical	hypothetical protein
ERR279246	Prodigal:002006	CDS	41605	44397	+	hypothetical protein	hypothetical	Hypothetical	Hypothetical	hypothetical protein
ERR279246	Prodigal:002006	CDS	44390	44608	+	hypothetical protein	hypothetical	Hypothetical	Hypothetical	hypothetical protein
ERR279246	Prodigal:002006	CDS	44598	45599	+	hypothetical protein	hypothetical	Hypothetical	Hypothetical	hypothetical protein
ERR279246	Prodigal:002006	CDS	45602	46222	+	hypothetical protein	hypothetical	Hypothetical	Hypothetical	hypothetical protein
ERR279246	Prodigal:002006	CDS	46219	46686	+	hypothetical protein	hypothetical	Hypothetical	Hypothetical	hypothetical protein
ERR279246	Prodigal:002006	CDS	46683	47003	+	hypothetical protein	hypothetical	Hypothetical	Hypothetical	hypothetical protein
ERR279246	Prodigal:002006	CDS	47000	48124	+	hypothetical protein	hypothetical	Hypothetical	Hypothetical	hypothetical protein
ERR279246	Prodigal:002006	CDS	48117	48698	+	hypothetical protein	hypothetical	Hypothetical	Hypothetical	hypothetical protein
